# Supplementary material for: HLA-A, -B, -C, -DRB1, -DQB1, and -DPB1 Allele and Haplotype Frequencies of 28,927 Saudi Stem Cell Donors Typed by Next-Generation Sequencing
Source: Front Immunol. 2020 Oct 22;11:544768. doi: 10.3389/fimmu.2020.544768 (PMC7643328; doi:10.3389/fimmu.2020.544768)
Supplement: Supplementary file 2 [file Data_Sheet_2.zip]

Archive with 7 entries (7 files):
- Supplementary Table S1-S4.DOCX
- Supplementary Table S4.XLSX
- Supplementary Table S5.DOCX
- Supplementary Table S6.DOCX
- Supplementary Table S7.DOCX
- Supplementary Table S8.DOCX
- Supplementary Table S9.XLSX
