# Supplementary material for: HLA-A, -B, -C, -DRB1, -DQB1, and -DPB1 Allele and Haplotype Frequencies of 28,927 Saudi Stem Cell Donors Typed by Next-Generation Sequencing
Source: Front Immunol. 2020 Oct 22;11:544768. doi: 10.3389/fimmu.2020.544768 (PMC7643328; doi:10.3389/fimmu.2020.544768)
Supplement: Supplementary file 2 [file Data_Sheet_2.zip › Supplementary Table S4.XLSX]

## Sheet: HLA-C-B
HLA-C	HLA-B	Frequency	Observed	expected	D	D'	P
C*06:02:01G	B*50:01:01G	0.110934	6418	1195.33	0.0902733	0.874135	<0.001
C*15:02:01G	B*51:01:01G	0.0976078	5647	1179.86	0.077214	0.888781	<0.001
C*07:02:01G	B*08:01:01G	0.0607564	3515	488.29	0.0523163	0.863366	<0.001
C*07:02:01G	B*07:02:01G	0.0488817	2828	356.38	0.0427217	0.965997	<0.001
C*17:01:01G	B*41:01	0.0294016	1701	92.08	0.02781	0.84639	<0.001
C*04:01:01G	B*53:01:01G	0.0256853	1486	273.77	0.0209532	0.612166	<0.001
C*03:02:01G	B*58:01:01G	0.0256681	1485	55.02	0.0247171	0.908512	<0.001
C*04:01:01G	B*35:01:01G	0.0241816	1399	196.04	0.0207931	0.848374	<0.001
C*07:01:01G	B*49:01:01G	0.0232136	1343	138.82	0.0208141	0.927591	<0.001
C*14:02:01G	B*51:01:01G	0.0227296	1315	273.39	0.0180042	0.894385	<0.001
C*12:02:01G	B*52:01	0.0223321	1292	33.59	0.0217515	0.929121	<0.001
C*16:02:01G	B*51:01:01G	0.0204826	1185	303.05	0.0152445	0.68318	<0.001
C*08:02:01G	B*14:02	0.0203789	1179	28.15	0.0198923	0.972947	<0.001
C*07:01:01G	B*15:17:01G	0.0201542	1166	115.54	0.0181571	0.972234	<0.001
C*04:01:01G	B*35:03:01G	0.0181146	1048	149.03	0.0155386	0.833947	<0.001
C*04:01:01G	B*35:08	0.0180281	1043	137.25	0.0156558	0.912365	<0.001
C*15:04:01G	B*51:01:01G	0.0169392	980	188.22	0.0136859	0.987528	<0.001
C*12:03:01G	B*38:01	0.0155218	898	39.13	0.0148455	0.980591	<0.001
C*06:02:01G	B*13:02:01G	0.0137588	796	154.71	0.0110846	0.829301	<0.001
C*06:02:01G	B*53:01:01G	0.0120649	698	375.77	0.0055697	0.17156	<0.001
C*15:05:01G	B*07:05:01G	0.0112697	652	16.46	0.0109853	0.826945	<0.001
C*06:02:01G	B*37:01:01G	0.0109759	635	107.2	0.00912303	0.985069	<0.001
C*04:01:01G	B*35:02:01G	0.0105956	613	75.79	0.00928559	0.979935	<0.001
C*16:04	B*51:01:01G	0.0102845	595	170.72	0.00733355	0.583377	<0.001
C*12:03:01G	B*18:01:01G	0.00886715	513	67.69	0.00769707	0.293872	<0.001
C*07:01:01G	B*39:24	0.00865973	501	49.08	0.00781147	0.984747	<0.001
C*17:01:01G	B*42:01	0.00803747	465	22.5	0.00764855	0.952637	<0.001
C*15:05:01G	B*73:01	0.00741522	429	9.1	0.00725793	0.988233	<0.001
C*05:01:01G	B*44:02:01G	0.00710409	411	8.65	0.00695461	0.623461	<0.001
C*12:03:01G	B*39:10	0.00694853	402	18.64	0.00662626	0.918535	<0.001
C*03:04:01G	B*40:01:01G	0.00691396	400	4.45	0.00683706	0.828291	<0.001
C*16:01:01G	B*51:01:01G	0.00632627	366	146.39	0.00379594	0.35216	<0.001
C*01:02:01G	B*55:01:01G	0.00627441	363	8.45	0.00612841	0.639349	<0.001
C*07:01:01G	B*18:01:01G	0.00623985	361	152.93	0.00359653	0.145499	<0.001
C*07:01:01G	B*58:01:01G	0.00620528	359	188.77	0.00294246	0.0964367	<0.001
C*06:02:01G	B*57:01:01G	0.00620528	359	68.69	0.00501805	0.845623	<0.001
C*15:02:01G	B*40:06:01G	0.00599786	347	50.63	0.0051227	0.703348	<0.001
C*07:01:01G	B*50:01:01G	0.00589415	341	692.66	-0.0060784	-0.507695	<0.001
C*04:01:01G	B*15:03:01G	0.00582501	337	97.29	0.00414336	0.340637	<0.001
C*07:01:01G	B*08:01:01G	0.00573858	332	385.84	-0.000930642	-0.139543	0.00280015
C*01:02:01G	B*15:08	0.00558302	323	5.1	0.00549485	0.949238	<0.001
C*07:01:01G	B*44:03:02G	0.00535832	310	32.36	0.00479893	0.917393	<0.001
C*05:01:01G	B*18:01:01G	0.00528918	306	20.93	0.00492737	0.383121	<0.001
C*16:01:01G	B*45:01:01G	0.00527189	305	6	0.00516814	0.671908	<0.001
C*04:01:01G	B*44:03:01G	0.00525461	304	72.88	0.00399494	0.438462	<0.001
C*04:01:01G	B*50:01:01G	0.00494348	286	870.87	-0.0101095	-0.671595	<0.001
C*17:01:01G	B*41:02	0.0048052	278	12.94	0.00458159	0.992511	<0.001
C*03:04:02	B*15:10	0.00477063	276	1.59	0.00474307	0.94817	<0.001
C*07:01:01G	B*57:03:01G	0.00470149	272	34.87	0.00409869	0.727099	<0.001
C*04:01:01G	B*51:01:01G	0.00454593	263	1335.95	-0.0185458	-0.803136	<0.001
C*02:02:02G	B*27:05:02G	0.00447679	259	4.76	0.00439444	0.933881	<0.001
C*16:02:01G	B*51:08	0.00447679	259	7.3	0.00435058	0.976717	<0.001
C*02:10:01G	B*15:03:01G	0.00440765	255	4.46	0.00433059	0.789004	<0.001
C*07:02:01G	B*51:01:01G	0.00432122	250	1344.69	-0.0189217	-0.814084	<0.001
C*07:01:01G	B*41:01	0.00369897	214	192.53	0.000371033	0.0119223	0.0976406
C*06:02:01G	B*58:02	0.00350883	203	35.01	0.00290369	0.959998	<0.001
C*07:04:01G	B*18:01:01G	0.00342241	198	13.08	0.00319634	0.397747	<0.001
C*03:03:01G	B*55:01:01G	0.0033187	192	3.42	0.00325966	0.542557	<0.001
C*02:02:02G	B*27:02	0.00326684	189	3.51	0.0032062	0.925184	<0.001
C*16:04	B*44:02:01G	0.00300757	174	10.15	0.00283211	0.254483	<0.001
C*02:02:02G	B*51:01:01G	0.00276558	160	189.17	-0.00050413	-0.154182	0.0174591
C*08:01:01G	B*15:02:01G	0.00276558	160	0.71	0.0027533	0.929943	<0.001
C*02:02:02G	B*27:03	0.00255816	148	2.58	0.00251357	0.986433	<0.001
C*12:03:01G	B*35:03:01G	0.00255816	148	52.47	0.00165123	0.0813347	<0.001
C*18:01:01G	B*57:02	0.00252359	146	1.1	0.00250466	0.819112	<0.001
C*07:02:01G	B*51:02	0.00245445	142	20.29	0.00210367	0.835284	<0.001
C*14:03	B*44:03:01G	0.00241988	140	1.58	0.00239264	0.920225	<0.001
C*06:02:01G	B*45:01:01G	0.00229889	133	75.19	0.000999284	0.153833	<0.001
C*17:01:01G	B*42:02:01G	0.0020569	119	5.59	0.00196027	0.98267	<0.001
C*06:02:01G	B*47:01:01G	0.00202233	117	20.51	0.00166789	0.94146	<0.001
C*04:03	B*13:01:01G	0.0018322	106	0.33	0.00182647	0.784657	<0.001
C*08:02:01G	B*14:01	0.00181491	105	2.65	0.0017691	0.919174	<0.001
C*07:01:01G	B*47:03	0.00174577	101	9.95	0.00157378	0.978506	<0.001
C*07:04:01G	B*15:01:01G	0.00167663	97	1.83	0.00164507	0.43424	<0.001
C*07:02:01G	B*38:02:01G	0.00159021	92	12.23	0.00137889	0.908857	<0.001
C*12:03:01G	B*39:01:01G	0.00150379	87	4.19	0.00143135	0.882741	<0.001
C*03:03:01G	B*15:01:01G	0.00134822	78	1.34	0.00132505	0.348992	<0.001
C*02:02:02G	B*40:02:01G	0.00133094	77	2.98	0.00127951	0.435376	<0.001
C*04:07	B*49:01:01G	0.00133094	77	3.23	0.00127512	0.581923	<0.001
C*16:04	B*13:02:01G	0.00131365	76	14.4	0.00106468	0.0697103	<0.001
C*07:01:01G	B*15:03:01G	0.0012618	73	77.38	-7.57217e-05	-0.0566136	0.597759
C*12:02:01G	B*40:06:01G	0.00117537	68	11.42	0.000977947	0.122842	<0.001
C*12:03:01G	B*15:03:01G	0.00117537	68	34.25	0.000583313	0.0440132	<0.001
C*07:02:01G	B*07:05:01G	0.00115809	67	95.97	-0.00050076	-0.301872	0.00148213
C*18:01:01G	B*81:01:01G	0.00115809	67	0.58	0.00114809	0.710988	<0.001
C*12:03:01G	B*50:01:01G	0.0011408	66	306.61	-0.00415891	-0.784742	<0.001
C*01:02:01G	B*56:01:01G	0.00110623	64	1.19	0.00108575	0.807234	<0.001
C*03:02:01G	B*51:01:01G	0.00108895	63	309.7	-0.00426418	-0.796577	<0.001
C*16:02:01G	B*44:03:01G	0.00108895	63	16.53	0.000803207	0.0796422	<0.001
C*12:03:01G	B*35:08	0.00107166	62	48.32	0.000236423	0.0126452	0.0422482
C*15:02:01G	B*40:02:01G	0.000985239	57	18.56	0.000664471	0.24891	<0.001
C*07:04:01G	B*15:18:01G	0.000898814	52	0.65	0.000887532	0.655381	<0.001
C*06:02:01G	B*07:05:01G	0.00084696	49	130.87	-0.00141511	-0.625581	<0.001
C*02:10:01G	B*18:01:01G	0.00084696	49	8.81	0.00069467	0.128323	<0.001
C*14:02:01G	B*15:16	0.00084696	49	1.39	0.0008229	0.871814	<0.001
C*04:01:01G	B*35:05	0.000829675	48	6.07	0.000724703	0.95447	<0.001
C*18:01:01G	B*57:03:01G	0.000795105	46	2.22	0.000756708	0.123746	<0.001
C*04:04	B*40:12	0.00077782	45	0.04	0.000777134	1	<0.001
C*15:02:01G	B*27:07:01G	0.00074325	43	6.01	0.000639418	0.739963	<0.001
C*07:02:01G	B*52:01	0.000725965	42	169.69	-0.00220713	-0.752492	<0.001
C*08:01:01G	B*15:13	0.000725965	42	0.17	0.000722966	1	<0.001
C*15:02:01G	B*18:01:01G	0.00070868	41	169.81	-0.00222644	-0.758551	<0.001
C*15:05:01G	B*35:01:01G	0.00070868	41	33.84	0.000123759	0.00607208	0.207074
C*16:04	B*35:01:01G	0.000656826	38	25.05	0.000223801	0.0148322	0.00818573
C*02:02:02G	B*44:03:01G	0.000622256	36	10.32	0.000443892	0.0435505	<0.001
C*07:01:01G	B*57:01:01G	0.000604971	35	39.8	-8.2991e-05	-0.120633	0.42164
C*03:02:01G	B*82:02	0.000604971	35	1.01	0.00058745	0.971417	<0.001
C*06:02:01G	B*51:01:01G	0.000587686	34	1833.67	-0.0311072	-0.981458	<0.001
C*03:04:01G	B*08:01:01G	0.000587686	34	36.87	-4.95237e-05	-0.0777196	0.623183
C*16:02:01G	B*41:01	0.000587686	34	54.91	-0.000361451	-0.38082	0.00358822
C*12:03:01G	B*39:06	0.000587686	34	1.71	0.00055812	0.843299	<0.001
C*04:01:01G	B*08:01:01G	0.000570401	33	485.11	-0.00781476	-0.931975	<0.001
C*12:03:01G	B*40:01:01G	0.000570401	33	20.61	0.000214131	0.0268501	0.00509958
C*17:01:01G	B*39:10	0.000553116	32	20.14	0.000204925	0.0285092	0.00662806
C*12:03:01G	B*51:01:01G	0.000553116	32	470.35	-0.0075768	-0.931965	<0.001
C*04:07	B*15:31	0.000553116	32	0.08	0.000551757	0.914093	<0.001
C*07:02:01G	B*58:01:01G	0.000535832	31	238.89	-0.00359333	-0.870232	<0.001
C*18:01:01G	B*13:02:01G	0.000518547	30	5.71	0.000419843	0.0693416	<0.001
C*02:02:02G	B*18:01:01G	0.000501262	29	27.23	3.06777e-05	0.00183393	0.72791
C*04:01:01G	B*15:01:01G	0.000483977	28	26.84	2.0001e-05	0.0059598	0.811309
C*06:02:01G	B*14:02	0.000466692	27	201.89	-0.00302294	-0.866263	<0.001
C*14:02:01G	B*51:07	0.000449407	26	0.75	0.000436518	0.863268	<0.001
C*01:02:01G	B*46:01:01G	0.000449407	26	0.42	0.000442146	0.927483	<0.001
C*07:04:01G	B*44:02:01G	0.000432122	25	5.4	0.000338724	0.0414657	<0.001
C*06:02:01G	B*58:01:01G	0.000414837	24	325.76	-0.00521583	-0.926325	<0.001
C*18:01:01G	B*15:03:01G	0.000414837	24	4.93	0.000329642	0.0543226	<0.001
C*07:04:01G	B*18:02	0.000397552	23	0.19	0.000394268	1	<0.001
C*12:03:01G	B*53:01:01G	0.000397552	23	96.39	-0.00126849	-0.76138	<0.001
C*04:01:01G	B*58:01:01G	0.000380268	22	237.33	-0.00372204	-0.907304	<0.001
C*08:01:01G	B*48:01:01G	0.000362983	21	0.12	0.000360912	0.722994	<0.001
C*07:04:01G	B*15:29	0.000345698	20	0.17	0.000342842	1	<0.001
C*08:02:01G	B*14:03	0.000345698	20	0.46	0.000337661	1	<0.001
C*07:01:01G	B*42:01	0.000328413	19	47.05	-0.000484785	-0.596146	<0.001
C*14:02:01G	B*51:02	0.000328413	19	4.13	0.000257095	0.091886	<0.001
C*15:05:01G	B*18:01:01G	0.000328413	19	33.19	-0.000245274	-0.42754	0.0115995
C*15:05:01G	B*07:02:01G	0.000328413	19	61.12	-0.000727997	-0.689124	<0.001
C*01:02:01G	B*51:01:01G	0.000328413	19	165.02	-0.00252396	-0.884863	<0.001
C*07:05	B*35:01:01G	0.000328413	19	0.61	0.000317804	0.859723	<0.001
C*12:05	B*18:01:01G	0.000311128	18	0.6	0.000300723	0.813067	<0.001
C*06:02:01G	B*08:01:01G	0.000311128	18	665.85	-0.011198	-0.972967	<0.001
C*07:04:01G	B*08:01:01G	0.000311128	18	33	-0.000259258	-0.454531	0.00658015
C*12:03:01G	B*57:03:01G	0.000311128	18	15.44	4.42947e-05	0.0074158	0.503671
C*12:03:01G	B*15:32	0.000311128	18	0.81	0.000297084	0.945017	<0.001
C*16:01:01G	B*78:01	0.000311128	18	0.24	0.000306987	1	<0.001
C*03:03:01G	B*35:01:01G	0.000311128	18	9.79	0.000141872	0.0240553	0.00762047
C*07:26	B*15:25:01G	0.000311128	18	0.01	0.000310951	1	<0.001
C*07:01:01G	B*44:03:01G	0.000293843	17	57.96	-0.000708043	-0.70671	<0.001
C*02:02:02G	B*08:01:01G	0.000293843	17	68.69	-0.000893467	-0.752514	<0.001
C*02:02:02G	B*44:05	0.000293843	17	0.34	0.000287898	0.847375	<0.001
C*18:01:01G	B*15:18:01G	0.000293843	17	0.49	0.000285441	0.210331	<0.001
C*07:01:01G	B*51:01:01G	0.000276558	16	1062.56	-0.0180897	-0.984942	<0.001
C*04:01:01G	B*51:05	0.000276558	16	1.94	0.000242967	1	<0.001
C*02:02:02G	B*44:02:01G	0.000276558	16	11.25	8.21413e-05	0.00739352	0.150586
C*12:03:01G	B*40:02:01G	0.000276558	16	7.4	0.000148685	0.051944	0.00120659
C*16:01:01G	B*52:01	0.000276558	16	18.47	-4.27524e-05	-0.13389	0.557598
C*07:01:01G	B*35:01:01G	0.000259273	15	155.92	-0.0024358	-0.903797	<0.001
C*06:02:01G	B*50:02	0.000259273	15	2.83	0.000210286	0.858816	<0.001
C*03:04:01G	B*40:02:01G	0.000259273	15	1.6	0.000231673	0.0781968	<0.001
C*03:04:01G	B*15:08	0.000259273	15	3.14	0.000205029	0.0352125	<0.001
C*15:05:01G	B*51:01:01G	0.000259273	15	230.61	-0.00372682	-0.934955	<0.001
C*16:46	B*51:01:01G	0.000259273	15	2.85	0.000209981	1	<0.001
C*07:01:01G	B*57:02	0.000241988	14	17.2	-5.52379e-05	-0.185845	0.416754
C*03:04:01G	B*27:06	0.000241988	14	0.17	0.000239117	0.775708	<0.001
C*12:03:01G	B*52:01	0.000241988	14	59.35	-0.000783953	-0.76413	<0.001
C*15:05:01G	B*57:03:01G	0.000241988	14	7.57	0.00011116	0.0181961	0.0177939
C*04:03	B*15:25:01G	0.000241988	14	0.08	0.000240588	0.422826	<0.001
C*07:01:01G	B*07:02:01G	0.000224704	13	281.6	-0.0046428	-0.953836	<0.001
C*07:02:01G	B*40:01:01G	0.000224704	13	58.93	-0.00079385	-0.77939	<0.001
C*06:02:01G	B*07:02:01G	0.000224704	13	485.97	-0.00817519	-0.973249	<0.001
C*16:01:01G	B*44:03:01G	0.000224704	13	7.99	8.6673e-05	0.00847003	0.0725406
C*16:01:01G	B*15:10	0.000224704	13	4.22	0.000151777	0.0280737	<0.001
C*03:03:01G	B*44:03:01G	0.000224704	13	3.64	0.000161783	0.0269456	<0.001
C*06:02:01G	B*41:01	0.000207419	12	332.26	-0.00553563	-0.963884	<0.001
C*06:02:01G	B*35:01:01G	0.000207419	12	269.07	-0.0044435	-0.955403	<0.001
C*15:05:01G	B*08:01:01G	0.000207419	12	83.74	-0.00124003	-0.8567	<0.001
C*01:02:01G	B*54:01:01G	0.000207419	12	0.18	0.000204307	1	<0.001
C*08:04	B*81:01:01G	0.000207419	12	0.03	0.000206829	0.570731	<0.001
C*04:01:01G	B*41:01	0.000190134	11	242.07	-0.00399405	-0.954559	<0.001
C*06:02:01G	B*35:03:01G	0.000190134	11	204.56	-0.0033456	-0.946225	<0.001
C*05:01:01G	B*15:17:01G	0.000190134	11	15.81	-8.32205e-05	-0.304442	0.218108
C*02:02:02G	B*53:01:01G	0.000190134	11	38.77	-0.000479921	-0.716241	<0.001
C*07:04:01G	B*15:09	0.000190134	11	0.09	0.000188563	1	<0.001
C*17:01:01G	B*15:03:01G	0.000190134	11	37.01	-0.000449549	-0.702769	<0.001
C*03:04:01G	B*40:06:01G	0.000190134	11	4.36	0.00011483	0.0142061	0.00132389
C*04:03	B*15:21	0.000190134	11	0.03	0.000189625	0.916462	<0.001
C*15:02:01G	B*50:01:01G	0.000172849	10	769.13	-0.0131214	-0.986998	<0.001
C*03:02:01G	B*50:01:01G	0.000172849	10	201.89	-0.00331673	-0.950467	<0.001
C*08:02:01G	B*40:16	0.000172849	10	0.23	0.000168831	1	<0.001
C*03:04:01G	B*13:01:01G	0.000172849	10	1.25	0.000151311	0.065448	<0.001
C*03:03:01G	B*15:05	0.000172849	10	0.1	0.000171171	0.622711	<0.001
C*04:07	B*57:01:01G	0.000172849	10	0.93	0.000156847	0.0703024	<0.001
C*07:01:01G	B*07:05:01G	0.000155564	9	75.84	-0.00115524	-0.881321	<0.001
C*07:02:01G	B*39:01:01G	0.000155564	9	11.98	-5.15278e-05	-0.248816	0.357547
C*06:02:01G	B*18:01:01G	0.000155564	9	263.91	-0.00440603	-0.965897	<0.001
C*02:02:02G	B*58:01:01G	0.000155564	9	33.61	-0.000425309	-0.732189	<0.001
C*02:02:02G	B*35:01:01G	0.000155564	9	27.76	-0.000324235	-0.675773	<0.001
C*14:03	B*07:02:01G	0.000155564	9	7.66	2.31861e-05	0.00929332	0.618439
C*07:01:01G	B*81:01:01G	0.000138279	8	9.08	-1.86831e-05	-0.119029	0.705663
C*07:01:01G	B*27:07:01G	0.000138279	8	5.41	4.47697e-05	0.0511979	0.241124
C*07:02:01G	B*50:01:01G	0.000138279	8	876.58	-0.0150132	-0.990874	<0.001
C*05:01:01G	B*07:02:01G	0.000138279	8	38.54	-0.000527965	-0.79245	<0.001
C*17:01:01G	B*45:01:01G	0.000138279	8	20.84	-0.000221892	-0.616074	0.00384206
C*17:01:01G	B*15:123:01G	0.000138279	8	0.46	0.000130293	0.790312	<0.001
C*12:02:01G	B*40:01:01G	0.000138279	8	11.66	-6.33291e-05	-0.31412	0.275464
C*08:02:01G	B*35:01:01G	0.000138279	8	37.52	-0.000510294	-0.786795	<0.001
C*03:04:01G	B*35:08	0.000138279	8	10.43	-4.20031e-05	-0.232985	0.445208
C*14:02:01G	B*51:06	0.000138279	8	0.27	0.000133553	0.720321	<0.001
C*16:02:01G	B*40:06:01G	0.000138279	8	13	-8.65039e-05	-0.384833	0.157633
C*16:01:01G	B*53:01:01G	0.000138279	8	30	-0.000380256	-0.733327	<0.001
C*16:01:01G	B*35:01:01G	0.000138279	8	21.48	-0.000233023	-0.627583	0.00297807
C*18:01:01G	B*44:03:01G	0.000138279	8	3.69	7.44624e-05	0.0122278	0.0237786
C*01:02:01G	B*53:01:01G	0.000138279	8	33.82	-0.000446251	-0.763435	<0.001
C*01:02:01G	B*27:05:02G	0.000138279	8	4.16	6.64447e-05	0.014089	0.0568426
C*01:02:01G	B*40:06:01G	0.000138279	8	7.08	1.58753e-05	0.00197551	0.726952
C*04:06	B*13:01:01G	0.000138279	8	0.02	0.000137916	0.888629	<0.001
C*08:03:01G	B*48:01:01G	0.000138279	8	0	0.000138201	0.888833	<0.001
C*07:01:01G	B*27:02	0.000120994	7	19.71	-0.000219647	-0.644805	0.0025531
C*15:02:01G	B*35:01:01G	0.000120994	7	173.13	-0.0028716	-0.959569	<0.001
C*03:02:01G	B*15:03:01G	0.000120994	7	22.55	-0.000268846	-0.689631	<0.001
C*07:02:01G	B*57:02	0.000120994	7	21.76	-0.000255152	-0.678332	<0.001
C*12:02:01G	B*27:04:01G	0.000120994	7	0.24	0.000116811	0.69256	<0.001
C*03:03:01G	B*15:71	0.000120994	7	0.04	0.00012026	1	<0.001
C*04:07	B*15:55	0.000120994	7	0.02	0.000120722	1	<0.001
C*12:139	B*18:01:01G	0.000120994	7	0.19	0.000117684	1	<0.001
C*07:01:01G	B*44:02:01G	0.000103709	6	63.18	-0.000988347	-0.905033	<0.001
C*15:02:01G	B*40:50	0.000103709	6	0.64	9.25844e-05	1	<0.001
C*04:01:01G	B*58:02	0.000103709	6	25.51	-0.000337173	-0.764769	<0.001
C*04:01:01G	B*15:10	0.000103709	6	38.5	-0.000561813	-0.844168	<0.001
C*04:01:01G	B*40:01:01G	0.000103709	6	58.54	-0.00090822	-0.897513	<0.001
C*07:02:01G	B*18:01:01G	0.000103709	6	193.53	-0.00324146	-0.968997	<0.001
C*07:02:01G	B*39:06	0.000103709	6	4.89	1.91821e-05	0.0316083	0.592074
C*07:02:01G	B*15:17:01G	0.000103709	6	146.22	-0.00242366	-0.958965	<0.001
C*07:02:01G	B*40:06:01G	0.000103709	6	57.7	-0.000893713	-0.896023	<0.001
C*06:02:01G	B*15:03:01G	0.000103709	6	133.54	-0.00220446	-0.955069	<0.001
C*06:02:01G	B*39:24	0.000103709	6	84.69	-0.00136015	-0.929153	<0.001
C*06:02:01G	B*44:03:02G	0.000103709	6	55.85	-0.000861631	-0.892567	<0.001
C*17:01:01G	B*13:02:01G	0.000103709	6	42.88	-0.000637396	-0.860061	<0.001
C*03:04:01G	B*51:01:01G	0.000103709	6	101.52	-0.00165109	-0.9409	<0.001
C*03:04:02	B*41:01	0.000103709	6	10.02	-6.95647e-05	-0.401472	0.194676
C*16:02:01G	B*52:01	0.000103709	6	38.24	-0.000557305	-0.843106	<0.001
C*16:02:01G	B*13:02:01G	0.000103709	6	25.57	-0.000338237	-0.765335	<0.001
C*15:30	B*51:01:01G	0.000103709	6	1.14	8.39925e-05	1	<0.001
C*08:04	B*15:10	0.000103709	6	0.12	0.00010172	0.281779	<0.001
C*03:19	B*40:01:01G	0.000103709	6	0.07	0.000102557	0.7479	<0.001
C*07:01:01G	B*53:01:01G	8.64244e-05	5	217.75	-0.00367733	-0.977038	<0.001
C*07:01:01G	B*52:01	8.64244e-05	5	134.09	-0.00223127	-0.962711	<0.001
C*07:01:01G	B*40:12	8.64244e-05	5	4.93	1.2641e-06	0.00158731	0.972335
C*07:01:01G	B*15:01:01G	8.64244e-05	5	21.35	-0.000282604	-0.765805	<0.001
C*07:01:01G	B*47:01:01G	8.64244e-05	5	11.88	-0.000118962	-0.579211	0.0354768
C*04:01:01G	B*07:02:01G	8.64244e-05	5	354.06	-0.00603344	-0.985878	<0.001
C*04:01:01G	B*57:03:01G	8.64244e-05	5	43.85	-0.000671473	-0.885968	<0.001
C*07:02:01G	B*35:01:01G	8.64244e-05	5	197.32	-0.00332425	-0.974661	<0.001
C*05:01:01G	B*73:01	8.64244e-05	5	5.74	-1.27693e-05	-0.128731	0.755333
C*07:04:01G	B*57:02	8.64244e-05	5	1.47	6.10041e-05	0.0199929	0.00342373
C*17:01:01G	B*18:01:01G	8.64244e-05	5	73.14	-0.00117777	-0.931637	<0.001
C*08:02:01G	B*15:03:01G	8.64244e-05	5	18.62	-0.000235451	-0.731497	0.00129848
C*08:02:01G	B*15:10	8.64244e-05	5	7.37	-4.09595e-05	-0.321544	0.375803
C*03:04:01G	B*18:01:01G	8.64244e-05	5	14.61	-0.00016613	-0.657799	0.0104254
C*02:10:01G	B*14:01	8.64244e-05	5	0.63	7.54573e-05	0.0385082	<0.001
C*16:02:01G	B*58:01:01G	8.64244e-05	5	53.84	-0.000844139	-0.907127	<0.001
C*16:02:01G	B*35:01:01G	8.64244e-05	5	44.47	-0.000682219	-0.887562	<0.001
C*16:02:01G	B*38:01	8.64244e-05	5	25.21	-0.000349331	-0.801667	<0.001
C*12:03:01G	B*41:01	8.64244e-05	5	85.23	-0.0013867	-0.941333	<0.001
C*18:01:01G	B*57:04	8.64244e-05	5	0.03	8.58926e-05	1	<0.001
C*18:01:01G	B*51:09	8.64244e-05	5	0.06	8.54672e-05	0.552804	<0.001
C*03:03:01G	B*44:02:01G	8.64244e-05	5	3.97	1.78412e-05	0.00297432	0.601167
C*01:02:01G	B*15:01:01G	8.64244e-05	5	3.32	2.91125e-05	0.00773723	0.350426
C*07:13	B*51:01:01G	8.64244e-05	5	0.95	6.99937e-05	1	<0.001
C*01:17	B*40:06:01G	8.64244e-05	5	0.04	8.57194e-05	1	<0.001
C*03:16	B*50:01:01G	8.64244e-05	5	0.62	7.57136e-05	1	<0.001
C*15:06	B*51:01:01G	8.64244e-05	5	0.95	6.99937e-05	1	<0.001
C*12:05	B*35:02:01G	6.91396e-05	4	0.24	6.50381e-05	0.172897	<0.001
C*15:02:01G	B*41:01	6.91396e-05	4	213.79	-0.00362618	-0.98129	<0.001
C*15:02:01G	B*51:02	6.91396e-05	4	17.81	-0.000238649	-0.775367	<0.001
C*04:01:01G	B*52:01	6.91396e-05	4	168.59	-0.00284488	-0.976273	<0.001
C*04:01:01G	B*27:05:02G	6.91396e-05	4	33.64	-0.000512405	-0.88111	<0.001
C*04:01:01G	B*13:02:01G	6.91396e-05	4	112.72	-0.00187914	-0.964512	<0.001
C*04:01:01G	B*56:01:01G	6.91396e-05	4	9.6	-9.67161e-05	-0.583134	0.0537947
C*03:02:01G	B*15:10	6.91396e-05	4	8.93	-8.51418e-05	-0.551861	0.0935312
C*03:02:01G	B*35:03:01G	6.91396e-05	4	34.55	-0.000528032	-0.884222	<0.001
C*07:02:01G	B*40:02:01G	6.91396e-05	4	21.15	-0.000296441	-0.810877	<0.001
C*07:02:01G	B*07:10	6.91396e-05	4	0.49	6.06868e-05	1	<0.001
C*06:02:01G	B*35:08	6.91396e-05	4	188.39	-0.00318708	-0.978767	<0.001
C*05:01:01G	B*51:01:01G	6.91396e-05	4	145.44	-0.00244476	-0.972497	<0.001
C*17:01:01G	B*08:01:01G	6.91396e-05	4	184.53	-0.00312049	-0.978324	<0.001
C*17:01:01G	B*50:01:01G	6.91396e-05	4	331.27	-0.00565686	-0.987925	<0.001
C*12:02:01G	B*56:01:01G	6.91396e-05	4	1.91	3.60959e-05	0.0270896	0.126012
C*14:02:01G	B*18:01:01G	6.91396e-05	4	39.35	-0.000610961	-0.898339	<0.001
C*14:02:01G	B*35:03:01G	6.91396e-05	4	30.5	-0.000458013	-0.868843	<0.001
C*12:03:01G	B*35:01:01G	6.91396e-05	4	69.02	-0.00112385	-0.942045	<0.001
C*15:05:01G	B*48:05	6.91396e-05	4	0.08	6.76899e-05	1	<0.001
C*08:01:01G	B*40:06:01G	6.91396e-05	4	1.95	3.54362e-05	0.00864849	0.139608
C*16:01:01G	B*41:01	6.91396e-05	4	26.53	-0.000389352	-0.849202	<0.001
C*16:01:01G	B*44:03:02G	6.91396e-05	4	4.46	-7.9275e-06	-0.102865	0.826416
C*03:03:01G	B*15:24	6.91396e-05	4	0.03	6.86152e-05	0.798779	<0.001
C*01:02:01G	B*15:02:01G	6.91396e-05	4	2.58	2.45348e-05	0.00837823	0.372588
C*04:132	B*35:01:01G	6.91396e-05	4	0.11	6.72107e-05	1	<0.001
C*16:04	B*08:01:01G	5.18547e-05	3	61.99	-0.00101971	-0.951608	<0.001
C*16:04	B*50:01:01G	5.18547e-05	3	111.29	-0.00187181	-0.973044	<0.001
C*16:04	B*51:08	5.18547e-05	3	4.11	-1.9243e-05	-0.270656	0.579233
C*07:01:01G	B*13:02:01G	5.18547e-05	3	89.65	-0.00149773	-0.966536	<0.001
C*15:02:01G	B*44:02:01G	5.18547e-05	3	70.15	-0.00116076	-0.957237	<0.001
C*15:02:01G	B*35:08	5.18547e-05	3	121.22	-0.00204334	-0.975251	<0.001
C*15:02:01G	B*15:03:01G	5.18547e-05	3	85.92	-0.00143332	-0.965085	<0.001
C*15:02:01G	B*44:03:02G	5.18547e-05	3	35.94	-0.000569286	-0.916517	<0.001
C*04:01:01G	B*18:01:01G	5.18547e-05	3	192.27	-0.00327156	-0.984397	<0.001
C*04:01:01G	B*38:01	5.18547e-05	3	111.14	-0.00186913	-0.973006	<0.001
C*04:01:01G	B*81:01:01G	5.18547e-05	3	11.42	-0.000145493	-0.737241	0.0078165
C*04:01:01G	B*55:01:01G	5.18547e-05	3	68.38	-0.00113013	-0.956129	<0.001
C*04:01:01G	B*15:02:01G	5.18547e-05	3	20.89	-0.000309249	-0.856399	<0.001
C*04:01:01G	B*18:03	5.18547e-05	3	0.36	4.55564e-05	1	<0.001
C*03:02:01G	B*15:64	5.18547e-05	3	0.08	5.03946e-05	1	<0.001
C*07:02:01G	B*53:01:01G	5.18547e-05	3	275.57	-0.00471126	-0.989113	<0.001
C*07:02:01G	B*49:01:01G	5.18547e-05	3	175.68	-0.00298479	-0.982924	<0.001
C*07:02:01G	B*15:35	5.18547e-05	3	0.73	3.91756e-05	0.430358	0.00473208
C*07:02:01G	B*14:01	5.18547e-05	3	13.94	-0.000189048	-0.784749	0.00174729
C*07:02:01G	B*27:06	5.18547e-05	3	2.2	1.38174e-05	0.0505964	0.565109
C*06:02:01G	B*44:02:01G	5.18547e-05	3	109.03	-0.00183272	-0.972485	<0.001
C*06:02:01G	B*40:01:01G	5.18547e-05	3	80.36	-0.00133708	-0.962666	<0.001
C*06:02:01G	B*27:02	5.18547e-05	3	34.01	-0.000535994	-0.911789	<0.001
C*06:02:01G	B*57:03:01G	5.18547e-05	3	60.18	-0.000988407	-0.950152	<0.001
C*06:02:01G	B*51:07	5.18547e-05	3	5	-3.45937e-05	-0.400166	0.326781
C*06:02:01G	B*57:01:07	5.18547e-05	3	0.5	4.32098e-05	1	<0.001
C*05:01:01G	B*44:03:02G	5.18547e-05	3	4.43	-2.47119e-05	-0.322751	0.492831
C*02:02:02G	B*50:01:01G	5.18547e-05	3	123.31	-0.0020796	-0.975672	<0.001
C*02:02:02G	B*15:17:01G	5.18547e-05	3	20.57	-0.000303684	-0.854152	<0.001
C*07:04:01G	B*35:01:01G	5.18547e-05	3	13.34	-0.000178642	-0.775031	0.00394581
C*07:04:01G	B*35:03:01G	5.18547e-05	3	10.14	-0.000123374	-0.704075	0.022886
C*07:04:01G	B*13:02:01G	5.18547e-05	3	7.67	-8.06738e-05	-0.608728	0.0879509
C*17:01:01G	B*51:01:01G	5.18547e-05	3	508.18	-0.008732	-0.994097	<0.001
C*17:01:01G	B*07:02:01G	5.18547e-05	3	134.68	-0.00227608	-0.977725	<0.001
C*17:01:01G	B*15:17:01G	5.18547e-05	3	55.26	-0.000903277	-0.945709	<0.001
C*17:01:01G	B*35:01:01G	5.18547e-05	3	74.57	-0.00123709	-0.95977	<0.001
C*17:01:01G	B*15:10	5.18547e-05	3	14.65	-0.000201303	-0.795169	0.00178081
C*12:02:01G	B*35:01:01G	5.18547e-05	3	39.06	-0.00062324	-0.923189	<0.001
C*03:04:01G	B*15:01:01G	5.18547e-05	3	2.04	1.65959e-05	0.004385	0.498613
C*02:10:01G	B*35:01:01G	5.18547e-05	3	8.98	-0.000103417	-0.666039	0.0423219
C*14:02:01G	B*40:01:01G	5.18547e-05	3	11.98	-0.000155226	-0.749592	0.00832943
C*03:04:02	B*15:37	5.18547e-05	3	0.02	5.15938e-05	1	<0.001
C*16:02:01G	B*15:18:01G	5.18547e-05	3	2.18	1.42321e-05	0.0107179	0.571165
C*16:02:01G	B*56:01:01G	5.18547e-05	3	2.18	1.42321e-05	0.0107179	0.571165
C*12:03:01G	B*58:01:01G	5.18547e-05	3	83.56	-0.00139245	-0.964097	<0.001
C*12:03:01G	B*07:02:01G	5.18547e-05	3	124.65	-0.00210277	-0.975933	<0.001
C*12:03:01G	B*07:05:01G	5.18547e-05	3	33.57	-0.000528378	-0.910631	<0.001
C*15:05:01G	B*44:03:02G	5.18547e-05	3	7.02	-6.9551e-05	-0.572881	0.123827
C*04:03	B*40:01:01G	5.18547e-05	3	1.18	3.14058e-05	0.0129029	0.0930449
C*08:01:01G	B*35:01:01G	5.18547e-05	3	6.67	-6.33937e-05	-0.550061	0.14886
C*08:01:01G	B*15:18:01G	5.18547e-05	3	0.33	4.62136e-05	0.033984	<0.001
C*08:01:01G	B*15:35	5.18547e-05	3	0.02	5.14262e-05	0.497926	<0.001
C*16:01:01G	B*15:03:01G	5.18547e-05	3	10.66	-0.000132416	-0.718595	0.0173799
C*03:88	B*15:75	5.18547e-05	3	0	5.1852e-05	1	<0.001
C*18:01:01G	B*58:01:01G	5.18547e-05	3	12.02	-0.000155975	-0.750495	0.00791581
C*03:03:01G	B*15:11:01G	5.18547e-05	3	0.02	5.15401e-05	1	<0.001
C*01:02:01G	B*35:03:01G	5.18547e-05	3	18.41	-0.000266343	-0.837036	<0.001
C*01:02:01G	B*38:02:01G	5.18547e-05	3	1.5	2.59217e-05	0.0152251	0.216942
C*01:02:01G	B*13:01:01G	5.18547e-05	3	2.03	1.68451e-05	0.0073289	0.489707
C*01:02:01G	B*56:04	5.18547e-05	3	0.09	5.02987e-05	0.492384	<0.001
C*01:02:01G	B*55:02:01G	5.18547e-05	3	0.09	5.02987e-05	0.492384	<0.001
C*07:05	B*58:01:01G	5.18547e-05	3	0.74	3.90113e-05	0.106175	0.00771816
C*15:07	B*40:06:01G	5.18547e-05	3	0.06	5.08675e-05	0.423871	<0.001
C*03:94	B*56:04	5.18547e-05	3	0	5.18493e-05	1	<0.001
C*04:10	B*15:05	5.18547e-05	3	0	5.1826e-05	0.499862	<0.001
C*12:04	B*51:06	5.18547e-05	3	0	5.18415e-05	0.749952	<0.001
C*06:27	B*57:01:01G	5.18547e-05	3	0.02	5.14854e-05	1	<0.001

## Sheet: HLA-A-C
HLA-A	HLA-C	Frequency	Observed	Expected	D	D'	P
A*02:01:01G	C*15:02:01G	0.0332907	1926	1253.56	0.0116231	0.13578	<0.001
A*02:01:01G	C*07:02:01G	0.0298856	1729	1428.68	0.00519093	0.0532068	<0.001
A*02:05:01G	C*06:02:01G	0.0298683	1728	427.12	0.0224856	0.609346	<0.001
A*02:01:01G	C*06:02:01G	0.0295572	1710	1948.21	-0.00411735	-0.122269	<0.001
A*68:01:01G	C*07:02:01G	0.0229543	1328	447.09	0.0152264	0.274434	<0.001
A*26:01:01G	C*07:02:01G	0.0217617	1259	373.13	0.0153122	0.330689	<0.001
A*31:01:02G	C*15:02:01G	0.0212086	1227	327.5	0.0155478	0.330032	<0.001
A*23:01:01G	C*06:02:01G	0.0211567	1224	433.29	0.0136674	0.365105	<0.001
A*24:02:01G	C*04:01:01G	0.0184603	1068	525.2	0.00938229	0.142888	<0.001
A*02:01:01G	C*07:01:01G	0.0175614	1016	1128.93	-0.00195196	-0.100032	<0.001
A*30:02:01G	C*04:01:01G	0.0171293	991	225.43	0.0132328	0.46951	<0.001
A*01:01:01G	C*06:02:01G	0.0144675	837	686.86	0.00259521	0.0437335	<0.001
A*02:01:01G	C*16:02:01G	0.0140008	810	321.97	0.00843547	0.38366	<0.001
A*24:02:01G	C*07:02:01G	0.0131538	761	528.64	0.0040164	0.0612233	<0.001
A*03:01:01G	C*06:02:01G	0.012981	751	569.32	0.00314025	0.0638428	<0.001
A*02:01:01G	C*14:02:01G	0.0127562	738	290.46	0.00773562	0.389998	<0.001
A*01:01:01G	C*17:01:01G	0.0125315	725	190.35	0.00924129	0.215353	<0.001
A*33:03:01G	C*03:02:01G	0.0106475	616	58.2	0.0096415	0.355105	<0.001
A*24:02:01G	C*07:01:01G	0.0100771	583	417.72	0.00285683	0.0423111	<0.001
A*01:01:01G	C*07:01:01G	0.00981782	568	398.01	0.0029382	0.0456709	<0.001
A*32:01:01G	C*04:01:01G	0.00942026	545	289.32	0.0044194	0.122178	<0.001
A*30:01:01G	C*06:02:01G	0.00907457	525	247.4	0.00479826	0.224485	<0.001
A*02:01:01G	C*04:01:01G	0.00904	523	1419.39	-0.015494	-0.631532	<0.001
A*01:01:01G	C*04:01:01G	0.00895357	518	500.42	0.000303886	0.0048572	0.384279
A*68:01:01G	C*04:01:01G	0.00855602	495	444.18	0.000878373	0.0158171	0.0078641
A*31:01:02G	C*06:02:01G	0.00821032	475	508.97	-0.000587238	-0.0667501	0.0900717
A*03:01:01G	C*04:01:01G	0.00805476	466	414.79	0.000885176	0.0170691	0.00568281
A*26:01:01G	C*12:03:01G	0.00769178	445	130.51	0.00543589	0.134197	<0.001
A*29:01:01G	C*15:05:01G	0.00760535	440	19.77	0.0072636	0.455173	<0.001
A*03:01:01G	C*07:02:01G	0.0075535	437	417.5	0.000336981	0.00650399	0.293778
A*33:01:01G	C*08:02:01G	0.00751893	435	13.51	0.00728546	0.742728	<0.001
A*31:01:02G	C*04:01:01G	0.0072078	417	370.82	0.000798213	0.0172173	0.00856793
A*11:01:01G	C*04:01:01G	0.00705223	408	245.96	0.00280087	0.0910837	<0.001
A*68:01:01G	C*07:01:01G	0.00691396	400	353.29	0.000807457	0.01414	0.0068995
A*68:01:01G	C*15:02:01G	0.00681025	394	392.29	2.9618e-05	0.000524861	0.92463
A*02:01:01G	C*16:01:01G	0.00679296	393	155.53	0.00410459	0.38646	<0.001
A*68:01:01G	C*15:04:01G	0.00665468	385	62.58	0.00557302	0.347654	<0.001
A*11:01:01G	C*12:02:01G	0.0066374	384	49	0.00579039	0.247963	<0.001
A*32:01:01G	C*07:01:01G	0.00615342	356	230.11	0.00217593	0.0585004	<0.001
A*33:03:01G	C*06:02:01G	0.00611885	354	344.6	0.00016256	0.00546023	0.571945
A*02:01:01G	C*16:04	0.00608428	352	181.39	0.00294901	0.238081	<0.001
A*02:01:01G	C*12:03:01G	0.00592872	343	499.73	-0.002709	-0.313624	<0.001
A*30:01:01G	C*17:01:01G	0.00563487	326	68.56	0.00444974	0.181877	<0.001
A*02:01:01G	C*03:02:01G	0.00549659	318	329.04	-0.000190889	-0.033563	0.489358
A*23:01:01G	C*07:01:01G	0.00544474	315	251.08	0.0011049	0.0272253	<0.001
A*03:02:01G	C*15:02:01G	0.00518547	300	97.62	0.00349819	0.249124	<0.001
A*31:01:02G	C*01:02:01G	0.0051509	298	45.81	0.00435916	0.306734	<0.001
A*02:01:01G	C*02:02:02G	0.00494348	286	200.98	0.00146954	0.107074	<0.001
A*24:02:01G	C*06:02:01G	0.00487434	282	720.87	-0.00758575	-0.608804	<0.001
A*03:01:01G	C*15:02:01G	0.00477063	276	366.33	-0.0015613	-0.246575	<0.001
A*02:01:01G	C*15:05:01G	0.00452864	262	245.02	0.000293578	0.0175464	0.219597
A*33:03:01G	C*07:01:01G	0.00452864	262	199.68	0.00107714	0.0333725	<0.001
A*02:02:01G	C*17:01:01G	0.00444222	257	29.29	0.0039359	0.376558	<0.001
A*24:02:01G	C*12:03:01G	0.00442493	256	184.91	0.00122884	0.0310575	<0.001
A*26:01:01G	C*15:04:01G	0.00440765	255	52.23	0.00350493	0.216229	<0.001
A*02:01:01G	C*05:01:01G	0.00430394	249	154.52	0.00163302	0.154759	<0.001
A*68:01:01G	C*06:02:01G	0.00425208	246	609.67	-0.00628597	-0.596502	<0.001
A*23:01:01G	C*04:01:01G	0.00421751	244	315.68	-0.00123893	-0.227058	<0.001
A*02:01:01G	C*17:01:01G	0.00418294	242	539.92	-0.00514956	-0.551788	<0.001
A*01:01:01G	C*15:02:01G	0.00416566	241	441.95	-0.00347344	-0.454693	<0.001
A*32:01:01G	C*06:02:01G	0.00413109	239	397.11	-0.00273291	-0.398151	<0.001
A*74:03	C*15:02:01G	0.00413109	239	39.37	0.00345062	0.609318	<0.001
A*24:02:01G	C*15:02:01G	0.00409652	237	463.84	-0.00392083	-0.489043	<0.001
A*03:01:01G	C*08:02:01G	0.00394095	228	79.39	0.00256866	0.11742	<0.001
A*33:03:01G	C*15:02:01G	0.00387182	224	221.73	3.9286e-05	0.00123172	0.869326
A*03:01:01G	C*12:03:01G	0.00385453	223	146.04	0.00133033	0.0330611	<0.001
A*01:01:01G	C*12:02:01G	0.00376811	218	99.7	0.00204482	0.0909795	<0.001
A*01:01:01G	C*07:02:01G	0.00375082	217	503.69	-0.00495549	-0.569184	<0.001
A*02:05:01G	C*07:01:01G	0.00371625	215	247.5	-0.000561805	-0.131322	0.0261861
A*30:02:01G	C*07:01:01G	0.00371625	215	179.3	0.000617082	0.0212922	0.00435538
A*03:01:01G	C*07:01:01G	0.0036644	212	329.91	-0.00203801	-0.357395	<0.001
A*30:01:01G	C*07:01:01G	0.00350883	203	143.36	0.00103083	0.0444847	<0.001
A*29:01:01G	C*07:02:01G	0.00345698	200	115.29	0.00146425	0.102345	<0.001
A*68:01:02G	C*15:02:01G	0.00328413	190	53.85	0.00235335	0.303805	<0.001
A*11:01:01G	C*06:02:01G	0.00321499	186	337.59	-0.00262027	-0.449041	<0.001
A*26:01:01G	C*06:02:01G	0.00300757	174	508.81	-0.00578711	-0.658024	<0.001
A*02:01:01G	C*03:04:01G	0.00299029	173	107.86	0.00112588	0.152854	<0.001
A*24:02:01G	C*01:02:01G	0.00295572	171	64.87	0.00183437	0.132141	<0.001
A*33:03:01G	C*04:01:01G	0.00293843	170	251.06	-0.00140111	-0.32287	<0.001
A*32:01:01G	C*15:02:01G	0.00292115	169	255.52	-0.00149544	-0.338596	<0.001
A*11:01:01G	C*15:02:01G	0.00288658	167	217.22	-0.000868078	-0.231201	<0.001
A*68:02:01G	C*04:01:01G	0.00283472	164	116.6	0.000819261	0.0561983	<0.001
A*32:01:01G	C*05:01:01G	0.00267916	155	31.5	0.00213474	0.168374	<0.001
A*26:01:01G	C*15:02:01G	0.00266187	154	327.39	-0.00299699	-0.52961	<0.001
A*68:02:01G	C*07:01:01G	0.00264459	153	92.74	0.00104157	0.0694821	<0.001
A*11:01:01G	C*12:03:01G	0.00257545	149	86.59	0.00107867	0.0321941	<0.001
A*24:02:01G	C*12:02:01G	0.00257545	149	104.64	0.00076683	0.0342484	<0.001
A*23:01:01G	C*16:02:01G	0.00255816	148	71.61	0.00132043	0.050179	<0.001
A*24:02:01G	C*02:02:02G	0.00247174	143	74.37	0.00118633	0.0745506	<0.001
A*11:01:01G	C*07:02:01G	0.00243717	141	247.57	-0.00184202	-0.430461	<0.001
A*66:01:01G	C*17:01:01G	0.00235074	136	19.45	0.00201453	0.290248	<0.001
A*32:01:01G	C*16:04	0.00233346	135	36.97	0.00169439	0.113849	<0.001
A*33:03:01G	C*08:02:01G	0.00233346	135	48.05	0.00150285	0.067039	<0.001
A*30:04:01G	C*07:01:01G	0.00229889	133	56.61	0.00132038	0.144297	<0.001
A*03:01:01G	C*16:02:01G	0.00228161	132	94.09	0.000655262	0.0252745	<0.001
A*32:01:01G	C*07:02:01G	0.00228161	132	291.21	-0.00275199	-0.546725	<0.001
A*32:01:01G	C*12:03:01G	0.00226432	131	101.86	0.000503664	0.0127795	0.00258141
A*01:01:01G	C*12:03:01G	0.00221247	128	176.18	-0.000832834	-0.273482	<0.001
A*02:01:01G	C*15:04:01G	0.00221247	128	199.97	-0.00124402	-0.359908	<0.001
A*68:02:01G	C*03:04:02	0.00221247	128	4.83	0.002129	0.430411	<0.001
A*03:01:01G	C*12:02:01G	0.0021779	126	82.64	0.000749489	0.032915	<0.001
A*01:01:01G	C*14:02:01G	0.00214333	124	102.41	0.000373261	0.0161686	0.0249425
A*23:01:01G	C*07:02:01G	0.00207419	120	317.74	-0.00341797	-0.622337	<0.001
A*31:01:02G	C*07:01:01G	0.00207419	120	294.94	-0.00302375	-0.593132	<0.001
A*26:01:01G	C*04:01:01G	0.00200505	116	370.7	-0.00440244	-0.687077	<0.001
A*03:01:01G	C*05:01:01G	0.00198776	115	45.16	0.00120724	0.0970261	<0.001
A*29:02:01G	C*17:01:01G	0.00195319	113	26.06	0.00150278	0.161619	<0.001
A*02:11:01G	C*15:02:01G	0.0018322	106	23.17	0.0014317	0.429548	<0.001
A*29:02:01G	C*07:01:01G	0.0018322	106	54.49	0.000890425	0.101105	<0.001
A*11:01:01G	C*01:02:01G	0.00181491	105	30.38	0.00128977	0.0890839	<0.001
A*24:02:01G	C*17:01:01G	0.00181491	105	199.78	-0.00163826	-0.474421	<0.001
A*66:01:01G	C*06:02:01G	0.00174577	101	70.19	0.000532615	0.0878355	<0.001
A*03:02:01G	C*04:01:01G	0.00172849	100	110.53	-0.000182	-0.0952636	0.281466
A*26:01:01G	C*03:03:01G	0.00172849	100	18.52	0.00140843	0.245075	<0.001
A*33:03:01G	C*07:02:01G	0.00172849	100	252.7	-0.00263946	-0.604279	<0.001
A*74:01:01G	C*02:10:01G	0.00172849	100	2.37	0.00168751	0.305445	<0.001
A*03:02:01G	C*06:02:01G	0.0017112	99	151.71	-0.000911063	-0.347433	<0.001
A*26:01:01G	C*14:03	0.0017112	99	8.02	0.0015726	0.631897	<0.001
A*02:01:01G	C*18:01:01G	0.00164206	95	71.91	0.000399128	0.0812807	0.00223066
A*23:01:01G	C*15:05:01G	0.00157292	91	54.49	0.000631035	0.0315128	<0.001
A*29:02:01G	C*02:02:02G	0.00157292	91	9.7	0.00140526	0.146672	<0.001
A*31:01:02G	C*07:02:01G	0.00157292	91	373.25	-0.00487862	-0.756194	<0.001
A*24:02:01G	C*16:04	0.00152107	88	67.12	0.000360971	0.0251342	0.00756502
A*24:02:01G	C*14:02:01G	0.00152107	88	107.48	-0.000336639	-0.181212	0.0479545
A*30:01:01G	C*08:02:01G	0.00152107	88	34.5	0.000924737	0.0408239	<0.001
A*32:01:01G	C*02:02:02G	0.00152107	88	40.97	0.000812965	0.0492994	<0.001
A*23:01:01G	C*17:01:01G	0.0014865	86	120.08	-0.000589075	-0.283813	0.00111994
A*74:01:01G	C*04:01:01G	0.00146922	85	51.74	0.000574855	0.088863	<0.001
A*32:01:01G	C*17:01:01G	0.00145193	84	110.05	-0.000450347	-0.236741	0.00940308
A*68:02:01G	C*07:02:01G	0.00145193	84	117.37	-0.000576724	-0.284289	<0.001
A*02:02:01G	C*07:01:01G	0.00141736	82	61.25	0.000358701	0.0362325	0.00502745
A*11:01:01G	C*08:01:01G	0.00141736	82	8.37	0.00127276	0.319269	<0.001
A*24:03:01G	C*12:03:01G	0.00141736	82	10.65	0.00123331	0.299356	<0.001
A*02:02:01G	C*06:02:01G	0.00138279	80	105.7	-0.000444151	-0.243112	0.00590247
A*02:05:01G	C*04:01:01G	0.00138279	80	311.18	-0.00399597	-0.742916	<0.001
A*26:17	C*14:02:01G	0.00138279	80	2.78	0.00133467	0.707003	<0.001
A*01:03	C*15:05:01G	0.00136551	79	7.38	0.00123794	0.207823	<0.001
A*32:01:01G	C*12:02:01G	0.00134822	78	57.64	0.000351892	0.0151661	0.005568
A*11:01:01G	C*03:04:01G	0.00131365	76	18.69	0.000990579	0.111213	<0.001
A*30:02:01G	C*06:02:01G	0.00127908	74	309.42	-0.00406919	-0.760842	<0.001
A*02:05:01G	C*07:02:01G	0.0012618	73	313.22	-0.00415218	-0.766937	<0.001
A*66:01:01G	C*07:01:01G	0.0012618	73	40.67	0.000558806	0.0850032	<0.001
A*30:04:01G	C*17:01:01G	0.00124451	72	27.07	0.000776529	0.0803781	<0.001
A*68:01:01G	C*16:04	0.00124451	72	56.76	0.000263364	0.0181122	0.0352155
A*02:01:01G	C*08:02:01G	0.00122723	71	271.68	-0.0034687	-0.738661	<0.001
A*68:02:01G	C*17:01:01G	0.00122723	71	44.35	0.000460566	0.0291003	<0.001
A*29:02:01G	C*06:02:01G	0.00119266	69	94.03	-0.000432572	-0.26616	0.00449482
A*31:01:02G	C*03:02:01G	0.00115809	67	85.96	-0.000327783	-0.2206	0.0330269
A*03:02:01G	C*12:02:01G	0.0011408	66	22.02	0.000760173	0.0495271	<0.001
A*30:04:01G	C*04:01:01G	0.0011408	66	71.18	-8.9468e-05	-0.0727224	0.510597
A*30:04:01G	C*12:03:01G	0.0011408	66	25.06	0.00070766	0.0729863	<0.001
A*68:01:02G	C*03:04:01G	0.0011408	66	4.63	0.00106071	0.123383	<0.001
A*01:03	C*17:01:01G	0.00108895	63	16.26	0.000807839	0.139206	<0.001
A*03:02:01G	C*07:02:01G	0.00108895	63	111.25	-0.000834047	-0.433723	<0.001
A*11:01:01G	C*07:01:01G	0.00107166	62	195.63	-0.0023097	-0.683068	<0.001
A*30:01:01G	C*04:01:01G	0.00107166	62	180.25	-0.0020439	-0.656029	<0.001
A*01:03	C*07:01:01G	0.00105438	61	34.01	0.000466605	0.0848911	<0.001
A*29:02:01G	C*12:03:01G	0.00105438	61	24.12	0.000637497	0.0683145	<0.001
A*34:02	C*07:01:01G	0.00105438	61	20.58	0.000698709	0.210074	<0.001
A*68:02:01G	C*08:02:01G	0.00105438	61	22.32	0.00066861	0.0412525	<0.001
A*02:05:01G	C*17:01:01G	0.00103709	60	118.37	-0.00100893	-0.493118	<0.001
A*03:01:01G	C*07:04:01G	0.00103709	60	28.22	0.000549394	0.0706664	<0.001
A*02:01:01G	C*12:02:01G	0.00101981	59	282.79	-0.00386815	-0.791363	<0.001
A*01:01:01G	C*16:02:01G	0.00100252	58	113.51	-0.000959566	-0.489053	<0.001
A*23:01:01G	C*15:02:01G	0.00100252	58	278.79	-0.00381641	-0.791962	<0.001
A*29:01:01G	C*04:01:01G	0.00100252	58	114.54	-0.000977247	-0.493616	<0.001
A*36:01	C*04:01:01G	0.00100252	58	12.02	0.000794679	0.528602	<0.001
A*69:01	C*12:03:01G	0.00100252	58	7.91	0.000865781	0.282846	<0.001
A*02:05:01G	C*04:07	0.000985239	57	5.76	0.000885731	0.412442	<0.001
A*03:02:01G	C*15:05:01G	0.000985239	57	19.08	0.00065545	0.0425632	<0.001
A*01:01:01G	C*18:01:01G	0.000967954	56	25.35	0.000529746	0.0926905	<0.001
A*24:02:01G	C*03:03:01G	0.000967954	56	26.23	0.000514507	0.0916545	<0.001
A*26:01:01G	C*14:02:01G	0.000967954	56	75.86	-0.000343269	-0.261793	0.0176704
A*68:01:02G	C*06:02:01G	0.000967954	56	83.69	-0.000478615	-0.330862	<0.001
A*74:01:01G	C*16:02:01G	0.000967954	56	11.74	0.000765078	0.106847	<0.001
A*29:01:01G	C*15:02:01G	0.000950669	55	101.16	-0.000797795	-0.456283	<0.001
A*31:01:02G	C*14:02:01G	0.000950669	55	75.88	-0.000360984	-0.275213	0.0126136
A*74:03	C*06:02:01G	0.000950669	55	61.18	-0.000106883	-0.101066	0.38497
A*68:01:01G	C*12:03:01G	0.000933384	54	156.38	-0.00176969	-0.654695	<0.001
A*26:01:01G	C*16:02:01G	0.000916099	53	84.09	-0.000537371	-0.369716	<0.001
A*02:05:01G	C*12:03:01G	0.000898814	52	109.56	-0.000994889	-0.525367	<0.001
A*03:01:01G	C*01:02:01G	0.000898814	52	51.24	1.3202e-05	0.000935135	0.911747
A*03:02:01G	C*16:04	0.000898814	52	14.12	0.000654668	0.0428512	<0.001
A*26:01:01G	C*07:01:01G	0.000898814	52	294.84	-0.00419745	-0.823633	<0.001
A*26:01:01G	C*03:02:01G	0.000898814	52	85.94	-0.00058657	-0.394894	<0.001
A*31:01:02G	C*12:03:01G	0.000898814	52	130.55	-0.00135781	-0.6017	<0.001
A*02:05:01G	C*02:02:02G	0.000881529	51	44.06	0.000119914	0.00729547	0.280863
A*02:01:01G	C*01:02:01G	0.000864244	50	175.33	-0.00216629	-0.714821	<0.001
A*01:01:01G	C*08:02:01G	0.00084696	49	95.78	-0.00080863	-0.488424	<0.001
A*02:01:01G	C*02:10:01G	0.00084696	49	65.04	-0.00027727	-0.246631	0.0255621
A*32:01:01G	C*03:02:01G	0.00084696	49	67.07	-0.000312341	-0.269422	0.0222687
A*01:01:01G	C*07:04:01G	0.000829675	48	34.04	0.000241294	0.0314439	0.0126657
A*01:01:01G	C*01:02:01G	0.00081239	47	61.81	-0.00025605	-0.239649	0.0488512
A*30:02:01G	C*18:01:01G	0.00081239	47	11.42	0.000614983	0.103254	<0.001
A*30:04:01G	C*06:02:01G	0.00081239	47	97.69	-0.000876235	-0.518904	<0.001
A*68:01:01G	C*16:02:01G	0.00081239	47	100.76	-0.000929202	-0.533536	<0.001
A*68:02:01G	C*06:02:01G	0.00081239	47	160.04	-0.00195396	-0.706331	<0.001
A*01:01:01G	C*03:02:01G	0.000795105	46	116.01	-0.00121007	-0.603473	<0.001
A*30:04:01G	C*08:02:01G	0.000795105	46	13.62	0.000559625	0.0565652	<0.001
A*02:05:01G	C*15:02:01G	0.00077782	45	274.83	-0.00397251	-0.83626	<0.001
A*24:07	C*04:01:01G	0.00077782	45	16.76	0.000488098	0.232916	<0.001
A*30:02:01G	C*16:02:01G	0.00077782	45	51.14	-0.000106073	-0.120006	0.376405
A*02:05:01G	C*08:02:01G	0.000760535	44	59.56	-0.000268984	-0.261272	0.0368892
A*02:22:01G	C*17:01:01G	0.000760535	44	5.78	0.000660709	0.320611	<0.001
A*11:01:01G	C*04:03	0.000760535	44	4.97	0.000674625	0.284827	<0.001
A*31:01:02G	C*03:04:01G	0.000760535	44	28.18	0.000273454	0.0312767	0.00209548
A*68:01:01G	C*03:02:01G	0.000760535	44	102.97	-0.0010193	-0.572693	<0.001
A*02:02:01G	C*04:01:01G	0.00074325	43	77.01	-0.000587794	-0.441604	<0.001
A*03:01:01G	C*14:02:01G	0.00074325	43	84.88	-0.000723928	-0.493415	<0.001
A*24:02:01G	C*16:02:01G	0.00074325	43	119.14	-0.00131599	-0.639066	<0.001
A*24:02:05	C*12:02:01G	0.00074325	43	1.16	0.000723173	0.89325	<0.001
A*29:01:01G	C*07:01:01G	0.00074325	43	91.1	-0.000831382	-0.527985	<0.001
A*30:01:01G	C*03:04:02	0.00074325	43	7.46	0.000614229	0.12533	<0.001
A*30:02:01G	C*07:02:01G	0.00074325	43	226.91	-0.00317882	-0.810495	<0.001
A*02:03:01G	C*07:02:01G	0.000725965	42	12.35	0.000512534	0.334477	<0.001
A*30:02:01G	C*15:02:01G	0.000725965	42	199.09	-0.00271534	-0.789043	<0.001
A*74:01:01G	C*07:01:01G	0.000725965	42	41.15	1.4626e-05	0.00219871	0.889222
A*02:05:01G	C*03:02:01G	0.00070868	41	72.14	-0.000538225	-0.431648	<0.001
A*26:01:01G	C*02:02:02G	0.00070868	41	52.49	-0.000198598	-0.218895	0.10025
A*03:01:01G	C*03:02:01G	0.000691396	40	96.16	-0.000970658	-0.584011	<0.001
A*11:01:01G	C*14:02:01G	0.000691396	40	50.33	-0.0001786	-0.205289	0.133256
A*26:01:01G	C*01:02:01G	0.000691396	40	45.79	-0.00010008	-0.126447	0.375714
A*30:02:01G	C*15:04:01G	0.000691396	40	31.76	0.000142428	0.00859915	0.133859
A*30:02:01G	C*17:01:01G	0.000691396	40	85.75	-0.000790816	-0.533538	<0.001
A*32:01:01G	C*15:04:01G	0.000691396	40	40.76	-1.3152e-05	-0.0186669	0.902294
A*68:01:01G	C*17:01:01G	0.000691396	40	168.96	-0.0022291	-0.763261	<0.001
A*03:01:01G	C*17:01:01G	0.000674111	39	157.78	-0.00205313	-0.752823	<0.001
A*03:02:01G	C*03:02:01G	0.000674111	39	25.62	0.000231221	0.015126	0.0068917
A*30:01:01G	C*12:03:01G	0.000674111	39	63.46	-0.000422789	-0.38544	0.00147601
A*30:02:01G	C*12:03:01G	0.000674111	39	79.37	-0.000697753	-0.508617	<0.001
A*34:02	C*04:01:01G	0.000674111	39	25.87	0.00022693	0.0701593	0.00579938
A*23:01:01G	C*03:02:01G	0.000656826	38	73.18	-0.000608087	-0.480734	<0.001
A*30:02:01G	C*05:01:01G	0.000656826	38	24.54	0.000232624	0.0181755	0.00544009
A*01:01:01G	C*03:04:01G	0.000639541	37	38.03	-1.7771e-05	-0.0270363	0.862021
A*26:01:01G	C*12:02:01G	0.000639541	37	73.85	-0.000637032	-0.499018	<0.001
A*30:02:01G	C*16:01:01G	0.000639541	37	24.7	0.000212566	0.0165005	0.0113439
A*33:03:01G	C*12:03:01G	0.000639541	37	88.39	-0.000888283	-0.581404	<0.001
A*24:02:01G	C*04:03	0.000622256	36	10.61	0.00043881	0.193223	<0.001
A*74:01:01G	C*06:02:01G	0.000622256	36	71.02	-0.000605311	-0.493098	<0.001
A*02:01:01G	C*03:03:01G	0.000604971	35	70.9	-0.000620509	-0.506339	<0.001
A*02:22:01G	C*03:02:01G	0.000604971	35	3.52	0.000544135	0.25914	<0.001
A*24:03:01G	C*12:02:01G	0.000604971	35	6.03	0.000500821	0.119249	<0.001
A*30:02:01G	C*15:05:01G	0.000604971	35	38.91	-6.7652e-05	-0.10058	0.51923
A*68:01:01G	C*02:02:02G	0.000604971	35	62.89	-0.000482158	-0.443515	<0.001
A*01:01:01G	C*02:02:02G	0.000587686	34	70.86	-0.000637081	-0.520165	<0.001
A*23:01:01G	C*02:02:02G	0.000587686	34	44.7	-0.000184928	-0.239353	0.0985923
A*23:01:01G	C*12:03:01G	0.000587686	34	111.14	-0.00133337	-0.694081	<0.001
A*01:01:01G	C*16:04	0.000570401	33	63.95	-0.000534966	-0.483971	<0.001
A*03:02:01G	C*07:01:01G	0.000570401	33	87.91	-0.000949127	-0.624619	<0.001
A*23:01:01G	C*16:01:01G	0.000570401	33	34.59	-2.7501e-05	-0.0459957	0.780498
A*29:01:01G	C*03:02:01G	0.000570401	33	26.55	0.000111451	0.00703572	0.200621
A*31:01:02G	C*12:02:01G	0.000570401	33	73.88	-0.00070659	-0.553324	<0.001
A*02:85	C*07:01:01G	0.000553116	32	4.73	0.000471296	0.615961	<0.001
A*30:02:01G	C*07:04:01G	0.000553116	32	15.33	0.00028806	0.0360204	<0.001
A*30:10	C*06:02:01G	0.000553116	32	9.84	0.000383101	0.450817	<0.001
A*31:04	C*07:01:01G	0.000553116	32	6.57	0.000439569	0.413975	<0.001
A*68:01:02G	C*07:02:01G	0.000553116	32	61.37	-0.000507701	-0.478594	<0.001
A*01:01:01G	C*15:05:01G	0.000535832	31	86.38	-0.000957276	-0.64113	<0.001
A*02:01:01G	C*07:04:01G	0.000535832	31	96.55	-0.00113306	-0.678929	<0.001
A*24:02:01G	C*08:01:01G	0.000535832	31	17.86	0.000227075	0.0594073	0.00120317
A*24:03:01G	C*15:04:01G	0.000535832	31	4.26	0.000462182	0.109256	<0.001
A*29:01:01G	C*06:02:01G	0.000535832	31	157.21	-0.00218153	-0.802812	<0.001
A*30:01:01G	C*15:02:01G	0.000535832	31	159.19	-0.00221573	-0.805263	<0.001
A*68:01:02G	C*12:02:01G	0.000535832	31	12.15	0.000325858	0.0384854	<0.001
A*03:01:01G	C*18:01:01G	0.000518547	30	21.01	0.000155323	0.0268252	0.0426556
A*68:02:01G	C*02:10:01G	0.000518547	30	5.34	0.000426192	0.0778663	<0.001
A*01:03	C*07:02:01G	0.000501262	29	43.03	-0.000242578	-0.326116	0.0219955
A*02:01:01G	C*08:01:01G	0.000501262	29	48.28	-0.000333182	-0.399286	0.00185802
A*24:02:01G	C*03:02:01G	0.000501262	29	121.75	-0.00160319	-0.761809	<0.001
A*68:02:01G	C*12:03:01G	0.000501262	29	41.05	-0.000208323	-0.293584	0.0525301
A*02:01:01G	C*04:04	0.000483977	28	9.09	0.000326864	0.526599	<0.001
A*02:02:01G	C*16:01:01G	0.000483977	28	8.44	0.000338125	0.0312709	<0.001
A*02:05:01G	C*16:01:01G	0.000483977	28	34.1	-0.000105414	-0.178852	0.282155
A*24:02:01G	C*15:04:01G	0.000483977	28	73.99	-0.000794975	-0.621583	<0.001
A*30:04:01G	C*16:02:01G	0.000483977	28	16.15	0.000204903	0.0208026	0.00263842
A*31:01:02G	C*02:10:01G	0.000483977	28	16.99	0.000190269	0.0360903	0.0059333
A*33:01:01G	C*02:02:02G	0.000483977	28	9.99	0.000311261	0.0315367	<0.001
A*24:02:01G	C*07:04:01G	0.000466692	27	35.73	-0.000150822	-0.244241	0.127515
A*24:03:01G	C*04:01:01G	0.000466692	27	30.24	-5.6068e-05	-0.107254	0.52827
A*69:01	C*06:02:01G	0.000466692	27	30.84	-6.6406e-05	-0.124566	0.447824
A*02:02:01G	C*14:02:01G	0.000449407	26	15.76	0.000177023	0.0165655	0.00861342
A*11:01:01G	C*07:04:01G	0.000449407	26	16.73	0.000160215	0.0200948	0.0205358
A*25:01:01G	C*12:03:01G	0.000449407	26	1.75	0.000419102	0.617803	<0.001
A*31:01:02G	C*16:02:01G	0.000449407	26	84.12	-0.00100454	-0.690905	<0.001
A*32:01:01G	C*16:02:01G	0.000449407	26	65.63	-0.000684985	-0.603834	<0.001
A*03:01:01G	C*03:03:01G	0.000432122	25	20.72	7.4e-05	0.0129623	0.330771
A*24:02:01G	C*05:01:01G	0.000432122	25	57.18	-0.000556159	-0.562754	<0.001
A*29:02:01G	C*16:01:01G	0.000432122	25	7.51	0.000302374	0.0314353	<0.001
A*30:02:01G	C*03:04:02	0.000432122	25	9.34	0.000270759	0.055614	<0.001
A*31:01:02G	C*07:04:01G	0.000432122	25	25.22	-3.879e-06	-0.00889721	0.963227
A*32:01:01G	C*15:05:01G	0.000432122	25	49.94	-0.000431126	-0.499423	<0.001
A*03:01:01G	C*03:04:02	0.000414837	24	17.18	0.000117933	0.0249171	0.0888731
A*03:02:01G	C*12:03:01G	0.000414837	24	38.91	-0.00025779	-0.383258	0.013775
A*11:01:01G	C*16:02:01G	0.000414837	24	55.79	-0.000549539	-0.569839	<0.001
A*30:01:01G	C*07:02:01G	0.000414837	24	181.43	-0.00272113	-0.867716	<0.001
A*30:02:01G	C*08:02:01G	0.000414837	24	43.15	-0.000330982	-0.443783	0.00271692
A*66:01:01G	C*04:01:01G	0.000414837	24	51.14	-0.000469026	-0.530655	<0.001
A*69:01	C*07:01:01G	0.000414837	24	17.87	0.000105922	0.0366667	0.126628
A*02:02:01G	C*12:03:01G	0.000397552	23	27.11	-7.1069e-05	-0.151655	0.417046
A*03:01:01G	C*15:05:01G	0.000397552	23	71.6	-0.00084006	-0.678775	<0.001
A*23:01:01G	C*08:02:01G	0.000397552	23	60.42	-0.000646835	-0.619344	<0.001
A*30:04:01G	C*15:05:01G	0.000397552	23	12.29	0.000185183	0.0186741	0.00190404
A*68:01:02G	C*07:04:01G	0.000397552	23	4.15	0.000325861	0.0397854	<0.001
A*68:02:01G	C*05:01:01G	0.000397552	23	12.69	0.000178138	0.0136992	0.00332058
A*68:02:01G	C*12:02:01G	0.000397552	23	23.23	-3.991e-06	-0.00993899	0.960997
A*01:01:01G	C*16:01:01G	0.000380268	22	54.83	-0.000567542	-0.598793	<0.001
A*02:06:01G	C*12:02:01G	0.000380268	22	2.76	0.000332584	0.172969	<0.001
A*24:02:01G	C*03:04:01G	0.000380268	22	39.91	-0.000309591	-0.448775	0.00306517
A*30:02:01G	C*02:02:02G	0.000380268	22	31.92	-0.000171472	-0.310785	0.071816
A*32:01:01G	C*14:02:01G	0.000380268	22	59.21	-0.000643105	-0.628417	<0.001
A*33:01:01G	C*04:01:01G	0.000380268	22	70.57	-0.000839506	-0.688247	<0.001
A*74:01:01G	C*03:02:01G	0.000380268	22	11.99	0.000172937	0.0241666	0.00326913
A*02:02:01G	C*03:02:01G	0.000362983	21	17.85	5.442e-05	0.00510982	0.447219
A*29:02:01G	C*04:01:01G	0.000362983	21	68.5	-0.000821101	-0.693448	<0.001
A*30:01:01G	C*16:01:01G	0.000362983	21	19.75	2.1587e-05	0.00166465	0.774414
A*33:03:01G	C*16:04	0.000362983	21	32.08	-0.000191579	-0.34546	0.0446071
A*34:02	C*06:02:01G	0.000362983	21	35.51	-0.000250801	-0.408614	0.00753248
A*68:01:02G	C*12:03:01G	0.000362983	21	21.47	-8.071e-06	-0.0217513	0.917602
A*24:07	C*07:02:01G	0.000345698	20	16.87	5.4079e-05	0.0258293	0.41565
A*26:01:01G	C*17:01:01G	0.000345698	20	141.01	-0.00209165	-0.858166	<0.001
A*31:01:02G	C*16:04	0.000345698	20	47.39	-0.000473401	-0.577954	<0.001
A*33:03:01G	C*14:02:01G	0.000345698	20	51.38	-0.000542342	-0.610718	<0.001
A*68:02:01G	C*18:01:01G	0.000345698	20	5.91	0.000243591	0.0402542	<0.001
A*01:01:01G	C*03:03:01G	0.000328413	19	25	-0.000103641	-0.239879	0.21195
A*02:06:01G	C*16:04	0.000328413	19	1.77	0.000297827	0.153528	<0.001
A*02:11:01G	C*04:01:01G	0.000328413	19	26.24	-0.000125066	-0.275792	0.13106
A*23:01:01G	C*18:01:01G	0.000328413	19	15.99	5.198e-05	0.00884469	0.440206
A*24:07	C*08:01:01G	0.000328413	19	0.57	0.000318559	0.134104	<0.001
A*34:02	C*18:01:01G	0.000328413	19	1.31	0.000305758	0.0835627	<0.001
A*68:01:02G	C*14:02:01G	0.000328413	19	12.48	0.00011274	0.0133241	0.060376
A*68:02:01G	C*15:05:01G	0.000328413	19	20.13	-1.9496e-05	-0.056037	0.797783
A*68:02:01G	C*16:01:01G	0.000328413	19	12.78	0.000107564	0.0082182	0.0771651
A*01:03	C*04:01:01G	0.000311128	18	42.75	-0.000427874	-0.578989	<0.001
A*01:03	C*04:07	0.000311128	18	0.79	0.000297456	0.133188	<0.001
A*02:03:01G	C*08:01:01G	0.000311128	18	0.42	0.000303916	0.174809	<0.001
A*02:08	C*06:02:01G	0.000311128	18	3.83	0.000244851	0.739116	<0.001
A*02:11:01G	C*07:01:01G	0.000311128	18	20.87	-4.9551e-05	-0.137383	0.508288
A*02:17:01G	C*12:03:01G	0.000311128	18	1.92	0.000277866	0.373196	<0.001
A*03:02:01G	C*14:02:01G	0.000311128	18	22.62	-7.9833e-05	-0.204197	0.321555
A*11:01:01G	C*03:02:01G	0.000311128	18	57.02	-0.000674424	-0.684311	<0.001
A*23:01:01G	C*07:04:01G	0.000311128	18	21.47	-6.0037e-05	-0.161754	0.441199
A*30:04:01G	C*03:02:01G	0.000311128	18	16.5	2.5926e-05	0.0026338	0.706557
A*32:01:01G	C*07:04:01G	0.000311128	18	19.68	-2.9047e-05	-0.0853894	0.697671
A*74:01:01G	C*08:02:01G	0.000311128	18	9.9	0.000139943	0.0194577	0.00898154
A*74:03	C*12:03:01G	0.000311128	18	15.69	3.986e-05	0.00656421	0.5506
A*01:02	C*07:01:01G	0.000293843	17	3.48	0.00023373	0.415784	<0.001
A*02:11:01G	C*12:02:01G	0.000293843	17	5.23	0.000203496	0.0558565	<0.001
A*03:02:01G	C*17:01:01G	0.000293843	17	42.04	-0.000432888	-0.595664	<0.001
A*24:03:01G	C*06:02:01G	0.000293843	17	41.51	-0.000423678	-0.590475	<0.001
A*26:01:01G	C*05:01:01G	0.000293843	17	40.36	-0.000403713	-0.578753	<0.001
A*30:01:01G	C*07:04:01G	0.000293843	17	12.26	8.1912e-05	0.0101751	0.168585
A*30:02:01G	C*03:02:01G	0.000293843	17	52.26	-0.000609457	-0.674701	<0.001
A*31:01:02G	C*17:01:01G	0.000293843	17	141.06	-0.0021443	-0.879481	<0.001
A*32:01:01G	C*03:04:01G	0.000293843	17	21.99	-8.6185e-05	-0.226787	0.275261
A*34:02	C*17:01:01G	0.000293843	17	9.84	0.00012374	0.0352378	0.0192341
A*68:01:02G	C*04:01:01G	0.000293843	17	60.97	-0.000760075	-0.72119	<0.001
A*74:03	C*04:01:01G	0.000293843	17	44.58	-0.000476651	-0.61863	<0.001
A*01:01:01G	C*05:01:01G	0.000276558	16	54.48	-0.000665097	-0.706306	<0.001
A*02:01:09	C*15:02:01G	0.000276558	16	1.72	0.000246892	1	<0.001
A*03:01:01G	C*15:04:01G	0.000276558	16	58.44	-0.00073353	-0.726204	<0.001
A*03:01:01G	C*02:02:02G	0.000276558	16	58.73	-0.000738631	-0.72758	<0.001
A*24:07	C*07:04:01G	0.000276558	16	1.14	0.00025685	0.108577	<0.001
A*30:04:01G	C*14:02:01G	0.000276558	16	14.57	2.4796e-05	0.00251048	0.702021
A*32:01:01G	C*16:01:01G	0.000276558	16	31.7	-0.000271423	-0.495314	0.00414019
A*33:03:01G	C*15:05:01G	0.000276558	16	43.34	-0.000472533	-0.630808	<0.001
A*68:01:01G	C*14:02:01G	0.000276558	16	90.9	-0.00129459	-0.823977	<0.001
A*68:02:01G	C*02:02:02G	0.000276558	16	16.51	-8.824e-06	-0.0309213	0.898305
A*01:03	C*16:01:01G	0.000259273	15	4.68	0.000178295	0.0296996	<0.001
A*02:02:01G	C*05:01:01G	0.000259273	15	8.38	0.000114368	0.0105762	0.0207117
A*02:06:01G	C*08:01:01G	0.000259273	15	0.47	0.000251133	0.127977	<0.001
A*03:01:01G	C*03:04:01G	0.000259273	15	31.52	-0.000285562	-0.524125	0.00230668
A*11:01:01G	C*03:03:01G	0.000259273	15	12.29	4.6917e-05	0.00801363	0.429108
A*23:01:01G	C*02:10:01G	0.000259273	15	14.47	9.241e-06	0.00173852	0.885306
A*24:02:01G	C*08:02:01G	0.000259273	15	100.53	-0.00147829	-0.850784	<0.001
A*26:01:01G	C*15:05:01G	0.000259273	15	63.99	-0.000846786	-0.765588	<0.001
A*66:01:01G	C*08:02:01G	0.000259273	15	9.79	9.0098e-05	0.012676	0.0906418
A*68:02:01G	C*03:02:01G	0.000259273	15	27.03	-0.000207951	-0.445078	0.0179323
A*02:01:01G	C*03:04:02	0.000241988	14	58.78	-0.000774008	-0.761822	<0.001
A*02:02:01G	C*07:02:01G	0.000241988	14	77.51	-0.00109777	-0.819379	<0.001
A*02:07:01G	C*01:02:01G	0.000241988	14	0.24	0.000237839	0.873096	<0.001
A*02:22:01G	C*06:02:01G	0.000241988	14	20.84	-0.000118213	-0.328186	0.100388
A*02:433	C*07:01:01G	0.000241988	14	1.35	0.000218611	1	<0.001
A*03:01:01G	C*14:03	0.000241988	14	8.97	8.6904e-05	0.0351523	0.0831607
A*11:01:01G	C*02:02:02G	0.000241988	14	34.83	-0.000359991	-0.598012	<0.001
A*23:01:01G	C*04:07	0.000241988	14	5.84	0.000141044	0.0657213	<0.001
A*24:17	C*08:01:01G	0.000241988	14	0.09	0.000240489	0.665284	<0.001
A*26:01:01G	C*03:04:01G	0.000241988	14	28.17	-0.000244933	-0.503024	0.00585271
A*31:04	C*17:01:01G	0.000241988	14	3.14	0.000187683	0.167415	<0.001
A*32:01:01G	C*03:03:01G	0.000241988	14	14.45	-7.806e-06	-0.0312481	0.903149
A*33:01:01G	C*17:01:01G	0.000241988	14	26.84	-0.000222001	-0.478462	0.0107376
A*33:01:01G	C*16:01:01G	0.000241988	14	7.73	0.000108329	0.0109325	0.0225836
A*68:01:01G	C*01:02:01G	0.000241988	14	54.87	-0.000706382	-0.744838	<0.001
A*68:01:02G	C*16:02:01G	0.000241988	14	13.83	2.918e-06	0.000345861	0.96312
A*68:02:01G	C*07:04:01G	0.000241988	14	7.93	0.00010489	0.0129094	0.0291224
A*74:03	C*07:02:01G	0.000241988	14	44.87	-0.000533549	-0.687973	<0.001
A*80:01:01G	C*04:01:01G	0.000241988	14	5.71	0.000143315	0.200801	<0.001
A*01:03	C*05:01:01G	0.000224704	13	4.65	0.000144251	0.0240266	<0.001
A*02:01:04	C*16:04	0.000224704	13	0.23	0.000220679	0.864564	<0.001
A*02:05:01G	C*15:05:01G	0.000224704	13	53.72	-0.000703778	-0.757988	<0.001
A*02:17:01G	C*15:02:01G	0.000224704	13	4.83	0.000141267	0.203442	<0.001
A*24:02:01G	C*15:05:01G	0.000224704	13	90.66	-0.00134234	-0.856606	<0.001
A*24:03:01G	C*07:02:01G	0.000224704	13	30.44	-0.000301479	-0.572955	<0.001
A*29:01:01G	C*17:01:01G	0.000224704	13	43.57	-0.000528381	-0.701622	<0.001
A*30:04:01G	C*03:04:02	0.000224704	13	2.95	0.000173756	0.0348981	<0.001
A*33:01:01G	C*07:01:01G	0.000224704	13	56.13	-0.000745457	-0.768385	<0.001
A*34:02	C*07:04:01G	0.000224704	13	1.76	0.000194285	0.0532103	<0.001
A*66:01:01G	C*15:02:01G	0.000224704	13	45.16	-0.000555894	-0.712139	<0.001
A*66:01:01G	C*07:02:01G	0.000224704	13	51.47	-0.000664946	-0.747425	<0.001
A*68:01:01G	C*08:02:01G	0.000224704	13	85.02	-0.00124483	-0.847092	<0.001
A*68:01:01G	C*03:04:01G	0.000224704	13	33.75	-0.000358741	-0.614867	<0.001
A*69:01	C*15:02:01G	0.000224704	13	19.84	-0.000118314	-0.344922	0.103345
A*69:01	C*02:02:02G	0.000224704	13	3.18	0.000169708	0.0540005	<0.001
A*02:05:01G	C*16:02:01G	0.000207419	12	70.59	-0.0010127	-0.830001	<0.001
A*03:01:01G	C*16:04	0.000207419	12	53.01	-0.000708802	-0.773615	<0.001
A*03:01:01G	C*16:01:01G	0.000207419	12	45.45	-0.000578205	-0.735982	<0.001
A*11:03:01G	C*07:02:01G	0.000207419	12	1.59	0.000179947	0.912363	<0.001
A*24:02:01G	C*07:26	0.000207419	12	1.35	0.000184165	0.639741	<0.001
A*24:03:01G	C*02:02:02G	0.000207419	12	4.28	0.000133398	0.0315367	<0.001
A*24:10	C*07:04:01G	0.000207419	12	0.12	0.000205277	0.798334	<0.001
A*26:01:01G	C*16:01:01G	0.000207419	12	40.62	-0.000494697	-0.70458	<0.001
A*26:17	C*04:01:01G	0.000207419	12	13.6	-2.7718e-05	-0.117882	0.64242
A*30:10	C*05:01:01G	0.000207419	12	0.78	0.000193934	0.192715	<0.001
A*31:01:02G	C*15:04:01G	0.000207419	12	52.24	-0.000695597	-0.770304	<0.001
A*33:01:01G	C*06:02:01G	0.000207419	12	96.86	-0.0014668	-0.87611	<0.001
A*33:03:01G	C*16:02:01G	0.000207419	12	56.95	-0.00077696	-0.78929	<0.001
A*66:01:01G	C*16:01:01G	0.000207419	12	5.6	0.000110567	0.0153992	0.00632463
A*02:05:01G	C*15:04:01G	0.000190134	11	43.84	-0.000567654	-0.749094	<0.001
A*02:06:01G	C*06:02:01G	0.000190134	11	19.01	-0.00013837	-0.421213	0.0440535
A*02:11:01G	C*12:03:01G	0.000190134	11	9.24	3.0477e-05	0.00852778	0.552452
A*03:01:01G	C*12:05	0.000190134	11	1.3	0.000167687	0.468635	<0.001
A*03:01:01G	C*02:10:01G	0.000190134	11	19.01	-0.0001384	-0.421265	0.0576157
A*11:01:01G	C*16:04	0.000190134	11	31.43	-0.00035316	-0.650035	<0.001
A*11:01:01G	C*15:05:01G	0.000190134	11	42.46	-0.000543736	-0.740916	<0.001
A*23:01:01G	C*14:03	0.000190134	11	6.83	7.2106e-05	0.0287359	0.101905
A*30:01:01G	C*02:02:02G	0.000190134	11	25.52	-0.00025102	-0.569008	0.00330782
A*30:01:01G	C*18:01:01G	0.000190134	11	9.13	3.2294e-05	0.00538626	0.529814
A*30:01:01G	C*07:05	0.000190134	11	0.56	0.00018038	0.486837	<0.001
A*30:02:01G	C*02:10:01G	0.000190134	11	10.33	1.1581e-05	0.0021497	0.831734
A*34:02	C*12:03:01G	0.000190134	11	9.11	3.2695e-05	0.00927709	0.521023
A*02:05:01G	C*07:04:01G	0.000172849	10	21.17	-0.000193032	-0.527582	0.0126584
A*02:11:01G	C*07:02:01G	0.000172849	10	26.41	-0.000283598	-0.621317	<0.001
A*02:16:01G	C*03:03:01G	0.000172849	10	0.08	0.000171381	0.712542	<0.001
A*23:01:01G	C*12:02:01G	0.000172849	10	62.89	-0.000914246	-0.840999	<0.001
A*23:01:01G	C*03:03:01G	0.000172849	10	15.77	-9.9701e-05	-0.365809	0.135989
A*24:07	C*12:02:01G	0.000172849	10	3.34	0.000115127	0.0494618	<0.001
A*29:01:01G	C*16:01:01G	0.000172849	10	12.55	-4.4089e-05	-0.203234	0.464891
A*29:02:01G	C*03:02:01G	0.000172849	10	15.88	-0.000101645	-0.370301	0.132519
A*29:02:01G	C*07:04:01G	0.000172849	10	4.66	9.2304e-05	0.0112818	0.0125502
A*29:02:01G	C*01:02:01G	0.000172849	10	8.46	2.6587e-05	0.00276875	0.592376
A*30:01:01G	C*12:02:01G	0.000172849	10	35.91	-0.00044787	-0.721534	<0.001
A*30:01:01G	C*02:10:01G	0.000172849	10	8.26	3.0083e-05	0.00554742	0.538402
A*32:01:01G	C*08:02:01G	0.000172849	10	55.38	-0.000784339	-0.81942	<0.001
A*32:01:01G	C*02:10:01G	0.000172849	10	13.26	-5.6307e-05	-0.245714	0.359546
A*33:03:01G	C*05:01:01G	0.000172849	10	27.33	-0.000299579	-0.634126	<0.001
A*66:01:01G	C*12:03:01G	0.000172849	10	18	-0.000138333	-0.444542	0.0530003
A*68:01:01G	C*05:01:01G	0.000172849	10	48.36	-0.000662984	-0.793202	<0.001
A*68:02:01G	C*14:02:01G	0.000172849	10	23.86	-0.000239594	-0.580914	0.00375864
A*74:01:01G	C*07:02:01G	0.000172849	10	52.08	-0.000727367	-0.807992	<0.001
A*01:01:01G	C*02:10:01G	0.000155564	9	22.93	-0.000240793	-0.607515	0.00246945
A*01:03	C*03:02:01G	0.000155564	9	9.91	-1.5752e-05	-0.091945	0.768358
A*02:02:01G	C*02:02:02G	0.000155564	9	10.9	-3.2907e-05	-0.174602	0.558691
A*02:03:01G	C*07:04:01G	0.000155564	9	0.83	0.00014114	0.0815203	<0.001
A*02:03:01G	C*04:03	0.000155564	9	0.25	0.000151279	0.0868677	<0.001
A*02:05:01G	C*18:01:01G	0.000155564	9	15.77	-0.000116933	-0.429117	0.0804233
A*02:22:01G	C*03:03:01G	0.000155564	9	0.76	0.000142456	0.0663355	<0.001
A*03:02:01G	C*08:02:01G	0.000155564	9	21.16	-0.000210112	-0.574586	0.00703078
A*11:01:01G	C*12:05	0.000155564	9	0.77	0.000142254	0.387658	<0.001
A*11:01:01G	C*17:01:01G	0.000155564	9	93.56	-0.00146161	-0.903805	<0.001
A*26:01:01G	C*08:02:01G	0.000155564	9	70.95	-0.00107086	-0.873156	<0.001
A*30:04:01G	C*16:04	0.000155564	9	9.1	-1.656e-06	-0.0105316	0.974332
A*31:01:02G	C*02:02:02G	0.000155564	9	52.51	-0.000752012	-0.828594	<0.001
A*31:01:02G	C*15:05:01G	0.000155564	9	64.01	-0.000950858	-0.859399	<0.001
A*33:01:01G	C*02:10:01G	0.000155564	9	3.23	9.967e-05	0.0180895	0.00122988
A*33:01:01G	C*16:02:01G	0.000155564	9	16.01	-0.000121129	-0.437773	0.0742379
A*33:03:01G	C*15:04:01G	0.000155564	9	35.37	-0.000455813	-0.745551	<0.001
A*33:03:01G	C*07:04:01G	0.000155564	9	17.08	-0.000139626	-0.473004	0.0456228
A*33:03:01G	C*17:01:01G	0.000155564	9	95.5	-0.00149515	-0.90576	<0.001
A*33:03:01G	C*16:01:01G	0.000155564	9	27.51	-0.000319951	-0.672852	<0.001
A*33:03:01G	C*01:02:01G	0.000155564	9	31.01	-0.000380471	-0.709788	<0.001
A*68:01:01G	C*15:05:01G	0.000155564	9	76.67	-0.00116975	-0.882621	<0.001
A*68:01:01G	C*08:01:01G	0.000155564	9	15.11	-0.000105566	-0.404265	0.103776
A*69:01	C*04:01:01G	0.000155564	9	22.47	-0.000232832	-0.599471	0.00239265
A*74:01:01G	C*07:04:01G	0.000155564	9	3.52	9.4727e-05	0.0129718	0.00323845
A*74:01:01G	C*17:01:01G	0.000155564	9	19.68	-0.000184642	-0.542736	0.013339
A*74:01:01G	C*16:01:01G	0.000155564	9	5.67	5.7562e-05	0.00792284	0.157598
A*80:01:01G	C*07:01:01G	0.000155564	9	4.54	7.7083e-05	0.105031	0.0276072
A*01:02	C*03:02:01G	0.000138279	8	1.01	0.000120758	0.199688	<0.001
A*01:03	C*15:02:01G	0.000138279	8	37.76	-0.000514382	-0.78813	<0.001
A*02:01:05	C*04:01:01G	0.000138279	8	0.97	0.000121484	1	<0.001
A*02:06:01G	C*15:02:01G	0.000138279	8	12.23	-7.3094e-05	-0.345806	0.200149
A*02:06:01G	C*07:02:01G	0.000138279	8	13.94	-0.000102624	-0.425996	0.0892867
A*02:11:01G	C*14:02:01G	0.000138279	8	5.37	4.548e-05	0.0124919	0.249282
A*02:11:01G	C*04:03	0.000138279	8	0.53	0.000129115	0.0528016	<0.001
A*02:14	C*07:01:01G	0.000138279	8	2.99	8.6515e-05	0.178725	0.00233583
A*02:22:01G	C*04:01:01G	0.000138279	8	15.18	-0.000124151	-0.473082	0.0489777
A*03:02:01G	C*02:02:02G	0.000138279	8	15.65	-0.00013224	-0.488838	0.0492691
A*23:01:01G	C*03:04:01G	0.000138279	8	23.99	-0.00027637	-0.666515	<0.001
A*24:02:01G	C*16:01:01G	0.000138279	8	57.55	-0.000856461	-0.86099	<0.001
A*29:01:01G	C*16:04	0.000138279	8	14.64	-0.000114721	-0.453443	0.0779255
A*29:01:01G	C*03:04:01G	0.000138279	8	8.7	-1.2169e-05	-0.0808838	0.809001
A*30:02:01G	C*14:02:01G	0.000138279	8	46.13	-0.00065911	-0.826585	<0.001
A*30:04:01G	C*15:02:01G	0.000138279	8	62.86	-0.000948253	-0.872734	<0.001
A*33:03:01G	C*12:02:01G	0.000138279	8	50.02	-0.000726294	-0.840061	<0.001
A*33:03:01G	C*04:03	0.000138279	8	5.07	5.0587e-05	0.0213738	0.185232
A*34:01	C*04:03	0.000138279	8	0.05	0.000137388	0.379429	<0.001
A*68:02:01G	C*15:02:01G	0.000138279	8	102.98	-0.00164171	-0.922314	<0.001
A*74:03	C*03:02:01G	0.000138279	8	10.33	-4.0337e-05	-0.22583	0.460064
A*01:01:01G	C*15:04:01G	0.000120994	7	70.5	-0.00109762	-0.900711	<0.001
A*02:01:01G	C*14:03	0.000120994	7	30.7	-0.000409698	-0.772007	<0.001
A*02:11:01G	C*03:03:01G	0.000120994	7	1.31	9.8343e-05	0.0265012	<0.001
A*03:02:01G	C*16:01:01G	0.000120994	7	12.11	-8.8352e-05	-0.422038	0.136119
A*23:01:01G	C*04:04	0.000120994	7	2.02	8.6052e-05	0.115836	<0.001
A*23:01:01G	C*16:46	0.000120994	7	0.67	0.000109347	0.441581	<0.001
A*24:02:04	C*07:02:01G	0.000120994	7	1.47	9.5636e-05	0.525298	<0.001
A*24:03:01G	C*17:01:01G	0.000120994	7	11.5	-7.7858e-05	-0.391538	0.172962
A*25:01:01G	C*05:01:01G	0.000120994	7	0.54	0.000111623	0.159619	<0.001
A*26:01:01G	C*07:04:01G	0.000120994	7	25.22	-0.000314864	-0.7224	<0.001
A*26:01:01G	C*04:03	0.000120994	7	7.49	-8.487e-06	-0.0655446	0.853584
A*29:01:01G	C*14:02:01G	0.000120994	7	23.44	-0.000284145	-0.701351	<0.001
A*30:01:01G	C*14:02:01G	0.000120994	7	36.89	-0.000516573	-0.810225	<0.001
A*30:01:01G	C*16:02:01G	0.000120994	7	40.89	-0.000585739	-0.828798	<0.001
A*30:02:01G	C*03:03:01G	0.000120994	7	11.26	-7.364e-05	-0.378349	0.195525
A*30:04:01G	C*07:02:01G	0.000120994	7	71.64	-0.00111733	-0.902292	<0.001
A*30:10	C*07:01:01G	0.000120994	7	5.7	2.2475e-05	0.0243956	0.566428
A*32:01:01G	C*08:04	0.000120994	7	0.86	0.000106049	0.304706	<0.001
A*34:02	C*03:04:02	0.000120994	7	1.07	0.000102476	0.0279747	<0.001
A*36:01	C*08:02:01G	0.000120994	7	2.3	8.1212e-05	0.0485885	0.00171082
A*36:01	C*16:01:01G	0.000120994	7	1.32	9.8219e-05	0.0581719	<0.001
A*68:01:01G	C*16:01:01G	0.000120994	7	48.67	-0.000720302	-0.856181	<0.001
A*69:01	C*01:02:01G	0.000120994	7	2.78	7.3018e-05	0.0231824	0.0104986
A*74:01:01G	C*15:02:01G	0.000120994	7	45.7	-0.000668874	-0.846817	<0.001
A*01:01:01G	C*03:04:02	0.000103709	6	20.72	-0.000254489	-0.710469	<0.001
A*01:02	C*06:02:01G	0.000103709	6	6	-2.9e-08	-0.000276482	0.999408
A*01:03	C*06:02:01G	0.000103709	6	58.68	-0.000910618	-0.897756	<0.001
A*01:03	C*16:02:01G	0.000103709	6	9.7	-6.3925e-05	-0.381338	0.227065
A*01:03	C*18:01:01G	0.000103709	6	2.17	6.627e-05	0.0109595	0.00876404
A*01:23	C*07:01:01G	0.000103709	6	0.58	9.369e-05	1	<0.001
A*02:02:01G	C*15:05:01G	0.000103709	6	13.29	-0.000126055	-0.548628	0.0420795
A*02:02:01G	C*18:01:01G	0.000103709	6	3.9	3.6276e-05	0.00596063	0.283839
A*02:03:01G	C*04:01:01G	0.000103709	6	12.27	-0.000108334	-0.510905	0.0560288
A*02:05:01G	C*16:04	0.000103709	6	39.77	-0.000583658	-0.849121	<0.001
A*02:85	C*04:01:01G	0.000103709	6	5.95	8.37e-07	0.00112466	0.9831
A*02:93	C*15:04:01G	0.000103709	6	0.36	9.7498e-05	0.273279	<0.001
A*03:02:01G	C*16:02:01G	0.000103709	6	25.07	-0.000329665	-0.760693	<0.001
A*11:01:01G	C*15:04:01G	0.000103709	6	34.65	-0.000495245	-0.826849	<0.001
A*11:01:01G	C*05:01:01G	0.000103709	6	26.78	-0.000359119	-0.775923	<0.001
A*11:01:01G	C*08:02:01G	0.000103709	6	47.08	-0.000710021	-0.872551	<0.001
A*11:01:01G	C*04:10	0.000103709	6	0.21	0.000100079	1	<0.001
A*23:01:01G	C*04:03	0.000103709	6	6.38	-6.553e-06	-0.0594324	0.877778
A*24:02:01G	C*04:07	0.000103709	6	9.72	-6.4234e-05	-0.382473	0.214675
A*24:02:01G	C*08:03:01G	0.000103709	6	0.67	9.2083e-05	0.639741	<0.001
A*24:07	C*07:01:01G	0.000103709	6	13.33	-0.000126725	-0.549939	0.0344201
A*29:01:01G	C*07:04:01G	0.000103709	6	7.79	-3.0961e-05	-0.229904	0.51588
A*29:02:01G	C*16:04	0.000103709	6	8.75	-4.7608e-05	-0.314624	0.345776
A*29:02:01G	C*07:02:01G	0.000103709	6	68.95	-0.00108812	-0.912983	<0.001
A*29:02:01G	C*02:10:01G	0.000103709	6	3.14	4.9451e-05	0.00897233	0.103691
A*29:11	C*06:02:01G	0.000103709	6	1	8.642e-05	1	<0.001
A*30:01:01G	C*03:04:01G	0.000103709	6	13.7	-0.000133051	-0.561964	0.0342743
A*30:01:01G	C*15:05:01G	0.000103709	6	31.11	-0.000434099	-0.807163	<0.001
A*30:02:01G	C*12:02:01G	0.000103709	6	44.91	-0.000672608	-0.866409	<0.001
A*30:02:01G	C*03:04:01G	0.000103709	6	17.13	-0.0001924	-0.64976	0.00602807
A*30:09	C*06:02:01G	0.000103709	6	1.17	8.3538e-05	0.828562	<0.001
A*30:10	C*15:05:01G	0.000103709	6	1.24	8.2327e-05	0.0824572	<0.001
A*31:01:02G	C*08:02:01G	0.000103709	6	70.98	-0.00112312	-0.915465	<0.001
A*33:03:01G	C*03:04:01G	0.000103709	6	19.08	-0.000226064	-0.685513	0.00218838
A*36:01	C*02:10:01G	0.000103709	6	0.55	9.4185e-05	0.0553484	<0.001
A*68:01:01G	C*12:02:01G	0.000103709	6	88.5	-0.00142592	-0.9322	<0.001
A*68:01:01G	C*02:10:01G	0.000103709	6	20.35	-0.000248105	-0.705216	<0.001
A*68:01:02G	C*02:02:02G	0.000103709	6	8.63	-4.5522e-05	-0.305043	0.363843
A*69:01	C*17:01:01G	0.000103709	6	8.55	-4.4033e-05	-0.298037	0.371521
A*80:01:01G	C*02:02:02G	0.000103709	6	0.81	8.9737e-05	0.112394	<0.001
A*01:01:01G	C*04:07	8.64244e-05	5	9.26	-7.3595e-05	-0.459914	0.146042
A*02:01:01G	C*04:07	8.64244e-05	5	26.26	-0.000367457	-0.809588	<0.001
A*02:02:01G	C*16:02:01G	8.64244e-05	5	17.47	-0.000215509	-0.713763	0.0023514
A*02:03:01G	C*07:13	8.64244e-05	5	0.01	8.6274e-05	1	<0.001
A*02:05:01G	C*01:02:01G	8.64244e-05	5	38.44	-0.000577979	-0.869922	<0.001
A*02:06:01G	C*04:01:01G	8.64244e-05	5	13.85	-0.000152912	-0.638899	0.0111192
A*02:434	C*03:02:01G	8.64244e-05	5	0.2	8.3018e-05	0.706008	<0.001
A*23:01:01G	C*01:02:01G	8.64244e-05	5	38.99	-0.000587575	-0.871774	<0.001
A*24:02:01G	C*18:01:01G	8.64244e-05	5	26.61	-0.000373481	-0.812082	<0.001
A*24:07	C*14:02:01G	8.64244e-05	5	3.43	2.7136e-05	0.0116662	0.390105
A*26:01:01G	C*16:04	8.64244e-05	5	47.37	-0.000732406	-0.894454	<0.001
A*29:02:01G	C*15:05:01G	8.64244e-05	5	11.83	-0.000117972	-0.577172	0.0438258
A*29:02:01G	C*08:04	8.64244e-05	5	0.2	8.2886e-05	0.230595	<0.001
A*29:10	C*08:02:01G	8.64244e-05	5	0.16	8.3612e-05	0.707485	<0.001
A*30:01:01G	C*04:07	8.64244e-05	5	3.33	2.8786e-05	0.013148	0.354982
A*30:02:01G	C*16:04	8.64244e-05	5	28.81	-0.000411528	-0.82644	<0.001
A*30:04:01G	C*02:02:02G	8.64244e-05	5	10.08	-8.7778e-05	-0.503885	0.104842
A*30:04:01G	C*02:10:01G	8.64244e-05	5	3.26	3.0049e-05	0.00545425	0.331923
A*30:04:01G	C*18:01:01G	8.64244e-05	5	3.61	2.4097e-05	0.00395607	0.459192
A*31:01:02G	C*05:01:01G	8.64244e-05	5	40.37	-0.00061136	-0.876145	<0.001
A*31:04	C*04:01:01G	8.64244e-05	5	8.26	-5.6337e-05	-0.394625	0.226015
A*33:03:01G	C*02:10:01G	8.64244e-05	5	11.5	-0.000112427	-0.565383	0.0501911
A*33:03:01G	C*03:16	8.64244e-05	5	0.18	8.3337e-05	1	<0.001
A*34:02	C*05:01:01G	8.64244e-05	5	2.82	3.7742e-05	0.0103886	0.189459
A*66:01:01G	C*16:02:01G	8.64244e-05	5	11.6	-0.000114071	-0.568945	0.0485917
A*68:01:02G	C*07:01:01G	8.64244e-05	5	48.5	-0.000751821	-0.896898	<0.001
A*68:02:01G	C*16:02:01G	8.64244e-05	5	26.45	-0.000370761	-0.810964	<0.001
A*68:02:01G	C*03:03:01G	8.64244e-05	5	5.82	-1.4248e-05	-0.14153	0.729731
A*68:02:01G	C*08:04	8.64244e-05	5	0.35	8.0401e-05	0.225239	<0.001
A*69:01	C*07:04:01G	8.64244e-05	5	1.53	6.0004e-05	0.0189212	0.00474129
A*01:01:01G	C*08:01:01G	6.91396e-05	4	17.02	-0.000225051	-0.764984	0.00103252
A*01:03	C*07:04:01G	6.91396e-05	4	2.91	1.887e-05	0.0031273	0.519065
A*01:06	C*04:01:01G	6.91396e-05	4	0.49	6.0742e-05	1	<0.001
A*02:01:01G	C*15:30	6.91396e-05	4	1.21	4.8191e-05	0.582294	0.00458026
A*02:02:01G	C*08:02:01G	6.91396e-05	4	14.74	-0.000185628	-0.728617	0.00442681
A*02:02:01G	C*01:02:01G	6.91396e-05	4	9.51	-9.5276e-05	-0.579482	0.0701829
A*02:03:01G	C*01:02:01G	6.91396e-05	4	1.52	4.2947e-05	0.0249754	0.041798
A*02:05:01G	C*05:01:01G	6.91396e-05	4	33.88	-0.000516424	-0.881926	<0.001
A*02:05:01G	C*14:02:01G	6.91396e-05	4	63.68	-0.00103157	-0.937186	<0.001
A*02:06:01G	C*03:04:01G	6.91396e-05	4	1.05	5.0952e-05	0.0260985	0.003854
A*02:06:01G	C*03:03:01G	6.91396e-05	4	0.69	5.7185e-05	0.0291979	<0.001
A*02:11:01G	C*16:02:01G	6.91396e-05	4	5.95	-3.3727e-05	-0.327873	0.416434
A*02:17:01G	C*12:02:01G	6.91396e-05	4	1.09	5.0317e-05	0.0662943	0.0047265
A*02:22:01G	C*16:46	6.91396e-05	4	0.03	6.8579e-05	0.265079	<0.001
A*02:85	C*06:02:01G	6.91396e-05	4	8.17	-7.2059e-05	-0.51034	0.109919
A*02:93	C*03:02:01G	6.91396e-05	4	0.59	5.8919e-05	0.167022	<0.001
A*02:93	C*07:02:01G	6.91396e-05	4	2.57	2.4763e-05	0.0777222	0.339824
A*03:01:01G	C*03:19	6.91396e-05	4	0.47	6.0977e-05	0.468635	<0.001
A*03:02:01G	C*03:03:01G	6.91396e-05	4	5.52	-2.629e-05	-0.275489	0.512822
A*11:01:01G	C*04:06	6.91396e-05	4	0.32	6.3695e-05	0.424294	<0.001
A*11:01:01G	C*01:17	6.91396e-05	4	0.18	6.6115e-05	0.792746	<0.001
A*23:01:01G	C*05:01:01G	6.91396e-05	4	34.37	-0.00052488	-0.883607	<0.001
A*23:01:01G	C*14:02:01G	6.91396e-05	4	64.6	-0.00104746	-0.93808	<0.001
A*23:01:01G	C*03:04:02	6.91396e-05	4	13.07	-0.000156821	-0.694019	0.0100493
A*24:02:01G	C*03:04:02	6.91396e-05	4	21.75	-0.000306795	-0.816086	<0.001
A*24:02:01G	C*14:03	6.91396e-05	4	11.36	-0.000127225	-0.647902	0.0230114
A*24:02:01G	C*04:132	6.91396e-05	4	0.3	6.3972e-05	1	<0.001
A*24:02:01G	C*15:06	6.91396e-05	4	0.37	6.268e-05	0.783845	<0.001
A*24:02:04	C*16:04	6.91396e-05	4	0.19	6.592e-05	0.322822	<0.001
A*24:02:05	C*06:02:01G	6.91396e-05	4	8	-6.9178e-05	-0.500138	0.121016
A*24:03:01G	C*07:01:01G	6.91396e-05	4	24.05	-0.000346643	-0.833712	<0.001
A*24:03:01G	C*14:02:01G	6.91396e-05	4	6.19	-3.7838e-05	-0.353699	0.371861
A*24:03:01G	C*12:139	6.91396e-05	4	0.03	6.8619e-05	0.569576	<0.001
A*24:07	C*15:02:01G	6.91396e-05	4	14.8	-0.000186733	-0.729789	0.00292676
A*24:07	C*04:03	6.91396e-05	4	0.34	6.3285e-05	0.0265963	<0.001
A*24:07	C*01:02:01G	6.91396e-05	4	2.07	3.3352e-05	0.0141952	0.176129
A*24:17	C*07:01:01G	6.91396e-05	4	2.03	3.4074e-05	0.103909	0.145282
A*26:17	C*06:02:01G	6.91396e-05	4	18.67	-0.000253601	-0.785774	<0.001
A*29:01:01G	C*05:01:01G	6.91396e-05	4	12.47	-0.00014639	-0.67921	0.0149185
A*29:01:01G	C*12:02:01G	6.91396e-05	4	22.82	-0.000325293	-0.824711	<0.001
A*29:01:01G	C*08:02:01G	6.91396e-05	4	21.92	-0.000309798	-0.817543	<0.001
A*29:01:01G	C*12:03:01G	6.91396e-05	4	40.33	-0.000627879	-0.900807	<0.001
A*30:01:01G	C*03:02:01G	6.91396e-05	4	41.79	-0.000653112	-0.904272	<0.001
A*30:04:01G	C*12:02:01G	6.91396e-05	4	14.18	-0.000175969	-0.717923	0.00594557
A*31:04	C*06:02:01G	6.91396e-05	4	11.34	-0.00012681	-0.647156	0.0169221
A*32:01:01G	C*01:02:01G	6.91396e-05	4	35.74	-0.000548585	-0.888074	<0.001
A*33:01:01G	C*03:02:01G	6.91396e-05	4	16.36	-0.000213629	-0.75549	0.00183737
A*33:01:01G	C*12:03:01G	6.91396e-05	4	24.85	-0.000360307	-0.839003	<0.001
A*33:01:01G	C*15:05:01G	6.91396e-05	4	12.18	-0.000141418	-0.671635	0.0172609
A*33:03:01G	C*08:01:01G	6.91396e-05	4	8.54	-7.8455e-05	-0.531559	0.112947
A*34:01	C*07:02:01G	6.91396e-05	4	2.57	2.4763e-05	0.0777222	0.339824
A*34:02	C*15:02:01G	6.91396e-05	4	22.85	-0.000325795	-0.824934	<0.001
A*36:01	C*03:02:01G	6.91396e-05	4	2.79	2.0957e-05	0.0126018	0.460959
A*36:01	C*03:04:02	6.91396e-05	4	0.5	6.0532e-05	0.035553	<0.001
A*66:03	C*16:01:01G	6.91396e-05	4	0.09	6.7529e-05	0.565648	<0.001
A*68:01:01G	C*07:04:01G	6.91396e-05	4	30.21	-0.00045312	-0.867614	<0.001
A*68:01:02G	C*05:01:01G	6.91396e-05	4	6.64	-4.5596e-05	-0.397401	0.300571
A*68:01:02G	C*03:03:01G	6.91396e-05	4	3.05	1.6496e-05	0.0027428	0.581686
A*68:02:01G	C*04:07	6.91396e-05	4	2.16	3.1853e-05	0.0144149	0.205266
A*69:01	C*16:04	6.91396e-05	4	2.87	1.9505e-05	0.00619596	0.501433
A*80:01:01G	C*06:02:01G	6.91396e-05	4	7.84	-6.6296e-05	-0.489503	0.133188
A*80:01:01G	C*18:01:01G	6.91396e-05	4	0.29	6.4141e-05	0.0794418	<0.001
A*01:01:01G	C*04:03	5.18547e-05	3	10.11	-0.000122936	-0.703333	0.0201465
A*01:01:01G	C*03:19	5.18547e-05	3	0.57	4.2007e-05	0.327079	<0.001
A*01:02	C*07:05	5.18547e-05	3	0.01	5.1618e-05	0.135826	<0.001
A*01:03	C*16:04	5.18547e-05	3	5.46	-4.2585e-05	-0.45092	0.286638
A*01:03	C*02:02:02G	5.18547e-05	3	6.05	-5.2786e-05	-0.504448	0.209184
A*01:03	C*14:02:01G	5.18547e-05	3	8.75	-9.9374e-05	-0.657111	0.0483473
A*01:03	C*12:03:01G	5.18547e-05	3	15.05	-0.000208326	-0.800698	0.00144831
A*02:02:01G	C*15:02:01G	5.18547e-05	3	68.01	-0.00112368	-0.955888	<0.001
A*02:02:01G	C*07:04:01G	5.18547e-05	3	5.24	-3.8687e-05	-0.427286	0.323433
A*02:02:01G	C*03:04:01G	5.18547e-05	3	5.85	-4.9295e-05	-0.487346	0.233674
A*02:03:01G	C*12:03:01G	5.18547e-05	3	4.32	-2.28e-05	-0.305402	0.516154
A*02:05:01G	C*02:10:01G	5.18547e-05	3	14.26	-0.000194618	-0.789613	0.00222428
A*02:05:01G	C*14:03	5.18547e-05	3	6.73	-6.4493e-05	-0.554311	0.140749
A*02:06:01G	C*07:01:01G	5.18547e-05	3	11.01	-0.000138504	-0.727595	0.0109932
A*02:06:01G	C*07:04:01G	5.18547e-05	3	0.94	3.5574e-05	0.018204	0.0330424
A*02:06:01G	C*08:02:01G	5.18547e-05	3	2.65	6.045e-06	0.00314063	0.827766
A*02:08	C*04:01:01G	5.18547e-05	3	2.79	3.568e-06	0.0102145	0.895163
A*02:14	C*04:01:01G	5.18547e-05	3	3.77	-1.3228e-05	-0.203248	0.67384
A*02:14	C*07:02:01G	5.18547e-05	3	3.79	-1.3654e-05	-0.20843	0.664855
A*02:14	C*16:01:01G	5.18547e-05	3	0.41	4.4723e-05	0.0845907	<0.001
A*02:17:01G	C*15:05:01G	5.18547e-05	3	0.94	3.5546e-05	0.0466788	0.0323086
A*02:20	C*05:01:01G	5.18547e-05	3	0.15	4.9341e-05	0.262982	<0.001
A*02:22:01G	C*07:04:01G	5.18547e-05	3	1.03	3.4003e-05	0.0158689	0.0516651
A*02:22:01G	C*15:05:01G	5.18547e-05	3	2.62	6.554e-06	0.00309839	0.812679
A*02:85	C*15:02:01G	5.18547e-05	3	5.26	-3.8999e-05	-0.429249	0.297409
A*02:93	C*06:02:01G	5.18547e-05	3	3.5	-8.659e-06	-0.143094	0.769249
A*11:01:01G	C*07:26	5.18547e-05	3	0.63	4.0965e-05	0.13644	0.00236629
A*11:02:01G	C*12:02:01G	5.18547e-05	3	0.12	4.9763e-05	0.59008	<0.001
A*23:01:01G	C*15:04:01G	5.18547e-05	3	44.47	-0.000716877	-0.932545	<0.001
A*24:02:01G	C*04:06	5.18547e-05	3	0.67	4.0228e-05	0.279482	0.00317477
A*24:02:01G	C*15:07	5.18547e-05	3	0.52	4.2812e-05	0.382413	<0.001
A*24:03:01G	C*15:02:01G	5.18547e-05	3	26.71	-0.000409829	-0.887684	<0.001
A*24:03:01G	C*03:04:01G	5.18547e-05	3	2.3	1.2129e-05	0.00284432	0.641207
A*25:01:01G	C*07:01:01G	5.18547e-05	3	3.96	-1.6608e-05	-0.24258	0.611372
A*26:01:01G	C*03:94	5.18547e-05	3	0.16	4.9119e-05	1	<0.001
A*26:12	C*07:01:01G	5.18547e-05	3	1.64	2.3468e-05	0.0884058	0.264925
A*26:12	C*16:01:01G	5.18547e-05	3	0.23	4.7944e-05	0.165362	<0.001
A*26:17	C*15:02:01G	5.18547e-05	3	12.01	-0.00015581	-0.750296	0.00586692
A*26:17	C*07:02:01G	5.18547e-05	3	13.69	-0.000184822	-0.780905	0.00201983
A*26:17	C*02:02:02G	5.18547e-05	3	1.93	1.856e-05	0.00975502	0.434702
A*29:01:01G	C*16:02:01G	5.18547e-05	3	25.98	-0.000397235	-0.884534	<0.001
A*29:01:01G	C*03:03:01G	5.18547e-05	3	5.72	-4.7035e-05	-0.475632	0.249919
A*29:02:01G	C*18:01:01G	5.18547e-05	3	3.47	-8.133e-06	-0.135579	0.799033
A*29:12	C*07:02:01G	5.18547e-05	3	0.37	4.5515e-05	1	<0.001
A*30:01:01G	C*15:04:01G	5.18547e-05	3	25.39	-0.000387082	-0.881863	<0.001
A*30:01:01G	C*16:04	5.18547e-05	3	23.03	-0.000346292	-0.86976	<0.001
A*30:01:01G	C*05:01:01G	5.18547e-05	3	19.62	-0.000287324	-0.847117	<0.001
A*30:01:01G	C*03:03:01G	5.18547e-05	3	9	-0.000103768	-0.666793	0.0420422
A*30:01:01G	C*01:02:01G	5.18547e-05	3	22.26	-0.000332991	-0.865259	<0.001
A*30:04:01G	C*03:04:01G	5.18547e-05	3	5.41	-4.1637e-05	-0.445354	0.295616
A*30:04:01G	C*04:04	5.18547e-05	3	0.46	4.3976e-05	0.0571162	<0.001
A*30:04:01G	C*04:07	5.18547e-05	3	1.32	2.9095e-05	0.0130805	0.13994
A*30:08	C*07:01:01G	5.18547e-05	3	0.68	4.0166e-05	0.367465	0.00294674
A*31:01:02G	C*03:04:02	5.18547e-05	3	15.36	-0.000213577	-0.80464	0.0011623
A*31:01:02G	C*04:03	5.18547e-05	3	7.49	-7.7669e-05	-0.59965	0.0912824
A*31:01:02G	C*08:01:01G	5.18547e-05	3	12.61	-0.000166146	-0.762135	0.00532384
A*31:01:02G	C*07:05	5.18547e-05	3	1.16	3.1788e-05	0.0882499	0.0794241
A*31:04	C*07:02:01G	5.18547e-05	3	8.31	-9.1842e-05	-0.639137	0.0490524
A*31:04	C*16:01:01G	5.18547e-05	3	0.91	3.6211e-05	0.0312239	0.0265386
A*33:01:01G	C*15:02:01G	5.18547e-05	3	62.32	-0.00102541	-0.951864	<0.001
A*33:01:01G	C*12:02:01G	5.18547e-05	3	14.06	-0.000191163	-0.786622	0.00269117
A*33:01:01G	C*03:04:02	5.18547e-05	3	2.92	1.342e-06	0.000269464	0.963506
A*34:01	C*07:04:01G	5.18547e-05	3	0.17	4.8856e-05	0.135716	<0.001
A*34:01	C*03:04:01G	5.18547e-05	3	0.19	4.8504e-05	0.134872	<0.001
A*34:02	C*02:02:02G	5.18547e-05	3	3.66	-1.1465e-05	-0.18106	0.726183
A*34:02	C*08:02:01G	5.18547e-05	3	4.95	-3.3738e-05	-0.394167	0.373924
A*34:02	C*02:10:01G	5.18547e-05	3	1.19	3.1363e-05	0.00856645	0.0940829
A*34:02	C*04:04	5.18547e-05	3	0.17	4.8991e-05	0.0632177	<0.001
A*36:01	C*06:02:01G	5.18547e-05	3	16.5	-0.000233425	-0.818232	<0.001
A*36:01	C*12:03:01G	5.18547e-05	3	4.23	-2.1321e-05	-0.29137	0.539693
A*36:01	C*18:01:01G	5.18547e-05	3	0.61	4.1325e-05	0.0242991	0.0021032
A*66:01:01G	C*16:04	5.18547e-05	3	6.53	-6.1097e-05	-0.540912	0.161906
A*66:01:01G	C*03:02:01G	5.18547e-05	3	11.85	-0.000153043	-0.746924	0.00884009
A*66:01:01G	C*12:02:01G	5.18547e-05	3	10.19	-0.000124239	-0.705528	0.022137
A*68:01:01G	C*03:04:02	5.18547e-05	3	18.39	-0.00026609	-0.836906	<0.001
A*68:01:02G	C*14:03	5.18547e-05	3	1.32	2.9058e-05	0.0111566	0.140983
A*68:02:01G	C*16:04	5.18547e-05	3	14.9	-0.000205707	-0.798671	0.00172839
A*69:01	C*03:02:01G	5.18547e-05	3	5.21	-3.8183e-05	-0.42408	0.325416
A*69:01	C*07:02:01G	5.18547e-05	3	22.62	-0.000339084	-0.867359	<0.001
A*69:01	C*05:01:01G	5.18547e-05	3	2.45	9.572e-06	0.00303339	0.7211
A*69:01	C*14:02:01G	5.18547e-05	3	4.6	-2.7626e-05	-0.347585	0.449651
A*69:01	C*16:02:01G	5.18547e-05	3	5.1	-3.6249e-05	-0.411435	0.345442
A*74:01:01G	C*02:02:02G	5.18547e-05	3	7.33	-7.4784e-05	-0.59053	0.105594
A*74:01:01G	C*08:01:01G	5.18547e-05	3	1.76	2.1436e-05	0.00522743	0.34709
A*74:01:01G	C*18:01:01G	5.18547e-05	3	2.62	6.545e-06	0.00107149	0.813854
A*74:03	C*14:02:01G	5.18547e-05	3	9.12	-0.000105819	-0.671126	0.0394757
A*74:03	C*04:07	5.18547e-05	3	0.82	3.76e-05	0.0168402	0.0161372
A*80:01:01G	C*17:01:01G	5.18547e-05	3	2.17	1.432e-05	0.0184812	0.56468

## Sheet: HLA-B-DRB1
HLA-B	HLA-DRB1	Frequency	Observed	Expected	D	D'	p
B*50:01:01G	DRB1*07:01:01G	0.0841428	4868	1125.18	0.0646942	0.619178	<0.001
B*08:01:01G	DRB1*03:01:01G	0.0464272	2686	534.75	0.0371841	0.621883	<0.001
B*51:01:01G	DRB1*13:01:01G	0.0262039	1516	676.62	0.0145085	0.29121	<0.001
B*51:01:01G	DRB1*04:03:01G	0.0207246	1199	655.71	0.00939068	0.194498	<0.001
B*07:02:01G	DRB1*15:01:01G	0.0203616	1178	184.36	0.017175	0.363885	<0.001
B*51:01:01G	DRB1*04:02	0.0198603	1149	382.89	0.013242	0.469685	<0.001
B*58:01:01G	DRB1*03:01:01G	0.0163169	944	261.62	0.0117949	0.403208	<0.001
B*51:01:01G	DRB1*15:01:01G	0.0155045	897	695.64	0.00348055	0.0679511	<0.001
B*52:01	DRB1*15:02:01G	0.0152971	885	37.09	0.014656	0.627658	<0.001
B*51:01:01G	DRB1*11:01:01G	0.0151416	876	394.87	0.00831624	0.286023	<0.001
B*51:01:01G	DRB1*07:01:01G	0.0132748	768	1726.07	-0.0165601	-0.555058	<0.001
B*51:01:01G	DRB1*16:01	0.0122377	708	327	0.00658554	0.27351	<0.001
B*15:17:01G	DRB1*13:02:01G	0.0115809	670	80.52	0.0101891	0.528454	<0.001
B*41:01	DRB1*07:01:01G	0.0107166	620	312.76	0.0053106	0.182855	<0.001
B*14:02	DRB1*01:02	0.0106302	615	35.98	0.0100083	0.492774	<0.001
B*51:01:01G	DRB1*04:05	0.00959311	555	584.99	-0.000518347	-0.0512634	0.156801
B*53:01:01G	DRB1*13:02:01G	0.00945483	547	151.75	0.00683186	0.188013	<0.001
B*51:01:01G	DRB1*03:01:01G	0.00865973	501	1472.64	-0.0167947	-0.659795	<0.001
B*51:01:01G	DRB1*10:01:01G	0.00822761	476	520.16	-0.000763279	-0.0848947	0.027508
B*13:02:01G	DRB1*07:01:01G	0.00802019	464	145.63	0.00550298	0.40693	<0.001
B*41:01	DRB1*04:05	0.00784734	454	106	0.00601516	0.18442	<0.001
B*53:01:01G	DRB1*10:01:01G	0.00784734	454	106.59	0.00600486	0.161779	<0.001
B*51:01:01G	DRB1*13:02:01G	0.00734608	425	740.5	-0.00545345	-0.426066	<0.001
B*35:03:01G	DRB1*04:05	0.00725965	420	65.26	0.00613166	0.305353	<0.001
B*07:02:01G	DRB1*03:01:01G	0.00662011	383	390.29	-0.000125933	-0.0186677	0.684265
B*07:02:01G	DRB1*04:03:01G	0.00653369	378	173.78	0.00352993	0.0744999	<0.001
B*51:01:01G	DRB1*01:01:01G	0.00648183	375	171.68	0.00351445	0.278023	<0.001
B*35:02:01G	DRB1*11:04:01G	0.00613614	355	17.72	0.00582983	0.55631	<0.001
B*42:01	DRB1*03:02	0.00603243	349	4.39	0.00595662	0.714057	<0.001
B*38:01	DRB1*13:01:01G	0.00558302	323	56.29	0.00461009	0.310595	<0.001
B*49:01:01G	DRB1*13:02:01G	0.00544474	315	96.75	0.0037725	0.162846	<0.001
B*50:01:01G	DRB1*04:03:01G	0.00535832	310	427.44	-0.00203	-0.274758	<0.001
B*53:01:01G	DRB1*03:01:01G	0.00522004	302	301.79	3.71189e-06	0.000110002	0.989189
B*50:01:01G	DRB1*03:01:01G	0.00508176	294	959.98	-0.0115114	-0.693744	<0.001
B*35:08	DRB1*15:01:01G	0.00504719	292	71.47	0.00381188	0.208338	<0.001
B*49:01:01G	DRB1*03:01:01G	0.00501262	290	192.4	0.00168704	0.0784201	<0.001
B*37:01:01G	DRB1*10:01:01G	0.00494348	286	30.41	0.00441787	0.41723	<0.001
B*35:01:01G	DRB1*16:01	0.00492619	285	47.98	0.00409679	0.15135	<0.001
B*18:01:01G	DRB1*11:04:01G	0.00482248	279	44.96	0.00404543	0.15217	<0.001
B*07:05:01G	DRB1*10:01:01G	0.0045805	265	37.12	0.00393882	0.304698	<0.001
B*50:01:01G	DRB1*13:02:01G	0.00425208	246	482.72	-0.00409164	-0.490385	<0.001
B*50:01:01G	DRB1*04:06:01G	0.00420023	243	43.25	0.00345261	0.653309	<0.001
B*51:01:01G	DRB1*04:01:01G	0.00418294	242	125.48	0.00201409	0.217995	<0.001
B*50:01:01G	DRB1*15:01:01G	0.00406195	235	453.47	-0.00377622	-0.481773	<0.001
B*51:01:01G	DRB1*11:04:01G	0.00401009	232	312.36	-0.00138904	-0.257271	<0.001
B*53:01:01G	DRB1*04:05	0.00394095	228	119.88	0.00186884	0.0506624	<0.001
B*35:08	DRB1*04:03:01G	0.00390639	226	67.37	0.00274198	0.149284	<0.001
B*41:01	DRB1*03:01:01G	0.00381996	221	266.84	-0.000792344	-0.171789	0.00215029
B*58:01:01G	DRB1*13:02:01G	0.00378539	219	131.55	0.00151152	0.0479836	<0.001
B*07:02:01G	DRB1*07:01:01G	0.00378539	219	457.45	-0.00412157	-0.521259	<0.001
B*15:08	DRB1*13:01:01G	0.00376811	218	20.92	0.00340658	0.617656	<0.001
B*44:03:02G	DRB1*07:01:01G	0.00333598	193	52.57	0.00242729	0.497218	<0.001
B*73:01	DRB1*01:02	0.003094	179	12.9	0.0028711	0.39445	<0.001
B*08:01:01G	DRB1*07:01:01G	0.00307671	178	626.78	-0.00775705	-0.716007	<0.001
B*35:01:01G	DRB1*03:01:01G	0.00293843	170	216.1	-0.000796772	-0.213314	<0.001
B*18:01:01G	DRB1*04:03:01G	0.00283472	164	94.37	0.00120352	0.0467736	<0.001
B*18:01:01G	DRB1*04:05	0.00281744	163	84.19	0.00136217	0.0525799	<0.001
B*15:17:01G	DRB1*03:01:01G	0.00276558	160	160.13	-2.26346e-06	-0.00081777	0.991035
B*18:01:01G	DRB1*03:01:01G	0.0027483	159	211.95	-0.000915164	-0.249809	<0.001
B*08:01:01G	DRB1*04:05	0.00269644	156	212.42	-0.000975271	-0.265617	<0.001
B*51:01:01G	DRB1*14:01:01G	0.00266187	154	119.77	0.000591603	0.0670812	<0.001
B*07:02:01G	DRB1*13:02:01G	0.00248902	144	196.25	-0.000903159	-0.266247	<0.001
B*50:01:01G	DRB1*10:01:01G	0.00247174	143	339.08	-0.00338922	-0.57827	<0.001
B*51:01:01G	DRB1*09:01:02G	0.00245445	142	55.7	0.00149161	0.363664	<0.001
B*35:08	DRB1*13:02:01G	0.00245445	142	76.08	0.00113947	0.0625502	<0.001
B*57:01:01G	DRB1*07:01:01G	0.00243717	141	64.65	0.00131962	0.219796	<0.001
B*41:02	DRB1*13:03:01G	0.0024026	139	2.91	0.00235224	0.491134	<0.001
B*40:01:01G	DRB1*03:01:01G	0.00236803	137	64.53	0.00125256	0.173585	<0.001
B*35:01:01G	DRB1*01:01:01G	0.00233346	135	25.19	0.00189802	0.125094	<0.001
B*08:01:01G	DRB1*13:02:01G	0.00229889	133	268.89	-0.00234892	-0.505382	<0.001
B*39:24	DRB1*04:05	0.00226432	131	27.02	0.00179731	0.216186	<0.001
B*40:06:01G	DRB1*15:01:01G	0.00224704	130	29.85	0.00173105	0.226504	<0.001
B*15:10	DRB1*03:01:01G	0.00222975	129	42.44	0.00149613	0.315261	<0.001
B*50:01:01G	DRB1*16:01	0.00221247	128	213.16	-0.00147205	-0.399524	<0.001
B*44:03:01G	DRB1*04:02	0.00219518	127	20.89	0.00183415	0.183234	<0.001
B*35:01:01G	DRB1*04:02	0.00216061	125	56.19	0.00118944	0.0441733	<0.001
B*15:03:01G	DRB1*11:01:02	0.00212604	123	8.5	0.0019791	0.189099	<0.001
B*55:01:01G	DRB1*13:01:01G	0.00210876	122	34.63	0.00151011	0.165351	<0.001
B*50:01:01G	DRB1*13:01:01G	0.00200505	116	441.08	-0.00561891	-0.737007	<0.001
B*44:03:01G	DRB1*07:01:01G	0.00197048	114	94.16	0.000342972	0.0392262	0.0251755
B*44:03:01G	DRB1*04:05	0.00195319	113	31.91	0.00140161	0.142739	<0.001
B*18:01:01G	DRB1*11:01:01G	0.00190134	110	56.83	0.000919023	0.0348383	<0.001
B*73:01	DRB1*10:01:01G	0.00190134	110	20.52	0.00154657	0.216399	<0.001
B*27:05:02G	DRB1*04:03:01G	0.00188405	109	16.51	0.00159862	0.355053	<0.001
B*15:03:01G	DRB1*04:05	0.00186677	108	42.6	0.0011304	0.0862322	<0.001
B*07:02:01G	DRB1*13:01:01G	0.0018322	106	179.32	-0.00126736	-0.408884	<0.001
B*39:24	DRB1*13:02:01G	0.0018322	106	34.2	0.00124104	0.151539	<0.001
B*44:02:01G	DRB1*10:01:01G	0.00181491	105	30.93	0.00128032	0.118881	<0.001
B*58:01:01G	DRB1*07:01:01G	0.00181491	105	306.64	-0.00348533	-0.657579	<0.001
B*08:01:01G	DRB1*16:02:01G	0.00181491	105	45.91	0.00102138	0.0954482	<0.001
B*55:01:01G	DRB1*03:01:01G	0.00181491	105	75.38	0.000511989	0.0607452	<0.001
B*14:02	DRB1*03:01:01G	0.00179763	104	162.14	-0.00100493	-0.358576	<0.001
B*51:08	DRB1*13:02:01G	0.00179763	104	17.84	0.00148925	0.348597	<0.001
B*35:01:01G	DRB1*11:01:01G	0.00178034	103	57.94	0.000778792	0.0289554	<0.001
B*51:02	DRB1*04:03:01G	0.00176306	102	9.9	0.001592	0.590016	<0.001
B*50:01:01G	DRB1*04:05	0.00174577	101	381.34	-0.00484566	-0.735145	<0.001
B*15:03:01G	DRB1*13:02:01G	0.00160749	93	53.93	0.000675372	0.0523014	<0.001
B*15:03:01G	DRB1*07:01:01G	0.00160749	93	125.7	-0.000565225	-0.260146	0.00138019
B*14:02	DRB1*13:02:01G	0.00153836	89	81.53	0.000129116	0.00661359	0.386639
B*07:05:01G	DRB1*16:01	0.00153836	89	23.34	0.00113496	0.0862088	<0.001
B*35:01:01G	DRB1*13:02:01G	0.00152107	88	108.66	-0.00035714	-0.190149	0.0373726
B*35:03:01G	DRB1*04:03:01G	0.00152107	88	73.15	0.00025671	0.0128714	0.0702977
B*41:01	DRB1*10:01:01G	0.00150379	87	94.25	-0.000125348	-0.0769414	0.436085
B*08:01:01G	DRB1*15:01:01G	0.0014865	86	252.6	-0.0028797	-0.659544	<0.001
B*44:02:01G	DRB1*11:04:01G	0.00146922	85	18.57	0.00114818	0.104539	<0.001
B*18:01:01G	DRB1*15:03:01G	0.00146922	85	25.61	0.00102654	0.0652349	<0.001
B*50:01:01G	DRB1*04:02	0.00146922	85	249.6	-0.0028451	-0.659456	<0.001
B*53:01:01G	DRB1*11:01:01G	0.00145193	84	80.92	5.32338e-05	0.00154292	0.72208
B*15:02:01G	DRB1*12:02	0.00145193	84	1.06	0.00143364	0.485204	<0.001
B*39:24	DRB1*04:01:01G	0.00143465	83	5.8	0.00133448	0.153732	<0.001
B*51:01:01G	DRB1*16:02:01G	0.00141736	82	126.43	-0.000767924	-0.351407	<0.001
B*49:01:01G	DRB1*01:02	0.00141736	82	42.7	0.000679345	0.0281881	<0.001
B*35:03:01G	DRB1*13:01:01G	0.00141736	82	75.48	0.000112676	0.00566099	0.433708
B*57:02	DRB1*15:03:01G	0.00141736	82	2.88	0.00136758	0.451805	<0.001
B*27:02	DRB1*01:01:01G	0.00140008	81	3.18	0.00134504	0.387499	<0.001
B*49:01:01G	DRB1*08:04	0.00138279	80	19.45	0.00104663	0.0793025	<0.001
B*35:03:01G	DRB1*11:01:01G	0.00136551	79	44.05	0.000604104	0.0295446	<0.001
B*51:01:01G	DRB1*08:04	0.00134822	78	148.86	-0.00122483	-0.476022	<0.001
B*08:01:01G	DRB1*10:01:01G	0.00134822	78	188.88	-0.00191658	-0.587044	<0.001
B*57:01:01G	DRB1*13:01:01G	0.00134822	78	25.34	0.000910136	0.136181	<0.001
B*38:01	DRB1*11:04:01G	0.00134822	78	25.99	0.000899071	0.0585084	<0.001
B*49:01:01G	DRB1*11:04:01G	0.00133094	77	40.81	0.000625549	0.0259209	<0.001
B*49:01:01G	DRB1*15:01:01G	0.00133094	77	90.88	-0.000239977	-0.152763	0.127575
B*35:03:01G	DRB1*14:01:01G	0.00133094	77	13.36	0.00109999	0.103202	<0.001
B*40:06:01G	DRB1*16:02:01G	0.00133094	77	5.43	0.00123716	0.153404	<0.001
B*51:01:01G	DRB1*15:03:01G	0.00131365	76	177.95	-0.00176218	-0.572911	<0.001
B*35:03:01G	DRB1*11:12	0.00131365	76	1.85	0.00128176	0.870824	<0.001
B*08:01:01G	DRB1*13:01:01G	0.00129637	75	245.7	-0.00295051	-0.694748	<0.001
B*38:01	DRB1*03:01:01G	0.00129637	75	122.51	-0.000821174	-0.387796	<0.001
B*41:01	DRB1*15:03:01G	0.00127908	74	32.24	0.000721747	0.0462027	<0.001
B*35:01:01G	DRB1*04:05	0.00127908	74	85.84	-0.00020468	-0.137947	0.182792
B*53:01:01G	DRB1*13:01:01G	0.0012618	73	138.66	-0.00113491	-0.473529	<0.001
B*15:03:01G	DRB1*03:01:01G	0.0012618	73	107.24	-0.000591919	-0.319315	<0.001
B*35:03:01G	DRB1*07:01:01G	0.0012618	73	192.55	-0.00206645	-0.620883	<0.001
B*58:02	DRB1*11:02	0.00124451	72	2.46	0.00120204	0.335076	<0.001
B*53:01:01G	DRB1*07:01:01G	0.00124451	72	353.72	-0.00486948	-0.796449	<0.001
B*58:01:01G	DRB1*04:05	0.00122723	71	103.92	-0.000569099	-0.316813	<0.001
B*58:01:01G	DRB1*04:03:01G	0.00122723	71	116.49	-0.00078627	-0.3905	<0.001
B*38:01	DRB1*14:01:01G	0.00122723	71	9.96	0.001055	0.0984396	<0.001
B*18:01:01G	DRB1*07:01:01G	0.00120994	70	248.42	-0.00308396	-0.718218	<0.001
B*41:01	DRB1*01:02	0.00120994	70	59.22	0.000186375	0.00649636	0.14772
B*07:02:01G	DRB1*11:04:01G	0.00119266	69	82.78	-0.000238243	-0.166499	0.114768
B*49:01:01G	DRB1*10:01:01G	0.00119266	69	67.96	1.80139e-05	0.000761244	0.895648
B*39:10	DRB1*08:04	0.00119266	69	5.9	0.00109066	0.146708	<0.001
B*51:01:01G	DRB1*04:08	0.00117537	68	24.53	0.00075146	0.416128	<0.001
B*15:03:01G	DRB1*01:02	0.00117537	68	23.8	0.000763994	0.0568709	<0.001
B*18:01:01G	DRB1*11:01:02	0.00115809	67	16.8	0.000867697	0.0840585	<0.001
B*49:01:01G	DRB1*04:03:01G	0.00115809	67	85.67	-0.000322667	-0.217907	0.0351914
B*13:02:01G	DRB1*01:02	0.0011408	66	27.57	0.000664199	0.042676	<0.001
B*35:08	DRB1*07:01:01G	0.00112352	65	177.33	-0.00194162	-0.633452	<0.001
B*35:01:01G	DRB1*14:01:01G	0.00112352	65	17.58	0.000819725	0.0774371	<0.001
B*49:01:01G	DRB1*07:01:01G	0.00112352	65	225.51	-0.00277436	-0.711762	<0.001
B*35:01:01G	DRB1*07:01:01G	0.00110623	64	253.28	-0.00327176	-0.747319	<0.001
B*45:01:01G	DRB1*11:01:02	0.00110623	64	4.79	0.0010235	0.132702	<0.001
B*37:01:01G	DRB1*13:01:01G	0.00110623	64	39.56	0.000422523	0.0405085	<0.001
B*51:01:01G	DRB1*15:02:01G	0.00108895	63	293.92	-0.00399143	-0.785656	<0.001
B*08:01:01G	DRB1*16:01	0.00108895	63	118.74	-0.000963488	-0.469436	<0.001
B*38:01	DRB1*07:01:01G	0.00108895	63	143.59	-0.001393	-0.561252	<0.001
B*58:01:01G	DRB1*04:04	0.00103709	60	13.48	0.000804161	0.120677	<0.001
B*39:10	DRB1*03:01:01G	0.00103709	60	58.38	2.80794e-05	0.0043019	0.818612
B*40:01:01G	DRB1*04:03:01G	0.00101981	59	28.73	0.000523132	0.0667717	<0.001
B*50:01:01G	DRB1*11:01:01G	0.00100252	58	257.41	-0.00344675	-0.774677	<0.001
B*14:02	DRB1*15:03:01G	0.00100252	58	19.59	0.000663872	0.0419111	<0.001
B*35:08	DRB1*13:01:01G	0.00100252	58	69.51	-0.00019902	-0.165637	0.14996
B*07:05:01G	DRB1*07:01:01G	0.00100252	58	123.19	-0.0011268	-0.529181	<0.001
B*44:02:01G	DRB1*04:02	0.000985239	57	22.77	0.000591715	0.0542321	<0.001
B*08:01:01G	DRB1*04:03:01G	0.000985239	57	238.1	-0.00313037	-0.760609	<0.001
B*15:17:01G	DRB1*07:01:01G	0.000985239	57	187.69	-0.00225892	-0.696304	<0.001
B*13:02:01G	DRB1*15:01:01G	0.000985239	57	58.69	-2.92416e-05	-0.0288242	0.818085
B*53:01:01G	DRB1*01:02	0.000967954	56	66.97	-0.000189658	-0.163836	0.164995
B*53:01:01G	DRB1*08:04	0.000967954	56	30.51	0.000440665	0.0338796	<0.001
B*35:01:01G	DRB1*13:01:01G	0.000967954	56	99.29	-0.000748234	-0.435986	<0.001
B*47:03	DRB1*11:02	0.000967954	56	1.21	0.00094712	0.538286	<0.001
B*15:08	DRB1*07:01:01G	0.000967954	56	53.36	4.57007e-05	0.00922387	0.692564
B*15:01:01G	DRB1*16:01	0.000950669	55	6.57	0.000837101	0.225853	<0.001
B*41:02	DRB1*07:01:01G	0.000950669	55	43.94	0.000191166	0.0468514	0.0685272
B*13:01:01G	DRB1*15:01:01G	0.000950669	55	8.54	0.000803088	0.367398	<0.001
B*18:01:01G	DRB1*16:01	0.000933384	54	47.06	0.000119912	0.00451672	0.297891
B*58:01:01G	DRB1*10:01:01G	0.000933384	54	92.41	-0.00066387	-0.415632	<0.001
B*15:17:01G	DRB1*04:05	0.000933384	54	63.61	-0.000166108	-0.151077	0.210823
B*53:01:01G	DRB1*11:01:02	0.000933384	54	23.92	0.000519903	0.0509737	<0.001
B*14:02	DRB1*11:02	0.000933384	54	14.17	0.00068844	0.0600895	<0.001
B*07:05:01G	DRB1*04:03:01G	0.000933384	54	46.8	0.000124482	0.00975582	0.274374
B*41:01	DRB1*11:04:01G	0.000916099	53	56.6	-6.22144e-05	-0.0635935	0.621338
B*07:02:01G	DRB1*15:03:01G	0.000916099	53	47.16	0.00010093	0.00656949	0.379024
B*53:01:01G	DRB1*04:03:01G	0.000916099	53	134.37	-0.00140653	-0.605577	<0.001
B*45:01:01G	DRB1*03:01:01G	0.000916099	53	60.38	-0.000127629	-0.122282	0.305352
B*51:01:01G	DRB1*01:02	0.000898814	52	326.81	-0.00475007	-0.840886	<0.001
B*58:01:01G	DRB1*08:04	0.000898814	52	26.45	0.000441706	0.0337774	<0.001
B*18:01:01G	DRB1*15:01:01G	0.000881529	51	100.12	-0.00084899	-0.490598	<0.001
B*41:01	DRB1*13:01:01G	0.000881529	51	122.6	-0.00123765	-0.584024	<0.001
B*52:01	DRB1*03:01:01G	0.000881529	51	185.84	-0.00233065	-0.725567	<0.001
B*35:03:01G	DRB1*15:01:01G	0.000881529	51	77.6	-0.000459815	-0.342801	0.0016121
B*51:01:01G	DRB1*08:03	0.000864244	50	22.05	0.000483052	0.297472	<0.001
B*08:01:01G	DRB1*15:02:01G	0.000864244	50	106.73	-0.000980562	-0.531526	<0.001
B*50:01:01G	DRB1*01:02	0.000864244	50	213.04	-0.00281813	-0.765303	<0.001
B*35:01:01G	DRB1*11:02	0.000864244	50	18.89	0.000537788	0.0472763	<0.001
B*39:10	DRB1*13:02:01G	0.000864244	50	29.35	0.000356872	0.0507725	<0.001
B*07:05:01G	DRB1*03:01:01G	0.000864244	50	105.1	-0.000952444	-0.524275	<0.001
B*07:05:01G	DRB1*15:01:01G	0.000864244	50	49.65	6.09037e-06	0.000479161	0.958512
B*39:24	DRB1*11:02	0.000864244	50	5.94	0.000761494	0.0877502	<0.001
B*07:05:01G	DRB1*13:01:01G	0.00084696	49	48.29	1.22587e-05	0.000962681	0.915525
B*40:06:01G	DRB1*12:02	0.00084696	49	2.9	0.000796757	0.130547	<0.001
B*55:01:01G	DRB1*16:02:01G	0.00084696	49	6.47	0.000735103	0.0764177	<0.001
B*52:01	DRB1*04:03:01G	0.000829675	48	82.75	-0.000600588	-0.419915	<0.001
B*51:01:01G	DRB1*15:06	0.00081239	47	20.15	0.000464059	0.312736	<0.001
B*51:01:01G	DRB1*04:04	0.00081239	47	75.86	-0.000498781	-0.380409	<0.001
B*58:01:01G	DRB1*15:03:01G	0.00081239	47	31.61	0.000265961	0.0170136	0.00500273
B*15:03:01G	DRB1*15:03:01G	0.00081239	47	12.96	0.000588393	0.0431969	<0.001
B*55:01:01G	DRB1*14:01:01G	0.00081239	47	6.13	0.00070642	0.0733911	<0.001
B*18:01:01G	DRB1*10:01:01G	0.000795105	46	74.86	-0.000498883	-0.385539	<0.001
B*41:01	DRB1*08:04	0.000795105	46	26.97	0.000328873	0.0251666	<0.001
B*52:01	DRB1*14:04	0.000795105	46	5.71	0.000696409	0.173447	<0.001
B*35:08	DRB1*11:01:01G	0.000795105	46	40.57	9.38948e-05	0.00498626	0.380369
B*49:01:01G	DRB1*16:02:01G	0.000795105	46	16.52	0.000509601	0.0454638	<0.001
B*45:01:01G	DRB1*01:02	0.000795105	46	13.4	0.00056348	0.0744963	<0.001
B*44:02:01G	DRB1*03:01:01G	0.00077782	45	87.56	-0.000735701	-0.486086	<0.001
B*07:02:01G	DRB1*10:01:01G	0.00077782	45	137.85	-0.00160498	-0.673569	<0.001
B*08:01:01G	DRB1*11:01:01G	0.00077782	45	143.39	-0.00170062	-0.686165	<0.001
B*14:02	DRB1*07:01:01G	0.00077782	45	190.04	-0.00250703	-0.76321	<0.001
B*55:01:01G	DRB1*11:01:01G	0.00077782	45	20.21	0.000428456	0.0456677	<0.001
B*35:01:01G	DRB1*10:01:01G	0.000760535	44	76.33	-0.000558793	-0.423544	<0.001
B*49:01:01G	DRB1*11:01:01G	0.000760535	44	51.59	-0.000131181	-0.14711	0.275826
B*44:02:01G	DRB1*07:01:01G	0.00074325	43	102.63	-0.00103073	-0.581027	<0.001
B*41:01	DRB1*13:02:01G	0.00074325	43	134.18	-0.001576	-0.67953	<0.001
B*35:08	DRB1*16:02:01G	0.00074325	43	12.99	0.000518741	0.0460288	<0.001
B*35:01:01G	DRB1*04:03:01G	0.00074325	43	96.22	-0.000919894	-0.553105	<0.001
B*45:01:01G	DRB1*13:01:01G	0.00074325	43	27.74	0.000263696	0.0360441	0.00268658
B*57:03:01G	DRB1*03:01:01G	0.00074325	43	48.33	-9.21948e-05	-0.110354	0.408257
B*18:01:01G	DRB1*15:02:01G	0.000725965	42	42.3	-5.21349e-06	-0.00713025	0.961984
B*38:01	DRB1*04:02	0.000725965	42	31.85	0.000175394	0.0114899	0.0650787
B*37:01:01G	DRB1*03:01:01G	0.000725965	42	86.09	-0.000762099	-0.512141	<0.001
B*44:02:01G	DRB1*04:03:01G	0.00070868	41	38.99	3.4767e-05	0.00327052	0.738321
B*52:01	DRB1*07:01:01G	0.00070868	41	217.82	-0.00305628	-0.81177	<0.001
B*35:01:01G	DRB1*15:02:01G	0.00070868	41	43.13	-3.68171e-05	-0.049386	0.738801
B*13:02:01G	DRB1*03:01:01G	0.00070868	41	124.25	-0.00143895	-0.670017	<0.001
B*58:01:01G	DRB1*11:02	0.000691396	40	22.87	0.000296169	0.0261942	<0.001
B*41:01	DRB1*04:03:01G	0.000674111	39	118.81	-0.00137957	-0.671755	<0.001
B*35:02:01G	DRB1*03:01:01G	0.000674111	39	83.55	-0.000769983	-0.533195	<0.001
B*58:01:01G	DRB1*11:01:01G	0.000674111	39	70.15	-0.000538424	-0.444048	<0.001
B*14:02	DRB1*08:04	0.000674111	39	16.39	0.000390816	0.0294938	<0.001
B*44:03:01G	DRB1*03:01:01G	0.000674111	39	80.33	-0.000714441	-0.514522	<0.001
B*57:03:01G	DRB1*13:01:01G	0.000674111	39	22.21	0.000290255	0.0495654	<0.001
B*41:01	DRB1*13:03:01G	0.000656826	38	20.74	0.000298369	0.0296972	<0.001
B*35:02:01G	DRB1*13:01:01G	0.000656826	38	38.39	-6.68163e-06	-0.0100702	0.94837
B*07:02:01G	DRB1*01:02	0.000656826	38	86.61	-0.000840263	-0.561265	<0.001
B*50:01:01G	DRB1*15:02:01G	0.000656826	38	191.6	-0.00265496	-0.80167	<0.001
B*15:17:01G	DRB1*13:05	0.000656826	38	1.53	0.000630384	0.503244	<0.001
B*39:10	DRB1*15:03:01G	0.000656826	38	7.05	0.0005349	0.0721445	<0.001
B*40:02:01G	DRB1*04:02	0.000656826	38	6.02	0.000552729	0.191508	<0.001
B*57:03:01G	DRB1*13:02:01G	0.000656826	38	24.3	0.00023673	0.0406771	0.00390629
B*47:01:01G	DRB1*03:01:01G	0.000656826	38	16.47	0.000372173	0.202115	<0.001
B*27:03	DRB1*08:04	0.000656826	38	2.03	0.000621736	0.243089	<0.001
B*44:02:01G	DRB1*11:01:01G	0.000639541	37	23.48	0.000233708	0.0214441	0.00426216
B*50:01:01G	DRB1*11:04:01G	0.000639541	37	203.62	-0.00288003	-0.81829	<0.001
B*49:01:01G	DRB1*13:01:01G	0.000639541	37	88.4	-0.00088844	-0.581447	<0.001
B*15:10	DRB1*10:01:01G	0.000639541	37	14.99	0.000380416	0.0728741	<0.001
B*35:03:01G	DRB1*11:04:01G	0.000639541	37	34.85	3.72375e-05	0.0018071	0.708226
B*39:10	DRB1*01:02	0.000639541	37	12.95	0.00041562	0.0568385	<0.001
B*40:06:01G	DRB1*15:02:01G	0.000639541	37	12.61	0.000421527	0.053086	<0.001
B*40:06:01G	DRB1*14:04	0.000639541	37	1.94	0.000605979	0.148515	<0.001
B*15:02:01G	DRB1*15:01:01G	0.000639541	37	10.88	0.000451512	0.162124	<0.001
B*37:01:01G	DRB1*07:01:01G	0.000639541	37	100.91	-0.0011046	-0.633321	<0.001
B*44:02:01G	DRB1*04:01:01G	0.000622256	36	7.46	0.000493296	0.0441414	<0.001
B*44:02:01G	DRB1*04:04	0.000622256	36	4.51	0.000544294	0.0798236	<0.001
B*18:01:01G	DRB1*13:02:01G	0.000622256	36	106.57	-0.00121988	-0.662209	<0.001
B*18:01:01G	DRB1*04:02	0.000622256	36	55.11	-0.000330263	-0.346726	0.0078959
B*52:01	DRB1*13:02:01G	0.000622256	36	93.45	-0.000992958	-0.614753	<0.001
B*52:01	DRB1*13:01:01G	0.000622256	36	85.39	-0.000853623	-0.578383	<0.001
B*44:03:01G	DRB1*01:02	0.000622256	36	17.83	0.000314107	0.0312148	<0.001
B*40:01:01G	DRB1*11:01:01G	0.000622256	36	17.3	0.000323156	0.0402325	<0.001
B*37:01:01G	DRB1*04:03:01G	0.000622256	36	38.33	-4.03225e-05	-0.060857	0.696001
B*13:02:01G	DRB1*15:03:01G	0.000604971	35	15.01	0.000345459	0.021891	<0.001
B*38:01	DRB1*10:01:01G	0.000604971	35	43.27	-0.000142975	-0.191157	0.194083
B*38:02:01G	DRB1*15:02:01G	0.000604971	35	2.67	0.000558782	0.332154	<0.001
B*42:02:01G	DRB1*08:04	0.000604971	35	1.64	0.000576665	0.279505	<0.001
B*39:24	DRB1*03:01:01G	0.000604971	35	68.02	-0.000570669	-0.485411	<0.001
B*51:08	DRB1*03:01:01G	0.000604971	35	35.48	-8.30573e-06	-0.0135432	0.930766
B*57:03:01G	DRB1*11:02	0.000604971	35	4.22	0.000531953	0.0862604	<0.001
B*14:01	DRB1*04:04	0.000604971	35	0.79	0.000591381	0.302205	<0.001
B*07:02:01G	DRB1*11:02	0.000587686	34	34.11	-1.91779e-06	-0.00325267	0.984355
B*50:01:01G	DRB1*04:01:01G	0.000587686	34	81.8	-0.000826141	-0.584329	<0.001
B*53:01:01G	DRB1*04:02	0.000587686	34	78.47	-0.000768585	-0.56669	<0.001
B*52:01	DRB1*15:01:01G	0.000587686	34	87.78	-0.000929661	-0.612688	<0.001
B*15:03:01G	DRB1*08:04	0.000587686	34	10.84	0.000400304	0.0299928	<0.001
B*45:01:01G	DRB1*15:03:01G	0.000587686	34	7.3	0.000461566	0.0601831	<0.001
B*07:05:01G	DRB1*13:02:01G	0.000587686	34	52.85	-0.000325818	-0.356668	0.00686637
B*27:02	DRB1*11:01:01G	0.000587686	34	7.32	0.000461096	0.135635	<0.001
B*58:01:01G	DRB1*04:02	0.000570401	33	68.02	-0.000605355	-0.514864	<0.001
B*07:02:01G	DRB1*04:05	0.000570401	33	155.04	-0.00210938	-0.787146	<0.001
B*35:08	DRB1*03:01:01G	0.000570401	33	151.29	-0.0020447	-0.781882	<0.001
B*15:13	DRB1*12:02	0.000570401	33	0.26	0.000565934	0.784388	<0.001
B*81:01:01G	DRB1*11:01:02	0.000570401	33	1	0.000553158	0.344103	<0.001
B*51:01:01G	DRB1*04:07:01G	0.000553116	32	10.46	0.000372379	0.483652	<0.001
B*58:01:01G	DRB1*13:01:01G	0.000553116	32	120.2	-0.0015246	-0.733786	<0.001
B*57:01:01G	DRB1*11:01:01G	0.000553116	32	14.79	0.000297454	0.0433246	<0.001
B*40:01:01G	DRB1*04:01:01G	0.000553116	32	5.5	0.000458073	0.0556165	<0.001
B*44:02:01G	DRB1*13:01:01G	0.000535832	31	40.23	-0.000159575	-0.22947	0.130785
B*08:01:01G	DRB1*15:03:01G	0.000535832	31	64.62	-0.000581076	-0.520254	<0.001
B*35:08	DRB1*04:05	0.000535832	31	60.1	-0.000502986	-0.484191	<0.001
B*35:01:01G	DRB1*15:06	0.000535832	31	2.96	0.000484717	0.272147	<0.001
B*39:10	DRB1*07:01:01G	0.000535832	31	68.42	-0.000646822	-0.546924	<0.001
B*51:08	DRB1*07:01:01G	0.000535832	31	41.59	-0.000182983	-0.254563	0.0731351
B*18:01:01G	DRB1*04:01:01G	0.000518547	30	18.06	0.0002064	0.0186015	0.00416232
B*07:02:01G	DRB1*11:01:01G	0.000518547	30	104.65	-0.00129033	-0.713332	<0.001
B*58:02	DRB1*13:01:01G	0.000518547	30	12.92	0.000295251	0.086672	<0.001
B*49:01:01G	DRB1*04:01:01G	0.000518547	30	16.39	0.00023519	0.0211413	<0.001
B*13:02:01G	DRB1*04:05	0.000518547	30	49.36	-0.00033457	-0.392174	0.00431056
B*40:01:01G	DRB1*15:01:01G	0.000518547	30	30.48	-8.37087e-06	-0.0158865	0.927488
B*38:01	DRB1*13:03:01G	0.000518547	30	9.52	0.000353977	0.0345649	<0.001
B*37:01:01G	DRB1*01:01:01G	0.000518547	30	10.04	0.000345074	0.0315403	<0.001
B*35:05	DRB1*12:02	0.000518547	30	0.31	0.000513229	0.597523	<0.001
B*08:01:01G	DRB1*04:02	0.000501262	29	139.04	-0.001902	-0.791424	<0.001
B*35:08	DRB1*10:01:01G	0.000501262	29	53.44	-0.000422431	-0.457329	<0.001
B*35:01:01G	DRB1*12:01:01G	0.000501262	29	7.28	0.000375405	0.0856014	<0.001
B*42:01	DRB1*03:01:01G	0.000501262	29	65.2	-0.000625779	-0.555241	<0.001
B*35:03:01G	DRB1*03:01:01G	0.000501262	29	164.28	-0.00233833	-0.823474	<0.001
B*39:10	DRB1*11:02	0.000501262	29	5.1	0.000413074	0.0554609	<0.001
B*73:01	DRB1*04:05	0.000501262	29	23.08	0.000102282	0.0144006	0.203885
B*51:01:01G	DRB1*11:02	0.000483977	28	128.71	-0.00174074	-0.782455	<0.001
B*15:17:01G	DRB1*01:02	0.000483977	28	35.54	-0.000130266	-0.212076	0.194658
B*49:01:01G	DRB1*13:03:01G	0.000483977	28	14.95	0.000225521	0.0222253	<0.001
B*15:10	DRB1*11:01:02	0.000483977	28	3.36	0.000425825	0.0785488	<0.001
B*13:02:01G	DRB1*11:01:01G	0.000483977	28	33.32	-9.18841e-05	-0.15956	0.344362
B*57:03:01G	DRB1*01:02	0.000483977	28	10.73	0.000298574	0.0493149	<0.001
B*14:01	DRB1*07:01:01G	0.000483977	28	17.89	0.000174751	0.105192	0.00916548
B*51:01:01G	DRB1*04:06:01G	0.000466692	27	66.35	-0.000680172	-0.593071	<0.001
B*35:02:01G	DRB1*07:01:01G	0.000466692	27	97.92	-0.00122591	-0.724276	<0.001
B*35:02:01G	DRB1*11:02	0.000466692	27	7.3	0.000340478	0.0319411	<0.001
B*27:05:02G	DRB1*11:01:01G	0.000466692	27	9.94	0.000294802	0.063865	<0.001
B*14:02	DRB1*10:01:01G	0.000466692	27	57.27	-0.000523213	-0.528549	<0.001
B*45:01:01G	DRB1*13:02:01G	0.000466692	27	30.36	-5.81363e-05	-0.110772	0.525747
B*45:01:01G	DRB1*08:04	0.000466692	27	6.1	0.000361187	0.0469686	<0.001
B*57:03:01G	DRB1*15:03:01G	0.000466692	27	5.84	0.00036574	0.0595775	<0.001
B*27:07:01G	DRB1*11:01:01G	0.000466692	27	2.01	0.000431942	0.462859	<0.001
B*58:01:01G	DRB1*15:02:01G	0.000449407	26	52.22	-0.000453135	-0.502065	<0.001
B*08:01:01G	DRB1*01:02	0.000449407	26	118.67	-0.00160184	-0.78091	<0.001
B*39:06	DRB1*16:01	0.000449407	26	1.19	0.000428852	0.639276	<0.001
B*15:03:01G	DRB1*04:01:01G	0.000449407	26	9.14	0.000291461	0.0259074	<0.001
B*38:02:01G	DRB1*15:01:01G	0.000449407	26	6.32	0.000340088	0.210039	<0.001
B*39:01:01G	DRB1*04:02	0.000449407	26	3.41	0.000390439	0.238808	<0.001
B*50:01:01G	DRB1*04:04	0.000432122	25	49.45	-0.000422601	-0.49443	<0.001
B*15:17:01G	DRB1*10:01:01G	0.000432122	25	56.56	-0.000545521	-0.557996	<0.001
B*40:12	DRB1*15:03:01G	0.000432122	25	0.83	0.00041786	0.481813	<0.001
B*38:01	DRB1*11:01:01G	0.000432122	25	32.85	-0.000135672	-0.238945	0.159747
B*57:03:01G	DRB1*08:04	0.000432122	25	4.89	0.000347672	0.0564824	<0.001
B*44:02:01G	DRB1*15:01:01G	0.000414837	24	41.36	-0.000300109	-0.419764	0.00502846
B*41:01	DRB1*15:02:01G	0.000414837	24	53.26	-0.000505718	-0.549362	<0.001
B*07:02:01G	DRB1*04:02	0.000414837	24	101.48	-0.00133917	-0.763492	<0.001
B*15:17:01G	DRB1*15:01:01G	0.000414837	24	75.64	-0.000892618	-0.682714	<0.001
B*53:01:01G	DRB1*16:02:01G	0.000414837	24	25.91	-3.29881e-05	-0.0736629	0.700468
B*35:08	DRB1*11:04:01G	0.000414837	24	32.09	-0.000139851	-0.252126	0.143372
B*35:08	DRB1*04:08	0.000414837	24	2.52	0.000371286	0.169832	<0.001
B*35:01:01G	DRB1*11:04:01G	0.000414837	24	45.84	-0.000377435	-0.476395	<0.001
B*49:01:01G	DRB1*11:01:02	0.000414837	24	15.25	0.000151229	0.0146125	0.0225555
B*57:01:01G	DRB1*03:01:01G	0.000414837	24	55.16	-0.000538635	-0.564919	<0.001
B*45:01:01G	DRB1*12:01:01G	0.000414837	24	2.03	0.000379669	0.0848197	<0.001
B*07:05:01G	DRB1*04:05	0.000414837	24	41.75	-0.000306819	-0.425159	0.00447454
B*55:01:01G	DRB1*04:03:01G	0.000414837	24	33.56	-0.000165305	-0.284939	0.087149
B*50:01:01G	DRB1*13:03:01G	0.000397552	23	74.61	-0.000892029	-0.69172	<0.001
B*52:01	DRB1*11:01:01G	0.000397552	23	49.83	-0.000463757	-0.538432	<0.001
B*52:01	DRB1*10:01:01G	0.000397552	23	65.64	-0.000737037	-0.649607	<0.001
B*35:01:01G	DRB1*13:03:01G	0.000397552	23	16.79	0.000107262	0.010604	0.12262
B*15:10	DRB1*13:02:01G	0.000397552	23	21.34	2.86599e-05	0.00560813	0.709398
B*42:01	DRB1*11:02	0.000397552	23	5.7	0.000299049	0.0359467	<0.001
B*38:01	DRB1*13:02:01G	0.000397552	23	61.6	-0.000667232	-0.626636	<0.001
B*38:01	DRB1*04:03:01G	0.000397552	23	54.55	-0.000545308	-0.578355	<0.001
B*07:05:01G	DRB1*11:04:01G	0.000397552	23	22.29	1.22157e-05	0.000926604	0.878483
B*40:02:01G	DRB1*03:01:01G	0.000397552	23	23.16	-2.81319e-06	-0.00702656	0.97097
B*42:02:01G	DRB1*03:01:01G	0.000397552	23	16.2	0.000117528	0.0648807	0.0692026
B*27:03	DRB1*13:03:01G	0.000397552	23	1.56	0.000370574	0.144431	<0.001
B*18:01:01G	DRB1*13:03:01G	0.000380268	22	16.47	9.55524e-05	0.0094412	0.165031
B*41:01	DRB1*11:01:01G	0.000380268	22	71.55	-0.000856468	-0.692523	<0.001
B*07:02:01G	DRB1*16:01	0.000380268	22	86.66	-0.00111769	-0.746143	<0.001
B*08:01:01G	DRB1*13:03:01G	0.000380268	22	41.56	-0.000338085	-0.47064	0.00157211
B*08:01:01G	DRB1*01:01:01G	0.000380268	22	62.34	-0.000697262	-0.647093	<0.001
B*08:01:01G	DRB1*04:04	0.000380268	22	27.55	-9.585e-05	-0.201316	0.271834
B*53:01:01G	DRB1*11:02	0.000380268	22	26.38	-7.56389e-05	-0.165909	0.381956
B*52:01	DRB1*11:04:01G	0.000380268	22	39.42	-0.000301067	-0.441878	0.00438694
B*35:01:01G	DRB1*15:03:01G	0.000380268	22	26.11	-7.10815e-05	-0.157487	0.410558
B*44:03:01G	DRB1*04:03:01G	0.000380268	22	35.77	-0.000238002	-0.384948	0.0170077
B*40:01:01G	DRB1*07:01:01G	0.000380268	22	75.64	-0.000927162	-0.709149	<0.001
B*57:03:01G	DRB1*07:01:01G	0.000380268	22	56.65	-0.000598948	-0.611661	<0.001
B*40:06:01G	DRB1*03:01:01G	0.000380268	22	63.2	-0.00071206	-0.651874	<0.001
B*37:01:01G	DRB1*11:01:01G	0.000380268	22	23.08	-1.87396e-05	-0.0469655	0.817236
B*37:01:01G	DRB1*11:04:01G	0.000380268	22	18.26	6.4635e-05	0.00598553	0.371994
B*44:02:01G	DRB1*13:02:01G	0.000362983	21	44.03	-0.000398076	-0.523056	<0.001
B*18:01:01G	DRB1*13:01:01G	0.000362983	21	97.38	-0.00132024	-0.784353	<0.001
B*07:02:01G	DRB1*01:01:01G	0.000362983	21	45.5	-0.000423446	-0.538442	<0.001
B*50:01:01G	DRB1*01:01:01G	0.000362983	21	111.91	-0.00157139	-0.812351	<0.001
B*58:02	DRB1*03:01:01G	0.000362983	21	28.12	-0.00012301	-0.253111	0.148525
B*53:01:01G	DRB1*11:04:01G	0.000362983	21	64.01	-0.000743449	-0.671934	<0.001
B*53:01:01G	DRB1*16:01	0.000362983	21	67.01	-0.000795303	-0.686621	<0.001
B*52:01	DRB1*16:02:01G	0.000362983	21	15.95	8.72144e-05	0.00777403	0.198417
B*14:02	DRB1*04:05	0.000362983	21	64.41	-0.000750298	-0.673952	<0.001
B*44:03:01G	DRB1*13:02:01G	0.000362983	21	40.39	-0.000335237	-0.480131	0.00149169
B*13:02:01G	DRB1*11:04:01G	0.000362983	21	26.35	-9.25492e-05	-0.203167	0.286102
B*42:02:01G	DRB1*03:02	0.000362983	21	1.09	0.000344148	0.166044	<0.001
B*57:02	DRB1*07:01:01G	0.000362983	21	27.93	-0.000119844	-0.248213	0.152445
B*55:01:01G	DRB1*07:01:01G	0.000362983	21	88.35	-0.00116416	-0.762313	<0.001
B*35:02:01G	DRB1*12:01:01G	0.000345698	20	2.82	0.000297039	0.0665605	<0.001
B*58:02	DRB1*12:01:01G	0.000345698	20	0.95	0.000329322	0.0911379	<0.001
B*53:01:01G	DRB1*15:01:01G	0.000345698	20	142.56	-0.00211835	-0.859703	<0.001
B*53:01:01G	DRB1*13:03:01G	0.000345698	20	23.45	-5.97021e-05	-0.147267	0.464576
B*35:03:01G	DRB1*13:02:01G	0.000345698	20	82.61	-0.00108216	-0.757891	<0.001
B*45:01:01G	DRB1*10:01:01G	0.000345698	20	21.33	-2.29621e-05	-0.0622852	0.767338
B*38:01	DRB1*15:02:01G	0.000345698	20	24.45	-7.69356e-05	-0.182039	0.357719
B*07:05:01G	DRB1*01:02	0.000345698	20	23.32	-5.74634e-05	-0.142532	0.481672
B*15:01:01G	DRB1*15:01:01G	0.000345698	20	13.98	0.000104103	0.0290923	0.0953864
B*27:03	DRB1*04:05	0.000345698	20	7.98	0.000207802	0.0846499	<0.001
B*13:01:01G	DRB1*12:02	0.000345698	20	0.83	0.000331339	0.142874	<0.001
B*15:08	DRB1*03:01:01G	0.000345698	20	45.52	-0.000441148	-0.560654	<0.001
B*15:31	DRB1*15:03:01G	0.000345698	20	0.57	0.00033591	0.564381	<0.001
B*51:01:01G	DRB1*14:04	0.000328413	19	45.25	-0.000453689	-0.580089	<0.001
B*44:02:01G	DRB1*16:01	0.000328413	19	19.44	-7.66458e-06	-0.022806	0.918222
B*18:01:01G	DRB1*08:04	0.000328413	19	21.42	-4.1906e-05	-0.113162	0.592833
B*41:01	DRB1*04:04	0.000328413	19	13.75	9.0831e-05	0.0136401	0.147766
B*41:01	DRB1*13:05	0.000328413	19	2.55	0.00028435	0.230239	<0.001
B*58:01:01G	DRB1*01:02	0.000328413	19	58.06	-0.000675125	-0.672745	<0.001
B*15:17:01G	DRB1*04:03:01G	0.000328413	19	71.3	-0.000904004	-0.733521	<0.001
B*14:02	DRB1*11:01:01G	0.000328413	19	43.48	-0.000423061	-0.562975	<0.001
B*14:02	DRB1*13:01:01G	0.000328413	19	74.5	-0.000959259	-0.744956	<0.001
B*35:01:01G	DRB1*15:01:01G	0.000328413	19	102.08	-0.001436	-0.813868	<0.001
B*44:03:01G	DRB1*15:03:01G	0.000328413	19	9.71	0.000160625	0.0157427	0.00250469
B*35:03:01G	DRB1*15:02:01G	0.000328413	19	32.79	-0.000238332	-0.420527	0.0136203
B*39:10	DRB1*13:03:01G	0.000328413	19	4.54	0.000249995	0.0335213	<0.001
B*45:01:01G	DRB1*11:02	0.000328413	19	5.28	0.000237191	0.030787	<0.001
B*40:01:01G	DRB1*15:02:01G	0.000328413	19	12.88	0.00010578	0.0130452	0.0826181
B*44:03:02G	DRB1*04:02	0.000328413	19	11.66	0.000126838	0.0226947	0.0282666
B*27:02	DRB1*10:01:01G	0.000328413	19	9.65	0.000161658	0.0481215	0.00199908
B*55:01:01G	DRB1*11:04:01G	0.000328413	19	15.99	5.20504e-05	0.00550504	0.442625
B*55:01:01G	DRB1*10:01:01G	0.000328413	19	26.63	-0.000131799	-0.286387	0.12816
B*15:02:01G	DRB1*15:02:01G	0.000328413	19	4.6	0.000248967	0.0860419	<0.001
B*37:01:01G	DRB1*13:02:01G	0.000328413	19	43.29	-0.000419846	-0.561097	<0.001
B*18:01:01G	DRB1*01:02	0.000311128	18	47.04	-0.000501871	-0.617308	<0.001
B*18:01:01G	DRB1*12:02	0.000311128	18	9.74	0.000142758	0.0238525	0.00711234
B*58:01:01G	DRB1*15:01:01G	0.000311128	18	123.58	-0.00182497	-0.854347	<0.001
B*07:02:01G	DRB1*08:04	0.000311128	18	39.45	-0.000370792	-0.543747	<0.001
B*15:17:01G	DRB1*16:01	0.000311128	18	35.56	-0.000303472	-0.493772	0.00252355
B*15:17:01G	DRB1*13:01:01G	0.000311128	18	73.57	-0.000960595	-0.755349	<0.001
B*35:08	DRB1*04:04	0.000311128	18	7.79	0.000176423	0.0260905	<0.001
B*35:01:01G	DRB1*01:02	0.000311128	18	47.96	-0.000517792	-0.624659	<0.001
B*15:03:01G	DRB1*11:02	0.000311128	18	9.37	0.000149113	0.0129216	0.00431409
B*35:03:01G	DRB1*14:04	0.000311128	18	5.05	0.00022388	0.0556009	<0.001
B*13:02:01G	DRB1*10:01:01G	0.000311128	18	43.89	-0.000447445	-0.589851	<0.001
B*57:01:01G	DRB1*15:01:01G	0.000311128	18	26.06	-0.000139266	-0.30921	0.101704
B*39:10	DRB1*11:01:02	0.000311128	18	4.63	0.000231147	0.0310005	<0.001
B*41:02	DRB1*03:01:01G	0.000311128	18	37.49	-0.000336863	-0.519857	<0.001
B*57:03:01G	DRB1*16:02:01G	0.000311128	18	4.15	0.000239404	0.0388132	<0.001
B*81:01:01G	DRB1*03:01:01G	0.000311128	18	12.59	9.35883e-05	0.0665049	0.100737
B*27:03	DRB1*03:01:01G	0.000311128	18	20.08	-3.60098e-05	-0.103734	0.616958
B*51:01:01G	DRB1*12:01:01G	0.000293843	17	49.62	-0.00056384	-0.657399	<0.001
B*18:01:01G	DRB1*16:02:01G	0.000293843	17	18.2	-2.06678e-05	-0.0657142	0.774973
B*58:01:01G	DRB1*01:01:01G	0.000293843	17	30.5	-0.000233321	-0.442596	0.012202
B*07:02:01G	DRB1*15:02:01G	0.000293843	17	77.9	-0.00105258	-0.78176	<0.001
B*08:01:01G	DRB1*14:01:01G	0.000293843	17	43.49	-0.000457921	-0.609129	<0.001
B*50:01:01G	DRB1*16:02:01G	0.000293843	17	82.42	-0.00113069	-0.793727	<0.001
B*27:05:02G	DRB1*07:01:01G	0.000293843	17	43.47	-0.000457522	-0.608921	<0.001
B*14:02	DRB1*11:04:01G	0.000293843	17	34.39	-0.000300606	-0.505689	0.0023612
B*35:08	DRB1*04:02	0.000293843	17	39.34	-0.000386098	-0.56784	<0.001
B*13:02:01G	DRB1*13:01:01G	0.000293843	17	57.09	-0.000692912	-0.702213	<0.001
B*40:01:01G	DRB1*08:03	0.000293843	17	0.97	0.000277138	0.139382	<0.001
B*38:01	DRB1*01:01:01G	0.000293843	17	14.28	4.6988e-05	0.00305884	0.464889
B*15:01:01G	DRB1*14:04	0.000293843	17	0.91	0.000278129	0.07311	<0.001
B*40:06:01G	DRB1*10:01:01G	0.000293843	17	22.32	-9.19827e-05	-0.238405	0.246573
B*15:18:01G	DRB1*15:03:01G	0.000293843	17	1.28	0.000271751	0.202284	<0.001
B*56:01:01G	DRB1*04:05	0.000293843	17	4.2	0.000221218	0.171105	<0.001
B*51:01:01G	DRB1*13:03:01G	0.000276558	16	114.45	-0.0017017	-0.860201	<0.001
B*51:01:01G	DRB1*14:06	0.000276558	16	12.36	6.2959e-05	0.0691919	0.249316
B*41:01	DRB1*15:01:01G	0.000276558	16	126.05	-0.00190217	-0.873064	<0.001
B*41:01	DRB1*14:01:01G	0.000276558	16	21.7	-9.85711e-05	-0.262766	0.210348
B*35:02:01G	DRB1*11:01:01G	0.000276558	16	22.4	-0.000110659	-0.28578	0.166034
B*58:01:01G	DRB1*13:03:01G	0.000276558	16	20.33	-7.48843e-05	-0.213077	0.325821
B*58:01:01G	DRB1*16:02:01G	0.000276558	16	22.46	-0.000111663	-0.287627	0.16308
B*08:01:01G	DRB1*03:01:02	0.000276558	16	1.45	0.000251499	0.744249	<0.001
B*53:01:01G	DRB1*01:01:01G	0.000276558	16	35.18	-0.000331542	-0.545209	<0.001
B*35:01:01G	DRB1*08:04	0.000276558	16	21.84	-0.000101013	-0.267533	0.201649
B*15:03:01G	DRB1*13:01:01G	0.000276558	16	49.28	-0.000575156	-0.675292	<0.001
B*35:03:01G	DRB1*01:01:01G	0.000276558	16	19.15	-5.44704e-05	-0.164549	0.463186
B*13:02:01G	DRB1*01:01:01G	0.000276558	16	14.48	2.61959e-05	0.0017057	0.68576
B*45:01:01G	DRB1*03:02	0.000276558	16	4.06	0.000206357	0.0267118	<0.001
B*44:03:02G	DRB1*13:02:01G	0.000276558	16	22.55	-0.000113281	-0.290584	0.151829
B*44:03:02G	DRB1*03:01:01G	0.000276558	16	44.85	-0.000498716	-0.643277	<0.001
B*27:02	DRB1*04:03:01G	0.000276558	16	12.16	6.63467e-05	0.0200086	0.255526
B*57:03:01G	DRB1*04:05	0.000276558	16	19.2	-5.53117e-05	-0.166667	0.451521
B*55:01:01G	DRB1*15:01:01G	0.000276558	16	35.61	-0.000338908	-0.550652	<0.001
B*55:01:01G	DRB1*16:01	0.000276558	16	16.74	-1.27562e-05	-0.044091	0.853993
B*55:01:01G	DRB1*01:01:01G	0.000276558	16	8.79	0.000124668	0.0130141	0.0137273
B*73:01	DRB1*03:01:01G	0.000276558	16	58.11	-0.000727827	-0.724649	<0.001
B*50:01:01G	DRB1*14:01:01G	0.000259273	15	78.08	-0.00109029	-0.807883	<0.001
B*53:01:01G	DRB1*04:01:01G	0.000259273	15	25.71	-0.000185185	-0.416653	0.0301897
B*27:05:02G	DRB1*16:01	0.000259273	15	8.24	0.000116929	0.0251699	0.0164443
B*35:08	DRB1*01:02	0.000259273	15	33.58	-0.000321073	-0.553244	0.00101368
B*35:01:01G	DRB1*03:02	0.000259273	15	14.53	8.04162e-06	0.000918602	0.901053
B*49:01:01G	DRB1*01:01:01G	0.000259273	15	22.43	-0.000128411	-0.331225	0.109365
B*13:02:01G	DRB1*13:02:01G	0.000259273	15	62.48	-0.000820639	-0.759913	<0.001
B*13:02:01G	DRB1*04:03:01G	0.000259273	15	55.32	-0.000696983	-0.728866	<0.001
B*07:05:01G	DRB1*11:01:01G	0.000259273	15	28.18	-0.00022785	-0.467747	0.0108884
B*39:24	DRB1*07:01:01G	0.000259273	15	79.72	-0.00111868	-0.811842	<0.001
B*15:16	DRB1*07:01:01G	0.000259273	15	8.79	0.000107373	0.131576	0.0224137
B*56:01:01G	DRB1*03:01:01G	0.000259273	15	10.58	7.64474e-05	0.0646391	0.143674
B*73:01	DRB1*13:02:01G	0.000259273	15	29.22	-0.000245772	-0.486634	0.00625637
B*51:01:01G	DRB1*03:02	0.000241988	14	99.05	-0.00147009	-0.858658	<0.001
B*58:01:01G	DRB1*16:01	0.000241988	14	58.09	-0.000762133	-0.759005	<0.001
B*08:01:01G	DRB1*11:04:01G	0.000241988	14	113.43	-0.00171857	-0.876571	<0.001
B*08:01:01G	DRB1*11:01:02	0.000241988	14	42.39	-0.000490684	-0.669718	<0.001
B*27:05:02G	DRB1*13:01:01G	0.000241988	14	17.04	-5.25493e-05	-0.178413	0.446021
B*44:03:01G	DRB1*13:01:01G	0.000241988	14	36.91	-0.000395999	-0.620701	<0.001
B*44:03:01G	DRB1*13:03:01G	0.000241988	14	6.24	0.000134074	0.0130638	0.00170727
B*35:03:01G	DRB1*10:01:01G	0.000241988	14	58.03	-0.000760995	-0.758731	<0.001
B*13:02:01G	DRB1*08:04	0.000241988	14	12.56	2.48969e-05	0.00186956	0.679947
B*39:10	DRB1*10:01:01G	0.000241988	14	20.62	-0.00011441	-0.321017	0.133852
B*47:03	DRB1*13:01:01G	0.000241988	14	6.34	0.000132467	0.0792826	0.00165763
B*40:02:01G	DRB1*13:01:01G	0.000241988	14	10.64	5.80353e-05	0.0206801	0.287328
B*39:24	DRB1*16:01	0.000241988	14	15.1	-1.90626e-05	-0.0730223	0.772298
B*56:01:01G	DRB1*04:03:01G	0.000241988	14	4.71	0.000160583	0.125055	<0.001
B*73:01	DRB1*16:01	0.000241988	14	12.9	1.89646e-05	0.00260552	0.755603
B*51:02	DRB1*12:02	0.000241988	14	1.02	0.000224332	0.078668	<0.001
B*18:01:01G	DRB1*11:02	0.000224704	13	18.52	-9.54828e-05	-0.29821	0.190503
B*41:01	DRB1*11:02	0.000224704	13	23.32	-0.000178412	-0.442582	0.0286709
B*35:02:01G	DRB1*08:04	0.000224704	13	8.45	7.87282e-05	0.00739941	0.1126
B*07:02:01G	DRB1*09:01:02G	0.000224704	13	14.76	-3.04722e-05	-0.119416	0.636898
B*15:17:01G	DRB1*04:02	0.000224704	13	41.63	-0.000494951	-0.687762	<0.001
B*52:01	DRB1*11:06:01G	0.000224704	13	0.46	0.000216824	0.676448	<0.001
B*14:02	DRB1*15:01:01G	0.000224704	13	76.59	-0.00109915	-0.830265	<0.001
B*15:03:01G	DRB1*15:02:01G	0.000224704	13	21.4	-0.000145274	-0.392656	0.0636989
B*15:03:01G	DRB1*04:04	0.000224704	13	5.52	0.000129218	0.0189993	0.00130886
B*15:10	DRB1*07:01:01G	0.000224704	13	49.75	-0.000635162	-0.738676	<0.001
B*15:10	DRB1*08:04	0.000224704	13	4.29	0.000150546	0.0278524	<0.001
B*15:10	DRB1*12:01:01G	0.000224704	13	1.43	0.000199984	0.0445734	<0.001
B*35:03:01G	DRB1*16:01	0.000224704	13	36.48	-0.000405827	-0.643628	<0.001
B*13:02:01G	DRB1*16:01	0.000224704	13	27.59	-0.000252177	-0.528805	0.00447319
B*57:01:01G	DRB1*04:05	0.000224704	13	21.91	-0.000154051	-0.40673	0.0495666
B*39:10	DRB1*04:05	0.000224704	13	23.19	-0.000176114	-0.439388	0.0290563
B*40:01:01G	DRB1*11:04:01G	0.000224704	13	13.69	-1.18981e-05	-0.0502875	0.849667
B*15:01:01G	DRB1*15:02:01G	0.000224704	13	5.91	0.000122625	0.0329825	0.00302912
B*39:24	DRB1*01:01:01G	0.000224704	13	7.93	8.76518e-05	0.0101406	0.0682846
B*57:02	DRB1*10:01:01G	0.000224704	13	8.42	7.92014e-05	0.0270201	0.105121
B*40:06:01G	DRB1*11:01:01G	0.000224704	13	16.95	-6.81913e-05	-0.232818	0.327051
B*40:06:01G	DRB1*07:01:01G	0.000224704	13	74.07	-0.0010556	-0.824492	<0.001
B*40:06:01G	DRB1*15:02:02	0.000224704	13	0.51	0.000215819	0.199821	<0.001
B*37:01:01G	DRB1*04:05	0.000224704	13	34.2	-0.000366411	-0.619865	<0.001
B*47:01:01G	DRB1*04:05	0.000224704	13	6.54	0.000111629	0.0554549	0.00938494
B*13:01:01G	DRB1*14:04	0.000224704	13	0.56	0.000215104	0.0925633	<0.001
B*18:02	DRB1*12:02	0.000224704	13	0.14	0.000222257	0.562525	<0.001
B*51:01:01G	DRB1*08:01:01G	0.000207419	12	9.32	4.63977e-05	0.0676412	0.328235
B*51:01:01G	DRB1*11:01:02	0.000207419	12	116.73	-0.00181027	-0.8972	<0.001
B*41:01	DRB1*04:02	0.000207419	12	69.38	-0.000991804	-0.827039	<0.001
B*07:02:01G	DRB1*04:01:01G	0.000207419	12	33.25	-0.00036738	-0.639145	<0.001
B*58:02	DRB1*15:03:01G	0.000207419	12	3.4	0.000148693	0.0416378	<0.001
B*53:01:01G	DRB1*15:03:01G	0.000207419	12	36.47	-0.000422904	-0.670933	<0.001
B*27:05:02G	DRB1*13:02:01G	0.000207419	12	18.65	-0.000114926	-0.356531	0.110023
B*14:02	DRB1*04:03:01G	0.000207419	12	72.19	-0.00104045	-0.833782	<0.001
B*14:02	DRB1*13:03:01G	0.000207419	12	12.6	-1.03893e-05	-0.0476995	0.863421
B*35:01:01G	DRB1*11:01:02	0.000207419	12	17.13	-8.86586e-05	-0.299444	0.206335
B*35:01:01G	DRB1*16:02:01G	0.000207419	12	18.55	-0.000113251	-0.353171	0.12071
B*49:01:01G	DRB1*04:05	0.000207419	12	76.43	-0.00111363	-0.842989	<0.001
B*49:01:01G	DRB1*15:02:01G	0.000207419	12	38.4	-0.000456324	-0.687501	<0.001
B*49:01:01G	DRB1*04:02	0.000207419	12	50.02	-0.000657249	-0.760118	<0.001
B*57:01:01G	DRB1*04:03:01G	0.000207419	12	24.56	-0.000217126	-0.511433	0.00871314
B*45:01:01G	DRB1*07:01:01G	0.000207419	12	70.78	-0.00101592	-0.830449	<0.001
B*45:01:01G	DRB1*04:03:01G	0.000207419	12	26.89	-0.000257314	-0.553681	0.00295695
B*40:01:01G	DRB1*04:04	0.000207419	12	3.32	0.00014996	0.0219265	<0.001
B*38:01	DRB1*15:01:01G	0.000207419	12	57.87	-0.00079285	-0.792637	<0.001
B*40:02:01G	DRB1*01:02	0.000207419	12	5.14	0.000118569	0.0408657	0.00209676
B*51:08	DRB1*11:01:01G	0.000207419	12	9.51	4.29756e-05	0.00973168	0.410597
B*51:08	DRB1*04:05	0.000207419	12	14.09	-3.61978e-05	-0.148585	0.565567
B*51:08	DRB1*10:01:01G	0.000207419	12	12.53	-9.19965e-06	-0.0424694	0.877306
B*27:02	DRB1*03:01:01G	0.000207419	12	27.31	-0.000264689	-0.560654	0.00161048
B*57:02	DRB1*01:02	0.000207419	12	5.29	0.000116001	0.0388576	0.00300613
B*57:03:01G	DRB1*13:03:01G	0.000207419	12	3.76	0.00014249	0.0230756	<0.001
B*39:01:01G	DRB1*14:01:01G	0.000207419	12	1.07	0.000188973	0.112788	<0.001
B*81:01:01G	DRB1*12:01:01G	0.000207419	12	0.42	0.000200089	0.123706	<0.001
B*55:01:01G	DRB1*01:02	0.000207419	12	16.73	-8.17275e-05	-0.282651	0.238251
B*27:03	DRB1*07:01:01G	0.000207419	12	23.54	-0.000199458	-0.490217	0.0094952
B*27:06	DRB1*12:02	0.000207419	12	0.11	0.000205504	0.664603	<0.001
B*44:02:01G	DRB1*14:01:01G	0.000190134	11	7.12	6.70356e-05	0.00622638	0.141676
B*18:01:01G	DRB1*01:01:01G	0.000190134	11	24.71	-0.000236939	-0.554798	0.00482733
B*41:01	DRB1*16:01	0.000190134	11	59.25	-0.000834029	-0.814352	<0.001
B*35:02:01G	DRB1*15:01:01G	0.000190134	11	39.47	-0.000492017	-0.721273	<0.001
B*35:02:01G	DRB1*04:03:01G	0.000190134	11	37.2	-0.000452866	-0.704302	<0.001
B*07:02:01G	DRB1*14:06	0.000190134	11	3.28	0.000133525	0.125151	<0.001
B*08:01:01G	DRB1*04:06:01G	0.000190134	11	24.09	-0.00022632	-0.543446	0.00555382
B*15:17:01G	DRB1*15:02:01G	0.000190134	11	31.96	-0.000362292	-0.65582	<0.001
B*58:02	DRB1*07:01:01G	0.000190134	11	32.96	-0.000379493	-0.666214	<0.001
B*53:01:01G	DRB1*03:02	0.000190134	11	20.3	-0.000160719	-0.458081	0.0344488
B*53:01:01G	DRB1*04:04	0.000190134	11	15.55	-7.85615e-05	-0.292381	0.238004
B*52:01	DRB1*04:02	0.000190134	11	48.32	-0.00064505	-0.772345	<0.001
B*52:01	DRB1*15:02:02	0.000190134	11	1.51	0.000164008	0.154314	<0.001
B*52:01	DRB1*13:03:01G	0.000190134	11	14.44	-5.95091e-05	-0.238377	0.356635
B*27:05:02G	DRB1*04:08	0.000190134	11	0.62	0.000179458	0.0808706	<0.001
B*15:10	DRB1*15:03:01G	0.000190134	11	5.13	0.000101486	0.0188262	0.00876626
B*35:03:01G	DRB1*13:03:01G	0.000190134	11	12.77	-3.0552e-05	-0.138441	0.615227
B*13:02:01G	DRB1*11:01:02	0.000190134	11	9.85	1.98985e-05	0.0019055	0.710054
B*13:02:01G	DRB1*13:03:01G	0.000190134	11	9.66	2.32256e-05	0.00226843	0.661238
B*13:02:01G	DRB1*12:01:01G	0.000190134	11	4.19	0.00011777	0.0265308	<0.001
B*39:10	DRB1*04:03:01G	0.000190134	11	25.99	-0.000259142	-0.576799	0.00233492
B*40:02:01G	DRB1*11:01:01G	0.000190134	11	6.21	8.27804e-05	0.028714	0.0499855
B*40:02:01G	DRB1*16:01	0.000190134	11	5.14	0.000101233	0.0348911	0.00864834
B*15:01:01G	DRB1*07:01:01G	0.000190134	11	34.68	-0.000409331	-0.682827	<0.001
B*57:02	DRB1*11:02	0.000190134	11	2.08	0.000154131	0.050689	<0.001
B*55:01:01G	DRB1*13:02:01G	0.000190134	11	37.9	-0.000465029	-0.709791	<0.001
B*37:01:01G	DRB1*15:01:01G	0.000190134	11	40.67	-0.000512787	-0.729509	<0.001
B*27:03	DRB1*01:02	0.000190134	11	4.46	0.000113097	0.0449564	0.0016299
B*73:01	DRB1*15:01:01G	0.000190134	11	27.45	-0.000284311	-0.59925	0.00112979
B*73:01	DRB1*13:01:01G	0.000190134	11	26.7	-0.000271344	-0.587989	0.00164396
B*51:02	DRB1*03:01:01G	0.000190134	11	22.23	-0.000194032	-0.505074	0.0104003
B*78:01	DRB1*13:01:01G	0.000190134	11	1.11	0.000170994	0.58562	<0.001
B*14:01	DRB1*03:01:01G	0.000190134	11	15.26	-7.3691e-05	-0.279318	0.240507
B*50:02	DRB1*04:06:01G	0.000190134	11	0.1	0.000188361	0.644917	<0.001
B*44:02:01G	DRB1*04:05	0.000172849	10	34.78	-0.000428378	-0.712506	<0.001
B*44:02:01G	DRB1*16:02:01G	0.000172849	10	7.52	4.2912e-05	0.00384021	0.359708
B*18:01:01G	DRB1*14:01:01G	0.000172849	10	17.24	-0.000125109	-0.419888	0.0755063
B*41:01	DRB1*11:01:02	0.000172849	10	21.15	-0.000192753	-0.527221	0.0131084
B*58:01:01G	DRB1*11:04:01G	0.000172849	10	55.49	-0.000786321	-0.819793	<0.001
B*58:01:01G	DRB1*14:01:01G	0.000172849	10	21.28	-0.00019494	-0.530032	0.0123858
B*50:01:01G	DRB1*15:03:01G	0.000172849	10	116	-0.00183222	-0.913794	<0.001
B*50:01:01G	DRB1*08:04	0.000172849	10	97.04	-0.00150446	-0.896949	<0.001
B*50:01:01G	DRB1*11:01:02	0.000172849	10	76.09	-0.00114244	-0.868585	<0.001
B*27:05:02G	DRB1*03:01:01G	0.000172849	10	37.09	-0.000468199	-0.730365	<0.001
B*27:05:02G	DRB1*15:01:01G	0.000172849	10	17.52	-0.000129965	-0.42919	0.0628124
B*35:08	DRB1*13:03:01G	0.000172849	10	11.76	-3.03906e-05	-0.149531	0.602685
B*35:01:01G	DRB1*04:01:01G	0.000172849	10	18.41	-0.00014541	-0.456892	0.045512
B*15:03:01G	DRB1*10:01:01G	0.000172849	10	37.88	-0.000481911	-0.736012	<0.001
B*44:03:01G	DRB1*09:01:02G	0.000172849	10	3.04	0.000120326	0.0240077	<0.001
B*42:01	DRB1*07:01:01G	0.000172849	10	76.42	-0.00114814	-0.869152	<0.001
B*35:03:01G	DRB1*04:02	0.000172849	10	42.71	-0.000565459	-0.765885	<0.001
B*13:02:01G	DRB1*14:01:01G	0.000172849	10	10.11	-1.82248e-06	-0.0104338	0.97318
B*40:01:01G	DRB1*14:01:01G	0.000172849	10	5.25	8.21252e-05	0.00996593	0.0362599
B*40:01:01G	DRB1*16:02:01G	0.000172849	10	5.54	7.7085e-05	0.00936002	0.0556648
B*38:01	DRB1*04:05	0.000172849	10	48.66	-0.000668317	-0.794513	<0.001
B*42:02:01G	DRB1*12:01:01G	0.000172849	10	0.55	0.000163414	0.0784874	<0.001
B*39:24	DRB1*04:03:01G	0.000172849	10	30.28	-0.000350619	-0.6698	<0.001
B*44:03:02G	DRB1*13:01:01G	0.000172849	10	20.61	-0.000183361	-0.514756	0.0155555
B*73:01	DRB1*11:01:01G	0.000172849	10	15.58	-9.64654e-05	-0.358189	0.148351
B*14:01	DRB1*15:01:16	0.000172849	10	0.02	0.00017244	0.833004	<0.001
B*44:02:01G	DRB1*01:02	0.000155564	9	19.43	-0.000180318	-0.536849	0.0156839
B*35:02:01G	DRB1*13:02:01G	0.000155564	9	42.01	-0.000570584	-0.785768	<0.001
B*07:02:01G	DRB1*03:02	0.000155564	9	26.25	-0.000298179	-0.657154	<0.001
B*52:01	DRB1*16:01	0.000155564	9	41.27	-0.000557701	-0.781899	<0.001
B*27:05:02G	DRB1*04:05	0.000155564	9	14.73	-9.90841e-05	-0.389102	0.123915
B*27:05:02G	DRB1*04:04	0.000155564	9	1.91	0.000122543	0.025772	<0.001
B*35:08	DRB1*16:01	0.000155564	9	33.59	-0.00042512	-0.732102	<0.001
B*35:08	DRB1*14:06	0.000155564	9	1.27	0.00013362	0.121299	<0.001
B*44:03:01G	DRB1*10:01:01G	0.000155564	9	28.37	-0.000334893	-0.682818	<0.001
B*44:03:01G	DRB1*11:01:02	0.000155564	9	6.37	4.54981e-05	0.00443414	0.291801
B*49:01:01G	DRB1*16:01	0.000155564	9	42.72	-0.000582881	-0.789336	<0.001
B*49:01:01G	DRB1*11:02	0.000155564	9	16.82	-0.000135092	-0.464782	0.0522053
B*42:01	DRB1*01:02	0.000155564	9	14.47	-9.455e-05	-0.378028	0.142638
B*35:03:01G	DRB1*09:01:02G	0.000155564	9	6.21	4.81538e-05	0.00971419	0.257431
B*39:10	DRB1*11:01:01G	0.000155564	9	15.65	-0.000114991	-0.42502	0.0856073
B*40:01:01G	DRB1*13:03:01G	0.000155564	9	5.02	6.88725e-05	0.00835362	0.0724908
B*15:01:01G	DRB1*11:04:01G	0.000155564	9	6.28	4.70807e-05	0.0126852	0.269102
B*15:01:01G	DRB1*03:01:01G	0.000155564	9	29.59	-0.000355886	-0.695837	<0.001
B*15:01:01G	DRB1*04:03:01G	0.000155564	9	13.18	-7.21652e-05	-0.31689	0.234675
B*15:01:01G	DRB1*11:03	0.000155564	9	0.15	0.000153055	0.233916	<0.001
B*39:24	DRB1*10:01:01G	0.000155564	9	24.02	-0.000259689	-0.625376	0.00160899
B*51:08	DRB1*04:01:01G	0.000155564	9	3.02	0.00010331	0.0228145	<0.001
B*44:03:02G	DRB1*12:02	0.000155564	9	2.06	0.000119933	0.0208405	<0.001
B*57:03:01G	DRB1*10:01:01G	0.000155564	9	17.07	-0.000139527	-0.472828	0.0446613
B*57:03:01G	DRB1*11:01:02	0.000155564	9	3.83	8.9341e-05	0.0144714	0.00774218
B*15:18:01G	DRB1*11:04:01G	0.000155564	9	2.24	0.000116785	0.0880248	<0.001
B*39:01:01G	DRB1*07:01:01G	0.000155564	9	15.38	-0.000110262	-0.41479	0.0762145
B*81:01:01G	DRB1*04:05	0.000155564	9	5	6.91491e-05	0.0449498	0.0657298
B*15:02:01G	DRB1*07:01:01G	0.000155564	9	26.99	-0.000310988	-0.666566	<0.001
B*47:01:01G	DRB1*13:02:01G	0.000155564	9	8.28	1e-05	0.00626808	0.795622
B*47:01:01G	DRB1*15:01:01G	0.000155564	9	7.78	2.11016e-05	0.0105954	0.650749
B*47:01:01G	DRB1*15:02:01G	0.000155564	9	3.29	9.8751e-05	0.0477236	0.00138562
B*73:01	DRB1*07:01:01G	0.000155564	9	68.11	-0.00102167	-0.867856	<0.001
B*46:01:01G	DRB1*09:01:02G	0.000155564	9	0.14	0.000153113	0.317974	<0.001
B*15:05	DRB1*15:02:01G	0.000155564	9	0.43	0.000148174	0.550488	<0.001
B*58:01:01G	DRB1*14:04	0.000138279	8	8.04	-6.63264e-07	-0.00477366	0.988992
B*07:02:01G	DRB1*13:03:01G	0.000138279	8	30.33	-0.000386007	-0.736253	<0.001
B*07:02:01G	DRB1*16:02:01G	0.000138279	8	33.51	-0.000440874	-0.761239	<0.001
B*08:01:01G	DRB1*08:04	0.000138279	8	54.06	-0.000796057	-0.852003	<0.001
B*15:17:01G	DRB1*11:01:01G	0.000138279	8	42.94	-0.000603887	-0.813682	<0.001
B*15:17:01G	DRB1*01:01:01G	0.000138279	8	18.67	-0.000184386	-0.571447	0.0119164
B*58:02	DRB1*01:02	0.000138279	8	6.24	3.04271e-05	0.00863921	0.473544
B*15:29	DRB1*15:01:01G	0.000138279	8	1.26	0.000116415	0.359491	<0.001
B*53:01:01G	DRB1*15:02:01G	0.000138279	8	60.23	-0.000902831	-0.867181	<0.001
B*14:02	DRB1*14:01:01G	0.000138279	8	13.19	-8.96595e-05	-0.393349	0.146633
B*35:08	DRB1*14:01:01G	0.000138279	8	12.31	-7.44134e-05	-0.349864	0.212675
B*35:01:01G	DRB1*14:04	0.000138279	8	6.64	2.3513e-05	0.00587966	0.591581
B*82:02	DRB1*03:01:01G	0.000138279	8	4.82	5.4966e-05	0.101989	0.119501
B*15:03:01G	DRB1*15:01:01G	0.000138279	8	50.66	-0.000737366	-0.842083	<0.001
B*15:03:01G	DRB1*13:03:01G	0.000138279	8	8.33	-5.78713e-06	-0.0401699	0.906548
B*44:03:01G	DRB1*15:01:01G	0.000138279	8	37.95	-0.000517635	-0.789181	<0.001
B*15:10	DRB1*04:05	0.000138279	8	16.86	-0.000153141	-0.5255	0.0261743
B*42:01	DRB1*15:03:01G	0.000138279	8	7.88	2.09137e-06	0.000252534	0.96519
B*35:03:01G	DRB1*04:01:01G	0.000138279	8	14	-0.000103669	-0.428475	0.103171
B*35:03:01G	DRB1*15:02:02	0.000138279	8	1.34	0.000115184	0.108068	<0.001
B*35:03:01G	DRB1*12:01:01G	0.000138279	8	5.54	4.25998e-05	0.00964739	0.288594
B*35:03:01G	DRB1*14:07	0.000138279	8	0.38	0.000131681	0.432407	<0.001
B*57:01:01G	DRB1*13:02:01G	0.000138279	8	27.74	-0.000341165	-0.711584	<0.001
B*57:01:01G	DRB1*11:04:01G	0.000138279	8	11.7	-6.39613e-05	-0.316264	0.270708
B*57:01:01G	DRB1*10:01:01G	0.000138279	8	19.48	-0.000198501	-0.589408	0.00747232
B*57:01:01G	DRB1*09:01:02G	0.000138279	8	2.09	0.000102213	0.0203271	<0.001
B*40:01:01G	DRB1*13:01:01G	0.000138279	8	29.65	-0.000374238	-0.730196	<0.001
B*40:02:01G	DRB1*07:01:01G	0.000138279	8	27.15	-0.000330985	-0.705328	<0.001
B*40:02:01G	DRB1*15:02:01G	0.000138279	8	4.62	5.83714e-05	0.0200563	0.110841
B*15:01:01G	DRB1*13:01:01G	0.000138279	8	13.6	-9.67131e-05	-0.411559	0.116547
B*51:08	DRB1*13:01:01G	0.000138279	8	16.3	-0.000143499	-0.509262	0.0333884
B*41:02	DRB1*04:05	0.000138279	8	14.89	-0.000119127	-0.462798	0.0657865
B*44:03:02G	DRB1*15:01:01G	0.000138279	8	21.19	-0.00022794	-0.622414	0.00299076
B*44:03:02G	DRB1*10:01:01G	0.000138279	8	15.84	-0.000135559	-0.495034	0.0429131
B*27:02	DRB1*15:01:01G	0.000138279	8	12.9	-8.47316e-05	-0.379944	0.157788
B*57:03:01G	DRB1*03:02	0.000138279	8	3.25	8.20866e-05	0.0132748	0.0079511
B*40:06:01G	DRB1*11:04:01G	0.000138279	8	13.4	-9.34138e-05	-0.403179	0.132663
B*15:18:01G	DRB1*11:01:01G	0.000138279	8	2.84	8.92565e-05	0.0677991	0.00177832
B*37:01:01G	DRB1*16:01	0.000138279	8	19.12	-0.000192146	-0.581511	0.00944196
B*37:01:01G	DRB1*04:02	0.000138279	8	22.38	-0.000248625	-0.642601	0.00185863
B*15:08	DRB1*01:02	0.000138279	8	10.1	-3.63385e-05	-0.208103	0.500647
B*35:05	DRB1*15:02:01G	0.000138279	8	1.34	0.000115184	0.136937	<0.001
B*48:01:01G	DRB1*07:01:01G	0.000138279	8	4.55	5.96163e-05	0.141071	0.0781938
B*46:01:01G	DRB1*14:01:01G	0.000138279	8	0.3	0.000133009	0.27785	<0.001
B*51:01:01G	DRB1*11:03	0.000120994	7	7.22	-3.8792e-06	-0.031065	0.926053
B*44:02:01G	DRB1*16:05	0.000120994	7	0.1	0.000119236	0.775237	<0.001
B*44:02:01G	DRB1*13:02:05	0.000120994	7	0.12	0.000118845	0.632206	<0.001
B*18:01:01G	DRB1*11:04:02	0.000120994	7	0.33	0.000115319	0.571612	<0.001
B*35:02:01G	DRB1*04:05	0.000120994	7	33.19	-0.000452654	-0.789079	<0.001
B*35:02:01G	DRB1*10:01:01G	0.000120994	7	29.51	-0.000389081	-0.762791	<0.001
B*58:01:01G	DRB1*11:01:02	0.000120994	7	20.74	-0.000237454	-0.66245	0.00203284
B*08:01:01G	DRB1*04:01:01G	0.000120994	7	45.56	-0.000666569	-0.846369	<0.001
B*08:01:01G	DRB1*11:02	0.000120994	7	46.74	-0.000686854	-0.850227	<0.001
B*50:01:01G	DRB1*11:02	0.000120994	7	83.9	-0.00132925	-0.91657	<0.001
B*50:01:01G	DRB1*03:02	0.000120994	7	64.57	-0.000995072	-0.891589	<0.001
B*53:01:01G	DRB1*12:01:01G	0.000120994	7	10.17	-5.47688e-05	-0.311606	0.309681
B*53:01:01G	DRB1*08:06	0.000120994	7	0.62	0.000110219	0.414696	<0.001
B*52:01	DRB1*14:01:01G	0.000120994	7	15.11	-0.00014026	-0.536872	0.0336436
B*27:05:02G	DRB1*16:02:01G	0.000120994	7	3.18	6.59598e-05	0.0139365	0.0310711
B*14:02	DRB1*16:01	0.000120994	7	36	-0.000501314	-0.805572	<0.001
B*82:02	DRB1*12:01:01G	0.000120994	7	0.16	0.000118187	0.190794	<0.001
B*15:03:01G	DRB1*04:02	0.000120994	7	27.88	-0.000360982	-0.748962	<0.001
B*42:01	DRB1*13:02:01G	0.000120994	7	32.79	-0.000445727	-0.786501	<0.001
B*35:03:01G	DRB1*16:02:01G	0.000120994	7	14.1	-0.000122787	-0.503676	0.0544779
B*57:01:01G	DRB1*04:02	0.000120994	7	14.34	-0.000126913	-0.511938	0.0476472
B*57:01:01G	DRB1*15:03:01G	0.000120994	7	6.67	5.77995e-06	0.000824982	0.895737
B*39:10	DRB1*16:02:01G	0.000120994	7	5.01	3.43696e-05	0.00461363	0.36985
B*45:01:01G	DRB1*01:01:01G	0.000120994	7	7.04	-6.79696e-07	-0.00558621	0.988035
B*45:01:01G	DRB1*09:01:02G	0.000120994	7	2.28	8.15142e-05	0.0162218	0.001686
B*40:01:01G	DRB1*10:01:01G	0.000120994	7	22.79	-0.000273006	-0.692908	<0.001
B*40:01:01G	DRB1*04:02	0.000120994	7	16.78	-0.000169034	-0.582819	0.0146779
B*38:01	DRB1*08:01:01G	0.000120994	7	0.77	0.000107599	0.129083	<0.001
B*15:21	DRB1*15:02:01G	0.000120994	7	0.32	0.000115451	0.571893	<0.001
B*15:01:01G	DRB1*16:02:01G	0.000120994	7	2.54	7.70859e-05	0.0204144	0.00480622
B*39:24	DRB1*13:01:01G	0.000120994	7	31.25	-0.000419169	-0.776004	<0.001
B*51:08	DRB1*16:01	0.000120994	7	7.88	-1.5184e-05	-0.111501	0.75014
B*41:02	DRB1*11:01:02	0.000120994	7	2.97	6.96301e-05	0.0145414	0.018519
B*44:03:02G	DRB1*11:01:01G	0.000120994	7	12.03	-8.68866e-05	-0.417964	0.138736
B*44:03:02G	DRB1*08:04	0.000120994	7	4.53	4.2626e-05	0.00746245	0.242211
B*15:32	DRB1*15:02:02	0.000120994	7	0.02	0.000120637	0.367733	<0.001
B*47:01:01G	DRB1*13:01:01G	0.000120994	7	7.57	-9.7933e-06	-0.0748794	0.831449
B*27:07:01G	DRB1*13:03:01G	0.000120994	7	0.58	0.000110922	0.115799	<0.001
B*13:01:01G	DRB1*15:02:01G	0.000120994	7	3.61	5.86385e-05	0.0258194	0.0698947
B*73:01	DRB1*16:02:01G	0.000120994	7	4.99	3.4767e-05	0.00468847	0.363248
B*15:08	DRB1*10:01:01G	0.000120994	7	16.08	-0.000156931	-0.564652	0.0199894
B*54:01:01G	DRB1*04:05	0.000120994	7	0.64	0.000109963	0.559928	<0.001
B*35:02:01G	DRB1*13:03:01G	0.000103709	6	6.49	-8.52204e-06	-0.0759328	0.844955
B*07:02:01G	DRB1*14:01:01G	0.000103709	6	31.74	-0.000444962	-0.810981	<0.001
B*50:01:01G	DRB1*09:01:02G	0.000103709	6	36.31	-0.000523944	-0.834767	<0.001
B*50:01:01G	DRB1*14:06	0.000103709	6	8.06	-3.55312e-05	-0.255179	0.438796
B*15:17:01G	DRB1*11:02	0.000103709	6	14	-0.0001382	-0.571289	0.029825
B*15:17:01G	DRB1*13:03:01G	0.000103709	6	12.44	-0.000111401	-0.517878	0.0634815
B*15:17:01G	DRB1*14:01:01G	0.000103709	6	13.02	-0.000121406	-0.539306	0.0479845
B*58:02	DRB1*13:02:01G	0.000103709	6	14.14	-0.000140667	-0.575617	0.0247554
B*58:02	DRB1*04:02	0.000103709	6	7.31	-2.26514e-05	-0.179259	0.621136
B*53:01:01G	DRB1*14:06	0.000103709	6	2.53	5.99369e-05	0.0555102	0.0261486
B*52:01	DRB1*03:02	0.000103709	6	12.5	-0.000112344	-0.519982	0.0615848
B*14:02	DRB1*04:02	0.000103709	6	42.16	-0.000624971	-0.857675	<0.001
B*14:02	DRB1*04:04	0.000103709	6	8.35	-4.06518e-05	-0.281598	0.409195
B*35:08	DRB1*08:04	0.000103709	6	15.29	-0.000160637	-0.607676	0.015675
B*82:02	DRB1*15:03:01G	0.000103709	6	0.58	9.36421e-05	0.152963	<0.001
B*82:02	DRB1*11:01:02	0.000103709	6	0.38	9.71054e-05	0.157728	<0.001
B*15:03:01G	DRB1*11:01:01G	0.000103709	6	28.76	-0.000393343	-0.791351	<0.001
B*15:03:01G	DRB1*11:04:01G	0.000103709	6	22.75	-0.000289481	-0.736237	<0.001
B*15:03:01G	DRB1*16:01	0.000103709	6	23.81	-0.000307908	-0.748045	<0.001
B*40:12	DRB1*11:01:02	0.000103709	6	0.54	9.43537e-05	0.108182	<0.001
B*44:03:01G	DRB1*15:02:01G	0.000103709	6	16.03	-0.000173427	-0.625783	0.0106742
B*49:01:01G	DRB1*15:03:01G	0.000103709	6	23.25	-0.000298142	-0.741921	<0.001
B*49:01:01G	DRB1*12:01:01G	0.000103709	6	6.48	-8.34547e-06	-0.0744767	0.84738
B*15:10	DRB1*13:01:01G	0.000103709	6	19.5	-0.000233361	-0.692321	0.00155313
B*42:01	DRB1*15:01:01G	0.000103709	6	30.8	-0.000428674	-0.805198	<0.001
B*42:01	DRB1*10:01:01G	0.000103709	6	23.03	-0.000294378	-0.739481	<0.001
B*42:01	DRB1*11:01:02	0.000103709	6	5.17	1.43725e-05	0.00172572	0.711931
B*57:01:01G	DRB1*04:01:01G	0.000103709	6	4.7	2.24685e-05	0.00319149	0.545048
B*57:01:01G	DRB1*16:02:01G	0.000103709	6	4.74	2.1853e-05	0.00310434	0.557588
B*47:03	DRB1*13:02:01G	0.000103709	6	6.93	-1.61517e-05	-0.134753	0.713051
B*47:03	DRB1*07:01:01G	0.000103709	6	16.16	-0.000175679	-0.628799	0.00585603
B*47:03	DRB1*11:01:02	0.000103709	6	1.09	8.48147e-05	0.0481505	<0.001
B*45:01:01G	DRB1*04:05	0.000103709	6	23.99	-0.000310898	-0.749861	<0.001
B*40:01:01G	DRB1*01:01:01G	0.000103709	6	7.52	-2.6328e-05	-0.202465	0.574075
B*40:01:01G	DRB1*12:02	0.000103709	6	2.97	5.24432e-05	0.00859422	0.0759656
B*07:05:01G	DRB1*16:02:01G	0.000103709	6	9.02	-5.22547e-05	-0.335043	0.308111
B*38:02:01G	DRB1*12:02	0.000103709	6	0.62	9.30732e-05	0.05418	<0.001
B*40:02:01G	DRB1*04:05	0.000103709	6	9.2	-5.53308e-05	-0.347905	0.277403
B*40:02:01G	DRB1*04:01:01G	0.000103709	6	1.97	6.95961e-05	0.0235426	0.00389059
B*42:02:01G	DRB1*10:01:01G	0.000103709	6	5.72	4.80059e-06	0.00240926	0.905216
B*15:01:01G	DRB1*04:06:01G	0.000103709	6	1.33	8.06657e-05	0.0212451	<0.001
B*15:01:01G	DRB1*10:01:01G	0.000103709	6	10.45	-7.69422e-05	-0.425915	0.157542
B*15:01:01G	DRB1*04:01:01G	0.000103709	6	2.52	6.01311e-05	0.0159229	0.0272603
B*15:01:01G	DRB1*04:04	0.000103709	6	1.52	7.73643e-05	0.0203933	<0.001
B*39:24	DRB1*11:04:01G	0.000103709	6	14.43	-0.000145655	-0.584105	0.0237768
B*15:16	DRB1*04:04	0.000103709	6	0.39	9.70337e-05	0.100942	<0.001
B*44:03:02G	DRB1*13:03:01G	0.000103709	6	3.49	4.34569e-05	0.00758386	0.174592
B*27:02	DRB1*04:05	0.000103709	6	10.85	-8.38294e-05	-0.446998	0.129561
B*57:02	DRB1*13:02:01G	0.000103709	6	11.98	-0.000103429	-0.499324	0.0730372
B*57:02	DRB1*03:01:01G	0.000103709	6	23.83	-0.000308228	-0.74824	<0.001
B*57:03:01G	DRB1*15:01:01G	0.000103709	6	22.83	-0.000290932	-0.737206	<0.001
B*57:03:01G	DRB1*04:02	0.000103709	6	12.57	-0.000113511	-0.522561	0.0585574
B*15:32	DRB1*12:02	0.000103709	6	0.12	0.000101688	0.311553	<0.001
B*40:06:01G	DRB1*13:02:01G	0.000103709	6	31.78	-0.000445557	-0.811186	<0.001
B*15:18:01G	DRB1*15:02:01G	0.000103709	6	2.11	6.72197e-05	0.0505785	0.00662924
B*39:01:01G	DRB1*16:01	0.000103709	6	2.91	5.33491e-05	0.0324595	0.0661708
B*39:01:01G	DRB1*13:01:01G	0.000103709	6	6.03	-4.95356e-07	-0.00475369	0.990379
B*39:01:01G	DRB1*12:01:01G	0.000103709	6	0.44	9.60675e-05	0.0569701	<0.001
B*37:01:01G	DRB1*04:01:01G	0.000103709	6	7.34	-2.30816e-05	-0.182044	0.618017
B*47:01:01G	DRB1*07:01:01G	0.000103709	6	19.3	-0.000229929	-0.689157	<0.001
B*13:01:01G	DRB1*04:03:01G	0.000103709	6	8.05	-3.54012e-05	-0.254483	0.456061
B*15:08	DRB1*13:02:01G	0.000103709	6	22.89	-0.000291948	-0.737881	<0.001
B*15:08	DRB1*09:01:02G	0.000103709	6	1.72	7.39461e-05	0.0146873	0.00104501
B*15:71	DRB1*11:01:01G	0.000103709	6	0.25	9.93656e-05	0.851823	<0.001
B*15:123:01G	DRB1*04:01:01G	0.000103709	6	0.11	0.000101737	0.595384	<0.001
B*46:01:01G	DRB1*08:03	0.000103709	6	0.06	0.000102739	0.212707	<0.001
B*18:01:01G	DRB1*15:02:02	8.64244e-05	5	1.72	5.66287e-05	0.053466	0.0113559
B*18:01:01G	DRB1*04:04	8.64244e-05	5	10.92	-0.000102282	-0.542017	0.0684221
B*18:01:01G	DRB1*12:01:01G	8.64244e-05	5	7.14	-3.70152e-05	-0.299865	0.415429
B*41:01	DRB1*16:02:01G	8.64244e-05	5	22.91	-0.000309545	-0.78174	<0.001
B*41:01	DRB1*14:04	8.64244e-05	5	8.2	-5.52911e-05	-0.390155	0.254597
B*35:02:01G	DRB1*15:02:01G	8.64244e-05	5	16.67	-0.000201798	-0.700146	0.0035709
B*35:02:01G	DRB1*01:01:01G	8.64244e-05	5	9.74	-8.19226e-05	-0.486629	0.123804
B*58:01:01G	DRB1*03:02	8.64244e-05	5	17.6	-0.000217731	-0.715854	0.00214943
B*07:02:01G	DRB1*14:04	8.64244e-05	5	11.99	-0.000120851	-0.583046	0.037877
B*07:02:01G	DRB1*03:06	8.64244e-05	5	0.3	8.1199e-05	0.82449	<0.001
B*08:01:01G	DRB1*12:02	8.64244e-05	5	24.58	-0.000338382	-0.796556	<0.001
B*08:01:01G	DRB1*03:02	8.64244e-05	5	35.97	-0.000535273	-0.860986	<0.001
B*08:01:01G	DRB1*08:08	8.64244e-05	5	0.41	7.92648e-05	0.820974	<0.001
B*39:06	DRB1*08:01:01G	8.64244e-05	5	0.03	8.58389e-05	0.124258	<0.001
B*50:01:01G	DRB1*04:08	8.64244e-05	5	15.99	-0.000189914	-0.687252	0.00329128
B*15:17:01G	DRB1*11:04:01G	8.64244e-05	5	33.97	-0.000500662	-0.852791	<0.001
B*15:17:01G	DRB1*16:02:01G	8.64244e-05	5	13.75	-0.000151197	-0.636294	0.0164936
B*58:02	DRB1*03:02	8.64244e-05	5	1.89	5.37363e-05	0.0149386	0.0229022
B*53:01:01G	DRB1*09:01:02G	8.64244e-05	5	11.42	-0.000110888	-0.561992	0.0521604
B*52:01	DRB1*01:02	8.64244e-05	5	41.24	-0.000626426	-0.878762	<0.001
B*52:01	DRB1*04:01:01G	8.64244e-05	5	15.83	-0.00018727	-0.684231	0.00557415
B*52:01	DRB1*01:01:01G	8.64244e-05	5	21.66	-0.00028804	-0.769205	<0.001
B*52:01	DRB1*12:02	8.64244e-05	5	8.54	-6.12049e-05	-0.414585	0.218618
B*52:01	DRB1*15:06	8.64244e-05	5	2.54	4.24674e-05	0.0237481	0.118544
B*27:05:02G	DRB1*11:04:01G	8.64244e-05	5	7.87	-4.95479e-05	-0.364397	0.298639
B*27:05:02G	DRB1*04:01:01G	8.64244e-05	5	3.16	3.18038e-05	0.00671917	0.296708
B*27:05:02G	DRB1*01:01:01G	8.64244e-05	5	4.32	1.16935e-05	0.00248101	0.742372
B*14:02	DRB1*11:01:02	8.64244e-05	5	12.85	-0.000135725	-0.610963	0.026052
B*14:02	DRB1*14:06	8.64244e-05	5	1.36	6.2907e-05	0.0571881	0.00160464
B*14:02	DRB1*12:01:01G	8.64244e-05	5	5.46	-8.00726e-06	-0.0847942	0.84089
B*35:01:01G	DRB1*08:01:01G	8.64244e-05	5	1.37	6.27961e-05	0.0762708	0.00161653
B*35:01:01G	DRB1*12:02	8.64244e-05	5	9.93	-8.52425e-05	-0.496558	0.111368
B*35:01:01G	DRB1*09:01:02G	8.64244e-05	5	8.17	-5.48633e-05	-0.388309	0.258954
B*35:01:01G	DRB1*04:04	8.64244e-05	5	11.13	-0.000105978	-0.550813	0.0614353
B*15:03:01G	DRB1*04:03:01G	8.64244e-05	5	47.75	-0.000738965	-0.895293	<0.001
B*15:03:01G	DRB1*03:02	8.64244e-05	5	7.21	-3.82575e-05	-0.306841	0.40449
B*40:12	DRB1*04:05	8.64244e-05	5	2.71	3.95398e-05	0.0473732	0.153276
B*44:03:01G	DRB1*16:01	8.64244e-05	5	17.84	-0.000221904	-0.7197	0.00192217
B*44:03:01G	DRB1*01:01:01G	8.64244e-05	5	9.36	-7.54477e-05	-0.466094	0.148422
B*49:01:01G	DRB1*14:01:01G	8.64244e-05	5	15.65	-0.000184053	-0.680474	0.00612833
B*15:10	DRB1*01:02	8.64244e-05	5	9.42	-7.63808e-05	-0.469154	0.142717
B*15:10	DRB1*11:02	8.64244e-05	5	3.71	2.23063e-05	0.0041192	0.499134
B*42:01	DRB1*04:05	8.64244e-05	5	25.9	-0.000361278	-0.80696	<0.001
B*42:01	DRB1*13:01:01G	8.64244e-05	5	29.96	-0.000431409	-0.833104	<0.001
B*42:01	DRB1*08:04	8.64244e-05	5	6.59	-2.75018e-05	-0.2414	0.530902
B*42:01	DRB1*12:01:01G	8.64244e-05	5	2.2	4.8449e-05	0.0108305	0.0569954
B*35:03:01G	DRB1*01:02	8.64244e-05	5	36.46	-0.00054374	-0.862854	<0.001
B*35:03:01G	DRB1*04:08	8.64244e-05	5	2.74	3.91346e-05	0.0179314	0.166019
B*13:02:01G	DRB1*04:02	8.64244e-05	5	32.31	-0.000471969	-0.845227	<0.001
B*13:02:01G	DRB1*04:01:01G	8.64244e-05	5	10.59	-9.65646e-05	-0.527707	0.0817003
B*57:01:01G	DRB1*16:01	8.64244e-05	5	12.25	-0.000125294	-0.591796	0.0348412
B*57:01:01G	DRB1*14:04	8.64244e-05	5	1.69	5.71285e-05	0.0139866	0.0106778
B*39:10	DRB1*13:01:01G	8.64244e-05	5	26.82	-0.00037718	-0.813582	<0.001
B*45:01:01G	DRB1*13:03:01G	8.64244e-05	5	4.69	5.3085e-06	0.000688131	0.886233
B*45:01:01G	DRB1*16:02:01G	8.64244e-05	5	5.18	-3.18038e-06	-0.0354934	0.934965
B*40:01:01G	DRB1*04:06:01G	8.64244e-05	5	2.91	3.61664e-05	0.0060457	0.216478
B*40:01:01G	DRB1*09:01:02G	8.64244e-05	5	2.44	4.42307e-05	0.0088069	0.0991746
B*38:01	DRB1*16:01	8.64244e-05	5	27.2	-0.000383776	-0.816196	<0.001
B*38:01	DRB1*01:02	8.64244e-05	5	27.19	-0.000383502	-0.81609	<0.001
B*38:01	DRB1*15:03:01G	8.64244e-05	5	14.8	-0.000169452	-0.662241	0.0096139
B*38:01	DRB1*08:04	8.64244e-05	5	12.38	-0.000127626	-0.596243	0.0332167
B*38:01	DRB1*16:02:01G	8.64244e-05	5	10.52	-9.53681e-05	-0.524598	0.0845528
B*38:01	DRB1*03:02	8.64244e-05	5	8.24	-5.60025e-05	-0.393201	0.253085
B*07:05:01G	DRB1*04:02	8.64244e-05	5	27.33	-0.000385924	-0.817032	<0.001
B*07:05:01G	DRB1*11:01:02	8.64244e-05	5	8.33	-5.75785e-05	-0.399842	0.242718
B*07:05:01G	DRB1*14:01:01G	8.64244e-05	5	8.55	-6.1331e-05	-0.415084	0.219213
B*40:02:01G	DRB1*15:01:01G	8.64244e-05	5	10.94	-0.000102697	-0.543022	0.0630798
B*42:02:01G	DRB1*01:02	8.64244e-05	5	3.6	2.42811e-05	0.0119651	0.451504
B*15:01:01G	DRB1*11:01:01G	8.64244e-05	5	7.93	-5.07149e-05	-0.369805	0.287829
B*15:01:01G	DRB1*15:06	8.64244e-05	5	0.4	7.94255e-05	0.0435161	<0.001
B*39:24	DRB1*15:01:01G	8.64244e-05	5	32.13	-0.000468916	-0.844376	<0.001
B*51:08	DRB1*04:03:01G	8.64244e-05	5	15.8	-0.000186644	-0.683507	0.00498574
B*51:08	DRB1*04:02	8.64244e-05	5	9.23	-7.30307e-05	-0.458002	0.155841
B*51:08	DRB1*15:03:01G	8.64244e-05	5	4.29	1.23182e-05	0.00273349	0.727993
B*51:08	DRB1*13:03:01G	8.64244e-05	5	2.76	3.87621e-05	0.0085514	0.173616
B*15:16	DRB1*15:03:01G	8.64244e-05	5	0.91	7.07643e-05	0.0743093	<0.001
B*41:02	DRB1*13:02:01G	8.64244e-05	5	18.85	-0.000239411	-0.734761	<0.001
B*41:02	DRB1*04:03:01G	8.64244e-05	5	16.69	-0.000202101	-0.700462	0.00309327
B*41:02	DRB1*10:01:01G	8.64244e-05	5	13.24	-0.000142455	-0.622402	0.020017
B*41:02	DRB1*01:02	8.64244e-05	5	8.32	-5.73783e-05	-0.399007	0.241515
B*41:02	DRB1*04:04	8.64244e-05	5	1.93	5.30462e-05	0.0110366	0.0263176
B*44:03:02G	DRB1*15:02:01G	8.64244e-05	5	8.95	-6.83102e-05	-0.441467	0.179347
B*44:03:02G	DRB1*04:03:01G	8.64244e-05	5	19.97	-0.000258776	-0.74964	<0.001
B*27:02	DRB1*16:01	8.64244e-05	5	6.06	-1.84071e-05	-0.175587	0.660103
B*27:02	DRB1*13:01:01G	8.64244e-05	5	12.55	-0.000130491	-0.601576	0.0275439
B*40:06:01G	DRB1*04:03:01G	8.64244e-05	5	28.14	-0.000399947	-0.822308	<0.001
B*40:06:01G	DRB1*13:01:01G	8.64244e-05	5	29.04	-0.000415459	-0.8278	<0.001
B*40:06:01G	DRB1*14:01:01G	8.64244e-05	5	5.14	-2.41703e-06	-0.0272061	0.950346
B*15:18:01G	DRB1*13:01:01G	8.64244e-05	5	4.86	2.42271e-06	0.00189052	0.947636
B*56:01:01G	DRB1*14:04	8.64244e-05	5	0.32	8.0807e-05	0.0594218	<0.001
B*55:01:01G	DRB1*04:05	8.64244e-05	5	29.94	-0.000431146	-0.833019	<0.001
B*55:01:01G	DRB1*04:02	8.64244e-05	5	19.6	-0.000252343	-0.744885	<0.001
B*55:01:01G	DRB1*14:04	8.64244e-05	5	2.32	4.63914e-05	0.0113878	0.0757527
B*55:01:01G	DRB1*12:01:01G	8.64244e-05	5	2.54	4.25227e-05	0.00951832	0.120013
B*37:01:01G	DRB1*15:03:01G	8.64244e-05	5	10.4	-9.33881e-05	-0.519364	0.0894492
B*47:01:01G	DRB1*04:03:01G	8.64244e-05	5	7.33	-4.03208e-05	-0.318124	0.373852
B*47:01:01G	DRB1*01:02	8.64244e-05	5	3.65	2.3254e-05	0.0112726	0.474495
B*47:01:01G	DRB1*04:04	8.64244e-05	5	0.85	7.17618e-05	0.0339881	<0.001
B*27:07:01G	DRB1*04:03:01G	8.64244e-05	5	3.34	2.87193e-05	0.0315511	0.348146
B*27:03	DRB1*13:02:01G	8.64244e-05	5	10.1	-8.81304e-05	-0.504887	0.0962107
B*73:01	DRB1*11:04:01G	8.64244e-05	5	12.33	-0.000126615	-0.594327	0.0336051
B*73:01	DRB1*15:03:01G	8.64244e-05	5	7.02	-3.4942e-05	-0.287905	0.440088
B*51:07	DRB1*10:01:01G	8.64244e-05	5	1.42	6.19016e-05	0.125301	0.00206187
B*51:02	DRB1*13:02:01G	8.64244e-05	5	11.18	-0.00010675	-0.552608	0.055409
B*51:02	DRB1*11:01:01G	8.64244e-05	5	5.96	-1.65852e-05	-0.161006	0.688511
B*51:02	DRB1*04:05	8.64244e-05	5	8.83	-6.61806e-05	-0.433672	0.184778
B*15:08	DRB1*11:04:01G	8.64244e-05	5	9.66	-8.0473e-05	-0.48217	0.127383
B*15:31	DRB1*13:02:01G	8.64244e-05	5	2.36	4.5695e-05	0.0809848	0.0744556
B*35:05	DRB1*11:01:01G	8.64244e-05	5	1.8	5.53975e-05	0.0664862	0.0147964
B*15:25:01G	DRB1*16:02:01G	8.64244e-05	5	0.38	7.9868e-05	0.141649	<0.001
B*51:06	DRB1*15:01:01G	8.64244e-05	5	0.7	7.43994e-05	0.417719	<0.001
B*14:01	DRB1*15:01:01G	8.64244e-05	5	7.21	-3.81992e-05	-0.306516	0.394653
B*14:01	DRB1*15:03:01G	8.64244e-05	5	1.84	5.45448e-05	0.0281362	0.0190298
B*14:03	DRB1*08:04	8.64244e-05	5	0.27	8.17457e-05	0.23971	<0.001
B*51:05	DRB1*13:01:01G	8.64244e-05	5	0.98	6.94114e-05	0.267435	<0.001
B*50:02	DRB1*07:01:01G	8.64244e-05	5	2.67	4.03118e-05	0.162724	0.119869
B*15:24	DRB1*09:01:02G	8.64244e-05	5	0.03	8.59868e-05	1	<0.001
B*44:02:01G	DRB1*01:01:01G	6.91396e-05	4	10.21	-0.000107301	-0.608143	0.0488955
B*41:01	DRB1*09:01:02G	6.91396e-05	4	10.09	-0.000105325	-0.603705	0.0503635
B*41:01	DRB1*14:07	6.91396e-05	4	0.62	5.84216e-05	0.194473	<0.001
B*35:02:01G	DRB1*01:02	6.91396e-05	4	18.54	-0.000251335	-0.784259	<0.001
B*35:02:01G	DRB1*14:01:01G	6.91396e-05	4	6.8	-4.83119e-05	-0.411335	0.278371
B*58:01:01G	DRB1*12:02	6.91396e-05	4	12.02	-0.00013869	-0.667326	0.0182087
B*58:01:01G	DRB1*09:01:02G	6.91396e-05	4	9.9	-0.000101911	-0.595795	0.0559315
B*07:02:01G	DRB1*08:01:01G	6.91396e-05	4	2.47	2.64651e-05	0.0329051	0.317125
B*07:02:01G	DRB1*11:01:02	6.91396e-05	4	30.94	-0.000465597	-0.870704	<0.001
B*07:02:01G	DRB1*04:04	6.91396e-05	4	20.1	-0.000278352	-0.801033	<0.001
B*08:01:01G	DRB1*14:04	6.91396e-05	4	16.43	-0.00021486	-0.756551	0.00144816
B*39:06	DRB1*04:02	6.91396e-05	4	1.39	4.50709e-05	0.0675394	0.0244497
B*50:01:01G	DRB1*08:03	6.91396e-05	4	14.38	-0.000179351	-0.721762	0.00342543
B*15:17:01G	DRB1*04:04	6.91396e-05	4	8.25	-7.34334e-05	-0.515059	0.133624
B*58:02	DRB1*11:01:02	6.91396e-05	4	2.23	3.06165e-05	0.00852517	0.232087
B*15:29	DRB1*16:02:01G	6.91396e-05	4	0.23	6.5166e-05	0.190698	<0.001
B*52:01	DRB1*08:01:01G	6.91396e-05	4	1.18	4.88198e-05	0.0590581	0.00834181
B*52:01	DRB1*08:04	6.91396e-05	4	18.79	-0.000255562	-0.787067	<0.001
B*52:01	DRB1*11:02	6.91396e-05	4	16.24	-0.000211605	-0.753728	0.0019821
B*27:05:02G	DRB1*08:04	6.91396e-05	4	3.75	4.3396e-06	0.0009188	0.895881
B*14:02	DRB1*16:02:01G	6.91396e-05	4	13.92	-0.000171462	-0.712639	0.0068789
B*14:02	DRB1*09:01:02G	6.91396e-05	4	6.13	-3.687e-05	-0.347799	0.382828
B*35:08	DRB1*01:01:01G	6.91396e-05	4	17.64	-0.00023572	-0.773208	<0.001
B*82:02	DRB1*01:02	6.91396e-05	4	1.07	5.06506e-05	0.083891	0.00401131
B*15:03:01G	DRB1*14:01:01G	6.91396e-05	4	8.72	-8.16274e-05	-0.541415	0.105441
B*40:12	DRB1*08:04	6.91396e-05	4	0.69	5.72089e-05	0.0657877	<0.001
B*44:03:01G	DRB1*12:01:01G	6.91396e-05	4	2.71	2.23526e-05	0.00500666	0.428411
B*15:10	DRB1*04:03:01G	6.91396e-05	4	18.9	-0.000257513	-0.788339	<0.001
B*15:10	DRB1*09:01:02G	6.91396e-05	4	1.61	4.13897e-05	0.00821759	0.0574495
B*35:03:01G	DRB1*15:03:01G	6.91396e-05	4	19.85	-0.000273986	-0.798501	<0.001
B*35:03:01G	DRB1*08:04	6.91396e-05	4	16.61	-0.000217899	-0.759128	0.00164268
B*13:02:01G	DRB1*15:02:01G	6.91396e-05	4	24.8	-0.000359498	-0.838699	<0.001
B*57:01:01G	DRB1*13:03:01G	6.91396e-05	4	4.29	-4.96193e-06	-0.0669613	0.888762
B*47:03	DRB1*03:01:01G	6.91396e-05	4	13.79	-0.000169228	-0.709946	0.00457666
B*47:03	DRB1*16:01	6.91396e-05	4	3.06	1.62099e-05	0.00938393	0.586062
B*45:01:01G	DRB1*15:01:01G	6.91396e-05	4	28.52	-0.000423889	-0.859766	<0.001
B*45:01:01G	DRB1*15:02:01G	6.91396e-05	4	12.05	-0.000139175	-0.6681	0.0182651
B*40:01:01G	DRB1*13:02:01G	6.91396e-05	4	32.45	-0.000491763	-0.876735	<0.001
B*40:01:01G	DRB1*04:05	6.91396e-05	4	25.64	-0.000373967	-0.843966	<0.001
B*40:01:01G	DRB1*11:02	6.91396e-05	4	5.64	-2.83524e-05	-0.290818	0.485388
B*40:01:01G	DRB1*14:04	6.91396e-05	4	1.98	3.48662e-05	0.00854661	0.149453
B*07:05:01G	DRB1*04:06:01G	6.91396e-05	4	4.74	-1.27123e-05	-0.155308	0.732866
B*07:05:01G	DRB1*11:02	6.91396e-05	4	9.19	-8.96389e-05	-0.564553	0.0831018
B*38:02:01G	DRB1*03:01:01G	6.91396e-05	4	13.39	-0.000162286	-0.701245	0.00578899
B*38:02:01G	DRB1*15:04	6.91396e-05	4	0.01	6.89304e-05	0.570687	<0.001
B*15:21	DRB1*08:03	6.91396e-05	4	0.02	6.87237e-05	0.331994	<0.001
B*15:13	DRB1*15:02:01G	6.91396e-05	4	1.12	4.974e-05	0.0703968	0.00588127
B*40:02:01G	DRB1*08:03	6.91396e-05	4	0.35	6.31439e-05	0.0315869	<0.001
B*40:02:01G	DRB1*14:01:01G	6.91396e-05	4	1.88	3.65769e-05	0.0123666	0.120534
B*42:02:01G	DRB1*13:02:01G	6.91396e-05	4	8.15	-7.1668e-05	-0.508978	0.132117
B*39:24	DRB1*11:01:01G	6.91396e-05	4	18.24	-0.000246095	-0.780672	<0.001
B*39:24	DRB1*04:02	6.91396e-05	4	17.68	-0.000236533	-0.773812	<0.001
B*39:24	DRB1*11:01:02	6.91396e-05	4	5.39	-2.40496e-05	-0.258073	0.545116
B*51:08	DRB1*15:01:01G	6.91396e-05	4	16.76	-0.000220556	-0.761337	0.00124773
B*15:16	DRB1*04:03:01G	6.91396e-05	4	3.34	1.14344e-05	0.0125619	0.70875
B*15:16	DRB1*04:02	6.91396e-05	4	1.95	3.54434e-05	0.0379375	0.134758
B*41:02	DRB1*11:04:01G	6.91396e-05	4	7.95	-6.83054e-05	-0.496965	0.154108
B*41:02	DRB1*04:02	6.91396e-05	4	9.75	-9.93414e-05	-0.58963	0.0603378
B*41:02	DRB1*08:04	6.91396e-05	4	3.79	3.63779e-06	0.000761958	0.91311
B*44:03:02G	DRB1*07:03	6.91396e-05	4	0.02	6.87392e-05	1	<0.001
B*27:02	DRB1*07:01:01G	6.91396e-05	4	32.01	-0.000484212	-0.875053	<0.001
B*57:02	DRB1*04:03:01G	6.91396e-05	4	10.61	-0.00011428	-0.623053	0.036065
B*57:02	DRB1*08:04	6.91396e-05	4	2.41	2.74991e-05	0.00906047	0.301319
B*57:03:01G	DRB1*15:02:01G	6.91396e-05	4	9.65	-9.76043e-05	-0.585355	0.0645102
B*40:06:01G	DRB1*04:01:01G	6.91396e-05	4	5.38	-2.39325e-05	-0.257139	0.546788
B*15:18:01G	DRB1*03:01:01G	6.91396e-05	4	10.58	-0.000113686	-0.621828	0.0296651
B*15:18:01G	DRB1*04:03:01G	6.91396e-05	4	4.71	-1.22659e-05	-0.150677	0.735793
B*15:18:01G	DRB1*01:01:01G	6.91396e-05	4	1.23	4.78264e-05	0.03558	0.0119649
B*15:18:01G	DRB1*14:04	6.91396e-05	4	0.32	6.35221e-05	0.0467113	<0.001
B*39:01:01G	DRB1*04:01:01G	6.91396e-05	4	1.12	4.98153e-05	0.0297477	0.00607502
B*56:01:01G	DRB1*14:01:01G	6.91396e-05	4	0.86	5.42699e-05	0.040181	<0.001
B*81:01:01G	DRB1*07:01:01G	6.91396e-05	4	14.75	-0.000185836	-0.728839	0.00227938
B*81:01:01G	DRB1*09:01:02G	6.91396e-05	4	0.48	6.09109e-05	0.0376795	<0.001
B*55:01:01G	DRB1*15:02:01G	6.91396e-05	4	15.04	-0.000190907	-0.734126	0.00372605
B*15:02:01G	DRB1*04:06:01G	6.91396e-05	4	1.04	5.12051e-05	0.0173279	0.00348415
B*37:01:01G	DRB1*01:02	6.91396e-05	4	19.11	-0.000261093	-0.790634	<0.001
B*37:01:01G	DRB1*08:04	6.91396e-05	4	8.7	-8.12806e-05	-0.540357	0.106541
B*37:01:01G	DRB1*14:01:01G	6.91396e-05	4	7	-5.18881e-05	-0.428729	0.251345
B*37:01:01G	DRB1*04:04	6.91396e-05	4	4.43	-7.51131e-06	-0.0979938	0.835046
B*37:01:01G	DRB1*12:01:01G	6.91396e-05	4	2.9	1.89995e-05	0.00425882	0.51539
B*47:01:01G	DRB1*11:02	6.91396e-05	4	1.44	4.42609e-05	0.021065	0.0316128
B*27:07:01G	DRB1*03:01:01G	6.91396e-05	4	7.5	-6.04586e-05	-0.466508	0.169675
B*27:07:01G	DRB1*10:01:01G	6.91396e-05	4	2.65	2.33636e-05	0.0253353	0.394564
B*13:01:01G	DRB1*07:01:01G	6.91396e-05	4	21.19	-0.000297049	-0.811191	<0.001
B*13:01:01G	DRB1*03:01:01G	6.91396e-05	4	18.07	-0.000243285	-0.7787	<0.001
B*51:07	DRB1*16:02:01G	6.91396e-05	4	0.34	6.31791e-05	0.123256	<0.001
B*35:05	DRB1*04:05	6.91396e-05	4	2.66	2.31742e-05	0.0283206	0.397943
B*15:35	DRB1*15:02:01G	6.91396e-05	4	0.16	6.63682e-05	0.657515	<0.001
B*15:25:01G	DRB1*12:02	6.91396e-05	4	0.2	6.56296e-05	0.115771	<0.001
B*15:25:01G	DRB1*14:15	6.91396e-05	4	0	6.90705e-05	0.571184	<0.001
B*44:05	DRB1*01:01:01G	6.91396e-05	4	0.31	6.37438e-05	0.187315	<0.001
B*27:04:01G	DRB1*07:01:01G	6.91396e-05	4	1.57	4.20145e-05	0.288316	0.034565
B*48:01:01G	DRB1*12:01:01G	6.91396e-05	4	0.13	6.68782e-05	0.134024	<0.001
B*40:16	DRB1*07:01:01G	6.91396e-05	4	1.57	4.20145e-05	0.288316	0.034565
B*40:50	DRB1*07:01:01G	6.91396e-05	4	0.94	5.28645e-05	0.60462	<0.001
B*15:55	DRB1*10:01:01G	6.91396e-05	4	0.33	6.34176e-05	0.550155	<0.001
B*14:03	DRB1*11:02	6.91396e-05	4	0.23	6.50942e-05	0.190528	<0.001
B*51:09	DRB1*11:01:02	6.91396e-05	4	0.1	6.74886e-05	0.438485	<0.001
B*51:01:01G	DRB1*14:02	5.18547e-05	3	0.95	3.5424e-05	0.506102	0.0194996
B*44:02:01G	DRB1*12:01:01G	5.18547e-05	3	2.95	8.56865e-07	0.000192107	0.976792
B*18:01:01G	DRB1*04:06:01G	5.18547e-05	3	9.55	-0.000113204	-0.685842	0.0311224
B*18:01:01G	DRB1*04:07:01G	5.18547e-05	3	1.5	2.58425e-05	0.0279482	0.216326
B*18:01:01G	DRB1*03:02	5.18547e-05	3	14.26	-0.000194552	-0.789556	0.00239391
B*41:01	DRB1*04:01:01G	5.18547e-05	3	22.74	-0.000341138	-0.868052	<0.001
B*41:01	DRB1*03:02	5.18547e-05	3	17.95	-0.000258371	-0.832849	<0.001
B*41:01	DRB1*11:03	5.18547e-05	3	1.31	2.92278e-05	0.0460862	0.13244
B*58:01:01G	DRB1*14:05	5.18547e-05	3	0.47	4.36816e-05	0.186821	<0.001
B*07:02:01G	DRB1*12:02	5.18547e-05	3	17.94	-0.000258188	-0.83275	<0.001
B*08:01:01G	DRB1*09:01:02G	5.18547e-05	3	20.23	-0.000297775	-0.851687	<0.001
B*08:01:01G	DRB1*12:01:01G	5.18547e-05	3	18.02	-0.000259591	-0.833503	<0.001
B*08:01:01G	DRB1*13:04	5.18547e-05	3	0.48	4.35017e-05	0.386197	<0.001
B*50:01:01G	DRB1*14:04	5.18547e-05	3	29.5	-0.00045798	-0.898291	<0.001
B*50:01:01G	DRB1*12:01:01G	5.18547e-05	3	32.35	-0.00050725	-0.907254	<0.001
B*15:17:01G	DRB1*04:01:01G	5.18547e-05	3	13.64	-0.00018398	-0.780123	0.00340481
B*15:17:01G	DRB1*15:03:01G	5.18547e-05	3	19.35	-0.000282602	-0.844959	<0.001
B*15:17:01G	DRB1*08:04	5.18547e-05	3	16.19	-0.000227931	-0.814663	<0.001
B*58:02	DRB1*04:05	5.18547e-05	3	11.17	-0.0001412	-0.731399	0.0118485
B*15:29	DRB1*15:02:01G	5.18547e-05	3	0.53	4.26168e-05	0.126662	<0.001
B*53:01:01G	DRB1*14:01:01G	5.18547e-05	3	24.54	-0.000372401	-0.877775	<0.001
B*53:01:01G	DRB1*13:02:05	5.18547e-05	3	0.43	4.4447e-05	0.243244	<0.001
B*52:01	DRB1*04:05	5.18547e-05	3	73.82	-0.00122414	-0.959361	<0.001
B*52:01	DRB1*04:04	5.18547e-05	3	9.57	-0.000113606	-0.686605	0.0309487
B*27:05:02G	DRB1*15:02:01G	5.18547e-05	3	7.4	-7.60901e-05	-0.59471	0.100172
B*14:02	DRB1*03:02	5.18547e-05	3	10.91	-0.000136647	-0.724911	0.0150847
B*35:08	DRB1*04:06:01G	5.18547e-05	3	6.82	-6.59702e-05	-0.559901	0.138663
B*35:08	DRB1*12:01:01G	5.18547e-05	3	5.1	-3.62608e-05	-0.411515	0.346978
B*35:01:01G	DRB1*08:02	5.18547e-05	3	0.47	4.36571e-05	0.152837	<0.001
B*15:03:01G	DRB1*08:06	5.18547e-05	3	0.22	4.80257e-05	0.176093	<0.001
B*40:12	DRB1*03:01:01G	5.18547e-05	3	6.83	-6.61722e-05	-0.560654	0.115277
B*44:03:01G	DRB1*11:01:01G	5.18547e-05	3	21.54	-0.000320469	-0.860727	<0.001
B*44:03:01G	DRB1*08:04	5.18547e-05	3	8.12	-8.85063e-05	-0.630562	0.0689705
B*44:03:01G	DRB1*14:01:01G	5.18547e-05	3	6.53	-6.10794e-05	-0.540841	0.162323
B*44:03:01G	DRB1*16:02:01G	5.18547e-05	3	6.9	-6.73535e-05	-0.565008	0.133564
B*44:03:01G	DRB1*03:02	5.18547e-05	3	5.4	-4.154e-05	-0.444779	0.296485
B*49:01:01G	DRB1*04:06:01G	5.18547e-05	3	8.67	-9.79811e-05	-0.653923	0.050514
B*49:01:01G	DRB1*03:02	5.18547e-05	3	12.94	-0.000171826	-0.768175	0.00493818
B*15:10	DRB1*15:02:01G	5.18547e-05	3	8.47	-9.45659e-05	-0.645851	0.0560531
B*15:10	DRB1*11:04:02	5.18547e-05	3	0.07	5.07182e-05	0.245868	<0.001
B*42:01	DRB1*04:03:01G	5.18547e-05	3	29.03	-0.000449974	-0.896669	<0.001
B*35:03:01G	DRB1*08:01:01G	5.18547e-05	3	1.04	3.38919e-05	0.040883	0.0517778
B*35:03:01G	DRB1*08:03	5.18547e-05	3	2.46	9.33051e-06	0.00475434	0.72768
B*35:03:01G	DRB1*03:02	5.18547e-05	3	11.05	-0.000139137	-0.728498	0.0139404
B*35:03:01G	DRB1*11:15	5.18547e-05	3	0.11	5.00217e-05	0.591333	<0.001
B*13:02:01G	DRB1*08:01:01G	5.18547e-05	3	0.79	3.82691e-05	0.0459207	0.0117798
B*13:02:01G	DRB1*04:04	5.18547e-05	3	6.4	-5.87705e-05	-0.531258	0.173954
B*57:01:01G	DRB1*01:02	5.18547e-05	3	12.24	-0.000159741	-0.754935	0.00712152
B*57:01:01G	DRB1*08:04	5.18547e-05	3	5.58	-4.45265e-05	-0.461983	0.270331
B*39:10	DRB1*15:02:01G	5.18547e-05	3	11.65	-0.000149531	-0.742511	0.00991598
B*39:10	DRB1*04:06:01G	5.18547e-05	3	2.63	6.39302e-06	0.00106782	0.818388
B*39:10	DRB1*04:02	5.18547e-05	3	15.18	-0.000210494	-0.802345	0.00140427
B*39:10	DRB1*03:02	5.18547e-05	3	3.93	-1.60121e-05	-0.235935	0.637351
B*45:01:01G	DRB1*11:01:01G	5.18547e-05	3	16.19	-0.000228009	-0.814714	<0.001
B*40:01:01G	DRB1*16:01	5.18547e-05	3	14.33	-0.000195835	-0.790647	0.0022791
B*40:01:01G	DRB1*11:01:02	5.18547e-05	3	5.12	-3.65649e-05	-0.413539	0.345038
B*38:01	DRB1*11:12	5.18547e-05	3	1.38	2.80713e-05	0.0189671	0.162525
B*38:01	DRB1*04:01:01G	5.18547e-05	3	10.44	-0.000128571	-0.712598	0.0195921
B*38:01	DRB1*13:05	5.18547e-05	3	1.17	3.16251e-05	0.0251222	0.0880325
B*38:01	DRB1*11:03	5.18547e-05	3	0.6	4.14665e-05	0.0641462	0.00180651
B*07:05:01G	DRB1*15:02:01G	5.18547e-05	3	20.98	-0.000310732	-0.856987	<0.001
B*07:05:01G	DRB1*08:04	5.18547e-05	3	10.62	-0.000131784	-0.717627	0.0177291
B*38:02:01G	DRB1*04:05	5.18547e-05	3	5.32	-4.00761e-05	-0.435938	0.301087
B*38:02:01G	DRB1*04:03:01G	5.18547e-05	3	5.96	-5.11902e-05	-0.496776	0.210613
B*38:02:01G	DRB1*10:01:01G	5.18547e-05	3	4.73	-2.98881e-05	-0.365636	0.414881
B*15:13	DRB1*15:01:01G	5.18547e-05	3	2.66	5.94069e-06	0.00873565	0.827461
B*40:02:01G	DRB1*13:02:01G	5.18547e-05	3	11.65	-0.000149465	-0.742427	0.00860058
B*40:02:01G	DRB1*11:02	5.18547e-05	3	2.02	1.68627e-05	0.00570594	0.489727
B*40:02:01G	DRB1*11:03	5.18547e-05	3	0.11	4.98906e-05	0.0761849	<0.001
B*42:02:01G	DRB1*11:01:02	5.18547e-05	3	1.28	2.9658e-05	0.0143326	0.127551
B*42:02:01G	DRB1*13:03:01G	5.18547e-05	3	1.26	3.00919e-05	0.0145392	0.118455
B*15:01:01G	DRB1*04:02	5.18547e-05	3	7.69	-8.11249e-05	-0.610055	0.0844097
B*15:01:01G	DRB1*14:01:01G	5.18547e-05	3	2.41	1.02573e-05	0.00271474	0.699965
B*39:24	DRB1*15:02:01G	5.18547e-05	3	13.57	-0.000182788	-0.779006	0.00347589
B*15:75	DRB1*04:03:01G	5.18547e-05	3	0.18	4.87633e-05	1	<0.001
B*57:04	DRB1*15:03:01G	5.18547e-05	3	0.08	5.04564e-05	0.593422	<0.001
B*51:08	DRB1*11:04:01G	5.18547e-05	3	7.53	-7.82272e-05	-0.601369	0.0934399
B*15:16	DRB1*11:04:01G	5.18547e-05	3	1.59	2.43657e-05	0.0259081	0.256555
B*15:16	DRB1*01:02	5.18547e-05	3	1.66	2.30941e-05	0.0245893	0.292784
B*15:16	DRB1*13:01:01G	5.18547e-05	3	3.44	-7.69087e-06	-0.129159	0.80446
B*41:02	DRB1*15:01:01G	5.18547e-05	3	17.71	-0.000254239	-0.830592	<0.001
B*44:03:02G	DRB1*11:04:01G	5.18547e-05	3	9.51	-0.000112588	-0.684665	0.0316606
B*27:02	DRB1*16:02:01G	5.18547e-05	3	2.34	1.13239e-05	0.00324877	0.666418
B*57:02	DRB1*11:01:02	5.18547e-05	3	1.89	1.92018e-05	0.00630796	0.415743
B*57:02	DRB1*13:03:01G	5.18547e-05	3	1.85	1.98399e-05	0.00651623	0.39581
B*57:02	DRB1*04:04	5.18547e-05	3	1.23	3.06356e-05	0.0100264	0.107903
B*57:03:01G	DRB1*09:01:02G	5.18547e-05	3	1.83	2.02531e-05	0.00402417	0.383482
B*40:06:01G	DRB1*04:02	5.18547e-05	3	16.43	-0.000232156	-0.81742	<0.001
B*40:06:01G	DRB1*13:03:01G	5.18547e-05	3	4.91	-3.30383e-05	-0.389176	0.383994
B*40:06:01G	DRB1*04:04	5.18547e-05	3	3.26	-4.4116e-06	-0.0784058	0.886658
B*40:06:01G	DRB1*12:01:01G	5.18547e-05	3	2.13	1.50489e-05	0.00336322	0.548208
B*15:18:01G	DRB1*15:01:01G	5.18547e-05	3	5	-3.45073e-05	-0.399566	0.355787
B*15:18:01G	DRB1*10:01:01G	5.18547e-05	3	3.74	-1.27221e-05	-0.197008	0.696244
B*39:01:01G	DRB1*11:01:01G	5.18547e-05	3	3.52	-8.95824e-06	-0.147308	0.778217
B*39:01:01G	DRB1*04:05	5.18547e-05	3	5.21	-3.82374e-05	-0.424426	0.318929
B*39:01:01G	DRB1*11:01:02	5.18547e-05	3	1.04	3.38772e-05	0.0202139	0.0531463
B*39:01:01G	DRB1*01:01:01G	5.18547e-05	3	1.53	2.54155e-05	0.0152419	0.230412
B*39:01:01G	DRB1*14:07	5.18547e-05	3	0.03	5.13276e-05	0.165253	<0.001
B*56:01:01G	DRB1*15:02:01G	5.18547e-05	3	2.11	1.5365e-05	0.0115612	0.534881
B*56:01:01G	DRB1*01:02	5.18547e-05	3	2.35	1.12818e-05	0.00851496	0.665171
B*56:01:01G	DRB1*04:02	5.18547e-05	3	2.75	4.31898e-06	0.00327699	0.878026
B*56:01:01G	DRB1*04:04	5.18547e-05	3	0.54	4.24372e-05	0.0312938	<0.001
B*81:01:01G	DRB1*01:02	5.18547e-05	3	2.79	3.57804e-06	0.0022696	0.899852
B*55:01:01G	DRB1*15:03:01G	5.18547e-05	3	9.11	-0.000105586	-0.67064	0.0403061
B*55:01:01G	DRB1*08:04	5.18547e-05	3	7.62	-7.98507e-05	-0.606283	0.0904043
B*55:01:01G	DRB1*03:02	5.18547e-05	3	5.07	-3.57807e-05	-0.408291	0.35339
B*15:02:01G	DRB1*11:01:01G	5.18547e-05	3	6.17	-5.48782e-05	-0.514164	0.192515
B*47:01:01G	DRB1*11:04:01G	5.18547e-05	3	3.49	-8.52294e-06	-0.141161	0.788746
B*47:01:01G	DRB1*10:01:01G	5.18547e-05	3	5.82	-4.86889e-05	-0.484257	0.230976
B*27:07:01G	DRB1*07:01:01G	5.18547e-05	3	8.79	-0.000100046	-0.658627	0.0333806
B*27:03	DRB1*04:03:01G	5.18547e-05	3	8.94	-0.000102713	-0.664517	0.0401855
B*27:03	DRB1*10:01:01G	5.18547e-05	3	7.09	-7.07595e-05	-0.577091	0.114851
B*27:03	DRB1*15:03:01G	5.18547e-05	3	2.43	9.90773e-06	0.00388418	0.710305
B*13:01:01G	DRB1*08:03	5.18547e-05	3	0.27	4.7176e-05	0.0235836	<0.001
B*13:01:01G	DRB1*16:02:01G	5.18547e-05	3	1.55	2.50328e-05	0.0108525	0.241715
B*13:01:01G	DRB1*14:05	5.18547e-05	3	0.03	5.129e-05	0.212448	<0.001
B*73:01	DRB1*11:01:02	5.18547e-05	3	4.61	-2.77597e-05	-0.348677	0.450155
B*51:07	DRB1*11:04:01G	5.18547e-05	3	0.85	3.71284e-05	0.0736938	0.0181991
B*51:07	DRB1*13:01:01G	5.18547e-05	3	1.85	1.99553e-05	0.0410056	0.380231
B*51:07	DRB1*04:04	5.18547e-05	3	0.21	4.82784e-05	0.0937499	<0.001
B*51:02	DRB1*07:01:01G	5.18547e-05	3	26.05	-0.000398422	-0.884838	<0.001
B*51:02	DRB1*15:02:01G	5.18547e-05	3	4.44	-2.48198e-05	-0.323704	0.488898
B*51:02	DRB1*04:02	5.18547e-05	3	5.78	-4.80304e-05	-0.480857	0.238682
B*51:02	DRB1*01:01:01G	5.18547e-05	3	2.59	7.07003e-06	0.0025031	0.797576
B*15:25:01G	DRB1*15:01:01G	5.18547e-05	3	2.09	1.57794e-05	0.0295314	0.513708
B*15:25:01G	DRB1*13:01:01G	5.18547e-05	3	2.03	1.67653e-05	0.0313188	0.48211
B*15:25:01G	DRB1*08:03	5.18547e-05	3	0.07	5.0711e-05	0.0890827	<0.001
B*15:25:01G	DRB1*14:04	5.18547e-05	3	0.14	4.95081e-05	0.0871538	<0.001
B*18:02	DRB1*15:02:01G	5.18547e-05	3	0.61	4.12311e-05	0.10656	0.00203702
B*18:02	DRB1*08:03	5.18547e-05	3	0.05	5.10576e-05	0.128688	<0.001
B*44:05	DRB1*16:01	5.18547e-05	3	0.59	4.15771e-05	0.123955	0.00153806
B*44:05	DRB1*13:03:01G	5.18547e-05	3	0.21	4.82575e-05	0.141062	<0.001
B*14:01	DRB1*16:01	5.18547e-05	3	3.39	-6.72764e-06	-0.114841	0.829887
B*48:01:01G	DRB1*10:01:01G	5.18547e-05	3	1.37	2.81493e-05	0.0589444	0.154134
B*27:06	DRB1*15:02:01G	5.18547e-05	3	0.48	4.35406e-05	0.143787	<0.001
B*15:09	DRB1*07:01:01G	5.18547e-05	3	1.73	2.20171e-05	0.137352	0.29098
B*51:05	DRB1*15:02:01G	5.18547e-05	3	0.43	4.44644e-05	0.165192	<0.001
B*51:05	DRB1*14:04	5.18547e-05	3	0.07	5.0717e-05	0.184144	<0.001
B*51:05	DRB1*13:05	5.18547e-05	3	0.02	5.15009e-05	0.186459	<0.001
B*51:09	DRB1*11:01:01G	5.18547e-05	3	0.32	4.62698e-05	0.308508	<0.001
B*48:05	DRB1*04:01:01G	5.18547e-05	3	0.05	5.10659e-05	0.747115	<0.001
B*57:01:07	DRB1*13:01:01G	5.18547e-05	3	0.18	4.86647e-05	1	<0.001
B*18:03	DRB1*01:02	5.18547e-05	3	0.09	5.03139e-05	1	<0.001
B*07:10	DRB1*15:01:01G	5.18547e-05	3	0.25	4.74819e-05	0.733121	<0.001

## Sheet: HLA-DRB1-DQB1
HLA-DRB1	HLA-DQB1	Frequency	Observed	Expected	D	D'	p
DRB1*07:01:01G	DQB1*02:01:01G	0.139645	8079	2714.57	0.0927236	0.842877	<0.001
DRB1*03:01:01G	DQB1*02:01:01G	0.130466	7548	2316.01	0.0904344	0.963536	<0.001
DRB1*13:01:01G	DQB1*06:03:01G	0.0589933	3413	244.9	0.0547603	0.955946	<0.001
DRB1*04:03:01G	DQB1*03:02:01G	0.0558302	3230	455.4	0.0479586	0.926844	<0.001
DRB1*15:01:01G	DQB1*06:02:01G	0.0539634	3122	245.9	0.0497131	0.842665	<0.001
DRB1*10:01:01G	DQB1*05:01:01G	0.0471705	2729	269.94	0.0425046	0.997161	<0.001
DRB1*13:02:01G	DQB1*06:04:01G	0.0437653	2532	173.29	0.04077	0.982505	<0.001
DRB1*04:02	DQB1*03:02:01G	0.0347081	2008	265.93	0.0301115	0.996568	<0.001
DRB1*11:01:01G	DQB1*03:01:01G	0.0341895	1978	250.26	0.0298637	0.945805	<0.001
DRB1*01:02	DQB1*05:01:01G	0.0296954	1718	169.6	0.0267639	0.999355	<0.001
DRB1*16:01	DQB1*05:02:01G	0.0293843	1700	90.11	0.0278267	0.987729	<0.001
DRB1*04:05	DQB1*03:02:01G	0.0280534	1623	406.28	0.0210308	0.455577	<0.001
DRB1*11:04:01G	DQB1*03:01:01G	0.0273793	1584	197.97	0.0239574	0.95917	<0.001
DRB1*04:05	DQB1*02:01:01G	0.0243717	1410	920	0.00846952	0.227166	<0.001
DRB1*15:02:01G	DQB1*06:01:01G	0.0233692	1352	47	0.0225567	0.87058	<0.001
DRB1*13:02:01G	DQB1*06:09:01G	0.021053	1218	82.47	0.0196275	0.993873	<0.001
DRB1*07:01:01G	DQB1*03:03:02G	0.0160404	928	181.72	0.0128993	0.764411	<0.001
DRB1*01:01:01G	DQB1*05:01:01G	0.0129982	752	89.09	0.0114583	0.814475	<0.001
DRB1*11:02	DQB1*03:01:01G	0.0114426	662	81.57	0.0100326	0.974808	<0.001
DRB1*15:03:01G	DQB1*06:02:01G	0.0103191	597	62.9	0.00923181	0.611727	<0.001
DRB1*16:02:01G	DQB1*05:02:01G	0.0102154	591	34.84	0.00961317	0.88257	<0.001
DRB1*14:01:01G	DQB1*05:03:01G	0.0100598	582	10.17	0.009884	0.922559	<0.001
DRB1*08:04	DQB1*03:01:01G	0.010008	579	94.35	0.00837719	0.70377	<0.001
DRB1*13:03:01G	DQB1*03:01:01G	0.00990424	573	72.54	0.00865045	0.945228	<0.001
DRB1*03:02	DQB1*04:02:01G	0.00900543	521	11.41	0.00880821	1	<0.001
DRB1*04:01:01G	DQB1*03:02:01G	0.00722508	418	87.15	0.00571878	0.577554	<0.001
DRB1*12:02	DQB1*03:01:01G	0.00575587	333	42.9	0.00501442	0.926542	<0.001
DRB1*04:06:01G	DQB1*04:02:01G	0.00554845	321	7.64	0.00541634	0.917974	<0.001
DRB1*15:01:01G	DQB1*06:01:01G	0.00541017	313	111.25	0.00348725	0.12244	<0.001
DRB1*15:03:01G	DQB1*06:03:01G	0.00506447	293	64.41	0.0039512	0.26227	<0.001
DRB1*11:01:02	DQB1*03:01:01G	0.00401009	232	73.98	0.00273131	0.292615	<0.001
DRB1*14:04	DQB1*05:03:01G	0.00394095	228	3.84	0.00387454	0.957294	<0.001
DRB1*04:01:01G	DQB1*03:01:01G	0.00392367	227	79.53	0.00254908	0.254059	<0.001
DRB1*09:01:02G	DQB1*03:03:02G	0.00352612	204	5.86	0.00342475	0.690042	<0.001
DRB1*04:04	DQB1*03:02:01G	0.00349155	202	52.68	0.00258092	0.431156	<0.001
DRB1*04:04	DQB1*04:02:01G	0.00340512	197	8.74	0.00325409	0.482399	<0.001
DRB1*11:01:02	DQB1*05:02:01G	0.003094	179	32.17	0.00253798	0.252362	<0.001
DRB1*12:01:01G	DQB1*03:01:01G	0.00292115	169	31.45	0.00237756	0.599218	<0.001
DRB1*04:03:01G	DQB1*03:05:01G	0.00286929	166	10.02	0.00269618	0.987341	<0.001
DRB1*01:01:01G	DQB1*05:04	0.00257545	149	2.33	0.00253525	1	<0.001
DRB1*03:01:01G	DQB1*05:02:01G	0.00235074	136	405.82	-0.00466375	-0.664873	<0.001
DRB1*08:04	DQB1*04:02:01G	0.00231618	134	17.15	0.00201978	0.152578	<0.001
DRB1*04:08	DQB1*03:01:01G	0.0020569	119	15.54	0.00178823	0.91186	<0.001
DRB1*15:01:01G	DQB1*05:02:01G	0.00200505	116	191.7	-0.00130841	-0.394878	<0.001
DRB1*15:02:01G	DQB1*05:01:01G	0.00186677	108	152.53	-0.000769725	-0.29195	<0.001
DRB1*15:06	DQB1*05:02:01G	0.00181491	105	5.55	0.00171892	0.990044	<0.001
DRB1*11:01:02	DQB1*05:01:01G	0.0017112	99	60.58	0.00066411	0.0694253	<0.001
DRB1*08:03	DQB1*03:01:01G	0.00160749	93	13.98	0.0013659	0.77456	<0.001
DRB1*11:01:02	DQB1*06:02:01G	0.00155564	90	41.26	0.000842413	0.0850948	<0.001
DRB1*13:02:01G	DQB1*06:03:01G	0.00153836	89	268.02	-0.00309433	-0.667934	<0.001
DRB1*11:12	DQB1*03:01:01G	0.0014865	86	10.48	0.0013053	0.986931	<0.001
DRB1*12:01:01G	DQB1*05:01:01G	0.00138279	80	25.75	0.000937691	0.230603	<0.001
DRB1*16:02:01G	DQB1*06:03:01G	0.00127908	74	45.76	0.000488135	0.0456052	<0.001
DRB1*13:05	DQB1*03:01:01G	0.00127908	74	8.92	0.00112496	1	<0.001
DRB1*09:01:02G	DQB1*02:01:01G	0.0011408	66	87.61	-0.000373444	-0.24662	0.00571
DRB1*07:01:01G	DQB1*03:02:01G	0.00112352	65	1198.78	-0.0195973	-0.945778	<0.001
DRB1*15:02:02	DQB1*06:01:01G	0.00107166	62	1.92	0.00103855	0.983629	<0.001
DRB1*14:06	DQB1*03:01:01G	0.00105438	61	7.83	0.000919002	0.930031	<0.001
DRB1*15:01:01G	DQB1*06:03:01G	0.000864244	50	251.78	-0.00348774	-0.801414	<0.001
DRB1*04:07:01G	DQB1*03:01:01G	0.000864244	50	6.63	0.000749696	0.896636	<0.001
DRB1*08:01:01G	DQB1*04:02:01G	0.00084696	49	1.07	0.000828411	1	<0.001
DRB1*11:01:01G	DQB1*02:01:01G	0.000760535	44	621.01	-0.00997356	-0.929148	<0.001
DRB1*11:04:01G	DQB1*06:03:01G	0.000760535	44	113.06	-0.00119364	-0.610815	<0.001
DRB1*13:01:01G	DQB1*05:01:01G	0.00074325	43	351.14	-0.00532614	-0.877541	<0.001
DRB1*03:01:01G	DQB1*05:01:01G	0.000725965	42	764.24	-0.0124838	-0.945043	<0.001
DRB1*08:04	DQB1*05:02:01G	0.000691396	40	41.02	-1.7661e-05	-0.0249078	0.868943
DRB1*13:02:01G	DQB1*05:01:01G	0.000674111	39	384.29	-0.00596828	-0.898514	<0.001
DRB1*15:02:01G	DQB1*05:02:01G	0.000656826	38	81	-0.000743176	-0.530839	<0.001
DRB1*15:02:01G	DQB1*05:03:01G	0.000656826	38	24.96	0.000225416	0.0143461	0.00763914
DRB1*15:03:01G	DQB1*05:01:01G	0.000656826	38	92.35	-0.000939395	-0.588512	<0.001
DRB1*11:03	DQB1*03:01:01G	0.000656826	38	4.58	0.000577683	1	<0.001
DRB1*11:01:01G	DQB1*05:02:01G	0.000483977	28	108.82	-0.00139688	-0.742683	<0.001
DRB1*15:01:01G	DQB1*05:03:01G	0.000449407	26	59.07	-0.000571632	-0.559853	<0.001
DRB1*04:03:01G	DQB1*03:01:01G	0.000414837	24	415.58	-0.00676842	-0.942249	<0.001
DRB1*13:01:01G	DQB1*06:04:01G	0.000397552	23	158.34	-0.00233942	-0.854747	<0.001
DRB1*08:03	DQB1*06:01:01G	0.000397552	23	3.53	0.000336591	0.173136	<0.001
DRB1*14:01:01G	DQB1*05:02:01G	0.000397552	23	33.01	-0.000172953	-0.303157	0.0720211
DRB1*08:04	DQB1*02:01:01G	0.000362983	21	234.11	-0.00368362	-0.910299	<0.001
DRB1*09:01:02G	DQB1*03:02:01G	0.000362983	21	38.69	-0.000305727	-0.457189	0.00221273
DRB1*03:01:02	DQB1*02:01:01G	0.000362983	21	6.28	0.000254453	1	<0.001
DRB1*15:01:01G	DQB1*05:01:01G	0.000328413	19	361	-0.00591152	-0.947369	<0.001
DRB1*04:06:01G	DQB1*03:02:01G	0.000328413	19	46.08	-0.000468104	-0.587689	<0.001
DRB1*04:03:01G	DQB1*02:01:01G	0.000328413	19	1031.23	-0.0174963	-0.981575	<0.001
DRB1*13:01:01G	DQB1*06:02:01G	0.000328413	19	239.18	-0.00380575	-0.920561	<0.001
DRB1*13:01:01G	DQB1*03:03:02G	0.000328413	19	71.24	-0.000902904	-0.733283	<0.001
DRB1*04:05	DQB1*04:01:01G	0.000311128	18	1.06	0.000292742	0.894383	<0.001
DRB1*14:07	DQB1*05:03:01G	0.000311128	18	0.29	0.000306105	1	<0.001
DRB1*13:03:01G	DQB1*02:01:01G	0.000293843	17	179.99	-0.00281734	-0.905553	<0.001
DRB1*13:01:01G	DQB1*06:08	0.000276558	16	1.11	0.000257419	0.881606	<0.001
DRB1*12:02	DQB1*05:02:01G	0.000259273	15	18.65	-6.31074e-05	-0.195754	0.383677
DRB1*14:01:01G	DQB1*05:01:01G	0.000241988	14	62.16	-0.000832391	-0.774764	<0.001
DRB1*11:01:01G	DQB1*03:02:01G	0.000224704	13	274.25	-0.0045156	-0.952597	<0.001
DRB1*04:05	DQB1*04:02:01G	0.000224704	13	67.39	-0.000940059	-0.807082	<0.001
DRB1*04:01:01G	DQB1*02:01:01G	0.000224704	13	197.34	-0.00318623	-0.934123	<0.001
DRB1*14:05	DQB1*05:03:01G	0.000224704	13	0.23	0.000220797	0.927399	<0.001
DRB1*16:01	DQB1*06:02:01G	0.000207419	12	115.59	-0.00179055	-0.896185	<0.001
DRB1*11:04:02	DQB1*05:02:01G	0.000207419	12	0.63	0.000196552	1	<0.001
DRB1*15:01:16	DQB1*06:02:01G	0.000207419	12	0.81	0.000193479	1	<0.001
DRB1*13:03:01G	DQB1*03:02:01G	0.000190134	11	79.49	-0.0011838	-0.861614	<0.001
DRB1*12:01:01G	DQB1*05:02:01G	0.000190134	11	13.67	-4.62184e-05	-0.195549	0.456569
DRB1*11:06:01G	DQB1*05:02:01G	0.000190134	11	1	0.000172928	0.555669	<0.001
DRB1*13:02:05	DQB1*06:04:01G	0.000190134	11	0.49	0.000181674	1	<0.001
DRB1*11:01:01G	DQB1*03:01:27	0.000172849	10	0.36	0.000166643	1	<0.001
DRB1*03:01:01G	DQB1*03:01:01G	0.000155564	9	933.34	-0.0159771	-0.990357	<0.001
DRB1*13:01:01G	DQB1*06:31	0.000155564	9	0.55	0.000145994	1	<0.001
DRB1*08:02	DQB1*04:02:01G	0.000155564	9	0.37	0.000149129	0.518875	<0.001
DRB1*08:06	DQB1*03:01:01G	0.000155564	9	1.93	0.000122241	0.502562	<0.001
DRB1*16:05	DQB1*05:02:01G	0.000155564	9	0.47	0.000147414	1	<0.001
DRB1*04:05	DQB1*05:03:01G	0.000138279	8	49.68	-0.000720354	-0.838954	<0.001
DRB1*04:06:01G	DQB1*02:01:01G	0.000138279	8	104.35	-0.00166538	-0.923334	<0.001
DRB1*15:03:01G	DQB1*02:01:01G	0.000138279	8	279.86	-0.00469904	-0.971414	<0.001
DRB1*11:02	DQB1*05:01:01G	0.000138279	8	66.79	-0.00101625	-0.880229	<0.001
DRB1*11:06:01G	DQB1*03:01:01G	0.000138279	8	2.29	9.87077e-05	0.341737	<0.001
DRB1*10:01:01G	DQB1*06:02:01G	0.000120994	7	183.87	-0.00305716	-0.961929	<0.001
DRB1*14:04	DQB1*05:01:01G	0.000120994	7	23.48	-0.000284882	-0.701894	<0.001
DRB1*14:15	DQB1*05:03:01G	0.000120994	7	0.11	0.000119041	1	<0.001
DRB1*08:06	DQB1*06:02:01G	0.000120994	7	1.08	0.000102409	0.396974	<0.001
DRB1*15:04	DQB1*05:02:01G	0.000120994	7	0.37	0.000114655	1	<0.001
DRB1*13:04	DQB1*03:01:01G	0.000120994	7	0.84	0.000106415	1	<0.001
DRB1*15:01:01G	DQB1*06:126	0.000103709	6	0.38	9.71502e-05	1	<0.001
DRB1*15:02:01G	DQB1*06:153	0.000103709	6	0.16	0.000100938	1	<0.001
DRB1*04:03:01G	DQB1*03:04:01G	0.000103709	6	0.66	9.23744e-05	0.516639	<0.001
DRB1*13:01:01G	DQB1*05:03:01G	0.000103709	6	57.46	-0.000889425	-0.895574	<0.001
DRB1*04:08	DQB1*03:02:01G	0.000103709	6	17.03	-0.000190705	-0.647744	0.0040703
DRB1*04:10:01G	DQB1*04:02:01G	0.000103709	6	0.2	0.000100302	0.659203	<0.001
DRB1*11:11:01G	DQB1*03:01:01G	0.000103709	6	0.72	9.12131e-05	1	<0.001
DRB1*08:08	DQB1*04:02:01G	0.000103709	6	0.13	0.000101438	1	<0.001
DRB1*03:06	DQB1*02:01:01G	0.000103709	6	1.79	7.27009e-05	1	<0.001
DRB1*13:02:01G	DQB1*06:02:01G	8.64244e-05	5	261.76	-0.00443804	-0.980898	<0.001
DRB1*15:01:01G	DQB1*06:123	8.64244e-05	5	0.32	8.09585e-05	1	<0.001
DRB1*11:02	DQB1*02:01:01G	8.64244e-05	5	202.42	-0.00341236	-0.975299	<0.001
DRB1*14:01:01G	DQB1*06:02:01G	8.64244e-05	5	42.34	-0.000645388	-0.881904	<0.001
DRB1*12:02	DQB1*06:02:01G	8.64244e-05	5	23.92	-0.000327108	-0.791009	<0.001
DRB1*11:15	DQB1*03:01:01G	8.64244e-05	5	0.6	7.60109e-05	1	<0.001
DRB1*11:08	DQB1*03:01:01G	8.64244e-05	5	0.6	7.60109e-05	1	<0.001
DRB1*14:02	DQB1*03:01:01G	8.64244e-05	5	0.6	7.60109e-05	1	<0.001
DRB1*11:04:01G	DQB1*02:01:01G	6.91396e-05	4	491.25	-0.00842201	-0.991857	<0.001
DRB1*04:03:01G	DQB1*04:02:01G	6.91396e-05	4	75.53	-0.00123644	-0.947043	<0.001
DRB1*08:04	DQB1*06:03:01G	6.91396e-05	4	53.88	-0.000862155	-0.92576	<0.001
DRB1*11:01:02	DQB1*06:11	6.91396e-05	4	0.04	6.84058e-05	1	<0.001
DRB1*08:02	DQB1*03:01:01G	6.91396e-05	4	2.05	3.37335e-05	0.130529	0.145882
DRB1*08:02	DQB1*03:02:01G	6.91396e-05	4	2.24	3.03407e-05	0.118963	0.208479
DRB1*14:06	DQB1*02:01:01G	6.91396e-05	4	19.43	-0.000266786	-0.794182	<0.001
DRB1*04:08	DQB1*03:04:01G	6.91396e-05	4	0.02	6.87156e-05	0.362214	<0.001
DRB1*07:03	DQB1*02:01:01G	6.91396e-05	4	1.2	4.84672e-05	1	0.00219504
DRB1*14:17	DQB1*06:03:01G	6.91396e-05	4	0.28	6.4382e-05	1	<0.001
DRB1*13:02:01G	DQB1*03:01:01G	5.18547e-05	3	469.32	-0.00806029	-0.993608	<0.001
DRB1*11:01:01G	DQB1*03:03:02G	5.18547e-05	3	41.57	-0.000666731	-0.927838	<0.001
DRB1*07:01:01G	DQB1*03:01:01G	5.18547e-05	3	1093.96	-0.018857	-0.997258	<0.001
DRB1*11:04:01G	DQB1*05:02:01G	5.18547e-05	3	86.08	-0.00143599	-0.965148	<0.001
DRB1*03:01:01G	DQB1*06:02:01G	5.18547e-05	3	520.56	-0.00894596	-0.994237	<0.001
DRB1*03:01:01G	DQB1*04:02:01G	5.18547e-05	3	169.64	-0.0028803	-0.982315	<0.001
DRB1*13:01:01G	DQB1*05:02:01G	5.18547e-05	3	186.46	-0.00317105	-0.983911	<0.001
DRB1*13:01:01G	DQB1*06:09:01G	5.18547e-05	3	75.36	-0.0012507	-0.96019	<0.001
DRB1*11:01:02	DQB1*02:01:01G	5.18547e-05	3	183.58	-0.00312135	-0.983659	<0.001
DRB1*12:02	DQB1*02:01:01G	5.18547e-05	3	106.44	-0.00178798	-0.971816	<0.001
DRB1*04:07:01G	DQB1*03:02:01G	5.18547e-05	3	7.26	-7.3671e-05	-0.5869	0.0894223
DRB1*04:10:01G	DQB1*03:03:02G	5.18547e-05	3	0.18	4.87409e-05	0.319717	<0.001

## Sheet: HLA-DQB1-DPB1
HLA-DQB1	HLA-DPB1	Frequency	observed	expected	D	D'	p
DQB1*02:01:01G	DPB1*04:01:01G	0.0833132	4820	6086.32	-0.0218882	-0.20806	<0.001
DQB1*03:02:01G	DPB1*04:01:01G	0.0737201	4265	2687.79	0.0272619	0.31855	<0.001
DQB1*02:01:01G	DPB1*03:01:01G	0.0630553	3648	2001.47	0.0284602	0.350884	<0.001
DQB1*02:01:01G	DPB1*02:01:02G	0.0563315	3259	3767.62	-0.0087915	-0.134999	<0.001
DQB1*03:01:01G	DPB1*04:01:01G	0.0417257	2414	2452.75	-0.000669872	-0.0158005	0.3
DQB1*06:02:01G	DPB1*04:01:01G	0.0317696	1838	1368	0.00812394	0.186509	<0.001
DQB1*03:02:01G	DPB1*02:01:02G	0.0283991	1643	1663.83	-0.00035999	-0.0125174	0.535473
DQB1*03:01:01G	DPB1*02:01:02G	0.0278805	1613	1518.33	0.00163633	0.0173618	0.00339874
DQB1*02:01:01G	DPB1*17:01:01G	0.0252532	1461	931.96	0.00914432	0.242118	<0.001
DQB1*05:01:01G	DPB1*04:01:01G	0.024873	1439	2008.37	-0.00984144	-0.283497	<0.001
DQB1*02:01:01G	DPB1*14:01:01G	0.0244581	1415	804.89	0.0105457	0.323303	<0.001
DQB1*03:01:01G	DPB1*04:02:01G	0.0235074	1360	453.42	0.0156702	0.273927	<0.001
DQB1*06:04:01G	DPB1*04:01:01G	0.0203789	1179	905.67	0.00472456	0.163837	<0.001
DQB1*05:01:01G	DPB1*02:01:02G	0.0194974	1128	1243.24	-0.00199194	-0.0926946	<0.001
DQB1*06:03:01G	DPB1*02:01:02G	0.0182701	1057	867.09	0.00328259	0.0609879	<0.001
DQB1*06:02:01G	DPB1*02:01:02G	0.0164552	952	846.83	0.0018178	0.0345811	<0.001
DQB1*05:02:01G	DPB1*02:01:02G	0.0162305	939	660.17	0.0048195	0.117608	<0.001
DQB1*05:02:01G	DPB1*04:01:01G	0.015954	923	1066.46	-0.00247971	-0.134521	<0.001
DQB1*06:04:01G	DPB1*02:01:02G	0.0155218	898	560.63	0.00583132	0.167563	<0.001
DQB1*06:01:01G	DPB1*04:01:01G	0.0149514	865	618.91	0.0042537	0.215854	<0.001
DQB1*06:03:01G	DPB1*04:01:01G	0.0143119	828	1400.72	-0.0098994	-0.408875	<0.001
DQB1*05:01:01G	DPB1*17:01:01G	0.0127908	740	307.53	0.0074752	0.153933	<0.001
DQB1*06:03:01G	DPB1*13:01:01G	0.011408	660	175.88	0.00836794	0.203401	<0.001
DQB1*06:09:01G	DPB1*04:01:01G	0.0108376	627	431.02	0.00338753	0.246835	<0.001
DQB1*03:02:01G	DPB1*03:01:01G	0.0106821	618	883.87	-0.00459555	-0.300803	<0.001
DQB1*05:01:01G	DPB1*03:01:01G	0.00992153	574	660.44	-0.00149418	-0.130888	<0.001
DQB1*05:01:01G	DPB1*13:01:01G	0.00957583	554	252.18	0.00521692	0.131008	<0.001
DQB1*06:03:01G	DPB1*03:01:01G	0.00947212	548	460.62	0.00151032	0.0248207	<0.001
DQB1*02:01:01G	DPB1*04:02:01G	0.00942026	545	1125.11	-0.0100272	-0.515605	<0.001
DQB1*05:03:01G	DPB1*04:01:01G	0.00857331	496	328.63	0.00289299	0.276477	<0.001
DQB1*03:03:02G	DPB1*04:02:01G	0.00817575	473	75.32	0.00687386	0.367311	<0.001
DQB1*04:02:01G	DPB1*01:01:01G	0.00788191	456	37.78	0.00722893	0.340233	<0.001
DQB1*05:02:01G	DPB1*14:01:01G	0.00724237	419	141.04	0.00480459	0.108965	<0.001
DQB1*06:01:01G	DPB1*02:01:02G	0.00684482	396	383.12	0.000222589	0.00935961	0.449968
DQB1*02:01:01G	DPB1*13:01:01G	0.00672382	389	764.23	-0.00648579	-0.49099	<0.001
DQB1*02:01:01G	DPB1*10:01:01G	0.00618799	358	182.98	0.00302513	0.407947	<0.001
DQB1*02:01:01G	DPB1*01:01:01G	0.00617071	357	515.76	-0.00274423	-0.307824	<0.001
DQB1*02:01:01G	DPB1*01:01:02G	0.00541017	313	168.63	0.00249537	0.365147	<0.001
DQB1*03:02:01G	DPB1*04:02:01G	0.00494348	286	496.86	-0.00364476	-0.42439	<0.001
DQB1*05:01:01G	DPB1*04:02:01G	0.00466692	270	371.27	-0.00175037	-0.272758	<0.001
DQB1*04:02:01G	DPB1*04:01:01G	0.00451136	261	445.8	-0.00319417	-0.41453	<0.001
DQB1*06:02:01G	DPB1*04:02:01G	0.0044595	258	252.89	8.83718e-05	0.00145655	0.730646
DQB1*06:03:01G	DPB1*04:02:01G	0.00442493	256	258.94	-5.07543e-05	-0.01134	0.844949
DQB1*03:03:02G	DPB1*04:01:01G	0.00407923	236	407.44	-0.00296339	-0.420779	<0.001
DQB1*03:01:01G	DPB1*13:01:01G	0.00402738	233	307.98	-0.00129602	-0.243457	<0.001
DQB1*03:01:01G	DPB1*03:01:01G	0.00395824	229	806.58	-0.0099834	-0.716085	<0.001
DQB1*05:01:01G	DPB1*01:01:01G	0.00394095	228	170.19	0.000999201	0.03718	<0.001
DQB1*03:01:01G	DPB1*01:01:01G	0.00371625	215	207.85	0.000123581	0.00471254	0.591364
DQB1*05:01:01G	DPB1*14:01:01G	0.00369897	214	265.6	-0.000891874	-0.194273	<0.001
DQB1*02:01:01G	DPB1*15:01:01G	0.00364711	211	124.98	0.00148685	0.293565	<0.001
DQB1*03:02:01G	DPB1*17:01:01G	0.00357797	207	411.57	-0.00353591	-0.497044	<0.001
DQB1*06:02:01G	DPB1*17:01:01G	0.00337055	195	209.47	-0.000250178	-0.0690959	0.287098
DQB1*05:02:01G	DPB1*03:01:01G	0.00337055	195	350.7	-0.00269129	-0.443972	<0.001
DQB1*04:02:01G	DPB1*02:01:02G	0.00333598	193	275.96	-0.00143398	-0.300627	<0.001
DQB1*06:02:01G	DPB1*03:01:01G	0.0033187	192	449.86	-0.0044571	-0.573202	<0.001
DQB1*06:09:01G	DPB1*03:01:01G	0.0033187	192	141.74	0.000868761	0.0463981	<0.001
DQB1*06:04:01G	DPB1*03:01:01G	0.00318042	184	297.82	-0.00196745	-0.382187	<0.001
DQB1*03:01:01G	DPB1*17:01:01G	0.00312857	181	375.58	-0.00336323	-0.518074	<0.001
DQB1*03:02:01G	DPB1*01:01:01G	0.00295572	171	227.77	-0.000981224	-0.249235	<0.001
DQB1*06:03:01G	DPB1*30:01	0.00269644	156	18.79	0.00237174	0.539759	<0.001
DQB1*06:09:01G	DPB1*02:01:02G	0.00266187	154	266.81	-0.00194997	-0.422818	<0.001
DQB1*06:03:01G	DPB1*14:01:01G	0.00248902	144	185.24	-0.000712822	-0.222628	0.00130127
DQB1*06:02:01G	DPB1*13:01:01G	0.00243717	141	171.77	-0.0005319	-0.179147	0.0128972
DQB1*05:03:01G	DPB1*02:01:02G	0.00238531	138	203.43	-0.00113098	-0.321639	<0.001
DQB1*03:02:01G	DPB1*05:01:01G	0.00231618	134	56.64	0.00133708	0.207746	<0.001
DQB1*02:01:01G	DPB1*11:01:01	0.00216061	125	98.97	0.000449977	0.112195	0.00172167
DQB1*03:02:01G	DPB1*14:01:01G	0.00202233	117	355.45	-0.00412158	-0.67084	<0.001
DQB1*03:05:01G	DPB1*04:01:01G	0.00186677	108	59.11	0.000845041	0.44898	<0.001
DQB1*05:02:01G	DPB1*17:01:01G	0.00181491	105	163.3	-0.00100773	-0.357016	<0.001
DQB1*05:04	DPB1*02:01:02G	0.00179763	104	32.45	0.00123668	0.613889	<0.001
DQB1*05:01:01G	DPB1*09:01:01	0.00165935	96	40.85	0.000953329	0.147805	<0.001
DQB1*05:02:01G	DPB1*13:01:01G	0.00157292	91	133.91	-0.000741697	-0.32044	<0.001
DQB1*03:01:01G	DPB1*05:01:01G	0.00155564	90	51.69	0.000662159	0.101531	<0.001
DQB1*05:01:01G	DPB1*11:01:01	0.00155564	90	32.66	0.000991164	0.192204	<0.001
DQB1*05:01:01G	DPB1*01:01:02G	0.00153836	89	55.65	0.00057653	0.0656128	<0.001
DQB1*04:02:01G	DPB1*03:01:01G	0.00152107	88	146.6	-0.00101287	-0.39972	<0.001
DQB1*06:01:01G	DPB1*13:01:01G	0.00152107	88	77.71	0.000177811	0.00611857	0.225449
DQB1*03:01:01G	DPB1*14:01:01G	0.00150379	87	324.37	-0.00410286	-0.731785	<0.001
DQB1*06:01:01G	DPB1*04:02:01G	0.00150379	87	114.41	-0.000473791	-0.239582	0.00711297
DQB1*04:02:01G	DPB1*14:01:01G	0.00141736	82	58.95	0.000398336	0.0190765	0.00188369
DQB1*06:09:01G	DPB1*13:01:01G	0.00138279	80	54.12	0.000447321	0.0221024	<0.001
DQB1*03:01:01G	DPB1*09:01:01	0.00131365	76	49.88	0.000451411	0.0717242	<0.001
DQB1*03:03:02G	DPB1*14:01:01G	0.00131365	76	53.88	0.000382293	0.0200316	0.00182678
DQB1*03:03:02G	DPB1*13:01:01G	0.00131365	76	51.16	0.000429345	0.0224417	<0.001
DQB1*06:01:01G	DPB1*03:01:01G	0.00129637	75	203.53	-0.00222154	-0.631495	<0.001
DQB1*02:01:01G	DPB1*09:01:01	0.00127908	74	123.78	-0.000860503	-0.402182	<0.001
DQB1*06:03:01G	DPB1*17:01:01G	0.00122723	71	214.48	-0.00248011	-0.668974	<0.001
DQB1*05:02:01G	DPB1*01:01:01G	0.00120994	70	90.37	-0.000352156	-0.225438	0.0254079
DQB1*03:03:02G	DPB1*02:01:02G	0.00120994	70	252.22	-0.00314966	-0.722465	<0.001
DQB1*04:02:01G	DPB1*13:01:01G	0.00119266	69	55.98	0.000225113	0.0107543	0.0718079
DQB1*03:03:02G	DPB1*03:01:01G	0.00119266	69	133.99	-0.00112328	-0.485023	<0.001
DQB1*03:02:01G	DPB1*13:01:01G	0.00117537	68	337.49	-0.00465815	-0.798514	<0.001
DQB1*02:01:01G	DPB1*45:01	0.0011408	66	46.05	0.000344919	0.184845	<0.001
DQB1*06:04:01G	DPB1*13:01:01G	0.00105438	61	113.72	-0.000911256	-0.463594	<0.001
DQB1*06:01:01G	DPB1*01:01:01G	0.00101981	59	52.45	0.000113266	0.0039179	0.350855
DQB1*03:01:01G	DPB1*15:01:01G	0.00100252	58	50.37	0.000131952	0.0207651	0.249667
DQB1*04:02:01G	DPB1*04:02:01G	0.000985239	57	82.41	-0.000439201	-0.308332	0.00342265
DQB1*03:01:01G	DPB1*11:01:01	0.000950669	55	39.88	0.000261293	0.051927	0.0104757
DQB1*05:02:01G	DPB1*10:01:01G	0.000933384	54	32.06	0.000379179	0.0378265	<0.001
DQB1*05:01:01G	DPB1*39:01:01G	0.000933384	54	7.2	0.000808892	0.711236	<0.001
DQB1*05:01:01G	DPB1*18:01	0.000916099	53	13.02	0.000690991	0.336004	<0.001
DQB1*06:02:01G	DPB1*05:01:01G	0.000898814	52	28.83	0.000400485	0.0578995	<0.001
DQB1*06:03:01G	DPB1*01:01:01G	0.000898814	52	118.7	-0.00115289	-0.561918	<0.001
DQB1*06:09:01G	DPB1*17:01:01G	0.000898814	52	66	-0.000241977	-0.212113	0.0733494
DQB1*05:03:01G	DPB1*03:01:01G	0.000898814	52	108.07	-0.000969138	-0.518824	<0.001
DQB1*05:02:01G	DPB1*04:02:01G	0.000881529	51	197.15	-0.00252611	-0.741308	<0.001
DQB1*05:01:01G	DPB1*15:01:01G	0.000864244	50	41.24	0.000151402	0.0232489	0.149333
DQB1*06:02:01G	DPB1*01:01:01G	0.00084696	49	115.93	-0.00115681	-0.577318	<0.001
DQB1*03:01:01G	DPB1*01:01:02G	0.000829675	48	67.96	-0.000344972	-0.293682	0.00948089
DQB1*05:02:01G	DPB1*09:01:01	0.000829675	48	21.69	0.000454771	0.0670651	<0.001
DQB1*06:01:01G	DPB1*26:01	0.000829675	48	5.05	0.000742436	0.266866	<0.001
DQB1*03:01:01G	DPB1*28:01:01G	0.00081239	47	11.69	0.000610367	0.413917	<0.001
DQB1*06:04:01G	DPB1*01:01:02G	0.000795105	46	25.09	0.000361374	0.038795	<0.001
DQB1*03:03:02G	DPB1*17:01:01G	0.000795105	46	62.39	-0.000283292	-0.262697	0.0311692
DQB1*02:01:01G	DPB1*18:01	0.00074325	43	39.47	6.10639e-05	0.0381788	0.501322
DQB1*06:03:01G	DPB1*10:01:01G	0.000725965	42	42.11	-1.94318e-06	-0.00266954	0.9856
DQB1*02:01:01G	DPB1*05:01:01G	0.00070868	41	128.27	-0.00150843	-0.680358	<0.001
DQB1*02:01:01G	DPB1*19:01:01G	0.000691396	40	20.03	0.000345134	0.425133	<0.001
DQB1*05:03:01G	DPB1*13:01:01G	0.000691396	40	41.26	-2.1853e-05	-0.0306387	0.839168
DQB1*06:09:01G	DPB1*04:02:01G	0.000674111	39	79.68	-0.00070311	-0.510528	<0.001
DQB1*06:03:01G	DPB1*47:01:01G	0.000622256	36	3.58	0.000560408	0.66957	<0.001
DQB1*03:02:01G	DPB1*01:01:02G	0.000604971	35	74.47	-0.000682237	-0.530013	<0.001
DQB1*03:01:01G	DPB1*10:01:01G	0.000587686	34	73.74	-0.000686931	-0.538931	<0.001
DQB1*02:01:01G	DPB1*30:01	0.000587686	34	81.63	-0.000823199	-0.583463	<0.001
DQB1*06:04:01G	DPB1*14:01:01G	0.000553116	32	119.77	-0.00151711	-0.732823	<0.001
DQB1*06:04:01G	DPB1*04:02:01G	0.000553116	32	167.42	-0.00234073	-0.808865	<0.001
DQB1*03:01:01G	DPB1*26:01	0.000553116	32	20	0.000207387	0.0821803	0.00417359
DQB1*03:01:01G	DPB1*45:01	0.000553116	32	18.56	0.000232379	0.0992593	<0.001
DQB1*06:01:01G	DPB1*28:01:01G	0.000553116	32	2.95	0.00050214	0.308884	<0.001
DQB1*05:03:01G	DPB1*04:02:01G	0.000553116	32	60.75	-0.000496944	-0.473253	<0.001
DQB1*06:01:01G	DPB1*05:01:01G	0.000518547	30	13.04	0.000293094	0.0407654	<0.001
DQB1*03:03:02G	DPB1*09:01:01	0.000518547	30	8.29	0.000375314	0.0535191	<0.001
DQB1*06:04:01G	DPB1*55:01:01G	0.000501262	29	5.12	0.000412824	0.217353	<0.001
DQB1*03:01:01G	DPB1*30:01	0.000501262	29	32.89	-6.73174e-05	-0.118396	0.467973
DQB1*06:02:01G	DPB1*14:01:01G	0.000501262	29	180.91	-0.00262579	-0.839701	<0.001
DQB1*05:03:01G	DPB1*14:01:01G	0.000501262	29	43.46	-0.000249937	-0.332718	0.0235341
DQB1*05:03:01G	DPB1*26:01	0.000501262	29	2.68	0.00045494	0.161156	<0.001
DQB1*03:05:01G	DPB1*02:01:02G	0.000466692	27	36.59	-0.000165789	-0.262125	0.0725821
DQB1*05:01:01G	DPB1*10:01:01G	0.000449407	26	60.38	-0.000594276	-0.569403	<0.001
DQB1*06:03:01G	DPB1*55:01:01G	0.000449407	26	7.91	0.000312627	0.168898	<0.001
DQB1*06:03:01G	DPB1*09:01:01	0.000432122	25	28.49	-6.02865e-05	-0.122432	0.496747
DQB1*05:02:01G	DPB1*05:01:01G	0.000414837	24	22.48	2.63504e-05	0.00375002	0.740219
DQB1*03:03:02G	DPB1*10:01:01G	0.000414837	24	12.25	0.000203102	0.0195919	<0.001
DQB1*06:04:01G	DPB1*17:01:01G	0.000397552	23	138.68	-0.00199951	-0.83415	<0.001
DQB1*03:01:01G	DPB1*23:01:01G	0.000397552	23	12.89	0.000174703	0.107401	0.00266196
DQB1*06:03:01G	DPB1*11:01:01	0.000397552	23	22.78	3.86336e-06	0.000725159	0.96118
DQB1*06:03:01G	DPB1*45:01	0.000397552	23	10.6	0.000214386	0.0864911	<0.001
DQB1*05:04	DPB1*04:01:01G	0.000397552	23	52.43	-0.000508622	-0.561285	<0.001
DQB1*06:02:01G	DPB1*11:01:01	0.000380268	22	22.24	-4.22457e-06	-0.0109874	0.957087
DQB1*06:02:01G	DPB1*18:01	0.000380268	22	8.87	0.000226935	0.106629	<0.001
DQB1*06:02:01G	DPB1*23:01:01G	0.000380268	22	7.19	0.000255976	0.148375	<0.001
DQB1*06:09:01G	DPB1*14:01:01G	0.000380268	22	57	-0.000604978	-0.614038	<0.001
DQB1*06:04:01G	DPB1*01:01:01G	0.000362983	21	76.75	-0.000963589	-0.726375	<0.001
DQB1*06:01:01G	DPB1*14:01:01G	0.000362983	21	81.85	-0.00105175	-0.743427	<0.001
DQB1*05:03:01G	DPB1*01:01:01G	0.000362983	21	27.85	-0.000118376	-0.245921	0.184071
DQB1*05:04	DPB1*03:01:01G	0.000362983	21	17.24	6.49903e-05	0.0285363	0.334938
DQB1*05:03:01G	DPB1*23:01:01G	0.000345698	20	1.73	0.00031584	0.173574	<0.001
DQB1*03:02:01G	DPB1*10:01:01G	0.000328413	19	80.81	-0.00106835	-0.764875	<0.001
DQB1*06:02:01G	DPB1*10:01:01G	0.000328413	19	41.13	-0.000382491	-0.538035	<0.001
DQB1*03:03:02G	DPB1*05:01:01G	0.000328413	19	8.59	0.000179991	0.0247689	<0.001
DQB1*05:03:01G	DPB1*09:01:01	0.000328413	19	6.68	0.000212887	0.0302378	<0.001
DQB1*05:03:01G	DPB1*10:01:01G	0.000311128	18	9.88	0.00014035	0.0134854	0.00883878
DQB1*06:04:01G	DPB1*15:01:01G	0.000293843	17	18.6	-2.76103e-05	-0.085892	0.703716
DQB1*05:02:01G	DPB1*26:01	0.000293843	17	8.7	0.000143519	0.0527845	0.00377353
DQB1*05:02:01G	DPB1*45:01	0.000293843	17	8.07	0.000154386	0.0612057	0.00121817
DQB1*06:01:01G	DPB1*09:01:01	0.000293843	17	12.59	7.62729e-05	0.0109929	0.204921
DQB1*05:01:01G	DPB1*55:01:01G	0.000293843	17	11.35	9.77262e-05	0.0545455	0.0767711
DQB1*03:01:01G	DPB1*34:01	0.000276558	16	6.99	0.000155761	0.176655	<0.001
DQB1*06:02:01G	DPB1*15:01:01G	0.000276558	16	28.09	-0.000208994	-0.430425	0.0177579
DQB1*06:02:01G	DPB1*30:01	0.000276558	16	18.35	-4.05607e-05	-0.127904	0.569639
DQB1*04:02:01G	DPB1*17:01:01G	0.000276558	16	68.26	-0.000903346	-0.76561	<0.001
DQB1*06:09:01G	DPB1*15:01:01G	0.000276558	16	8.85	0.000123574	0.0174735	0.0147778
DQB1*03:01:01G	DPB1*02:02:01G	0.000259273	15	5.06	0.0001718	0.269071	<0.001
DQB1*05:01:01G	DPB1*05:01:01G	0.000259273	15	42.33	-0.000472328	-0.645608	<0.001
DQB1*03:02:01G	DPB1*55:01:01G	0.000241988	14	15.18	-2.04742e-05	-0.0780082	0.743967
DQB1*04:02:01G	DPB1*15:01:01G	0.000241988	14	9.15	8.37594e-05	0.0118524	0.104093
DQB1*06:04:01G	DPB1*34:01	0.000224704	13	2.58	0.0001801	0.188012	<0.001
DQB1*03:01:01G	DPB1*21:01	0.000224704	13	2.17	0.000187215	0.684167	<0.001
DQB1*02:01:01G	DPB1*26:01	0.000224704	13	49.63	-0.000633197	-0.738078	<0.001
DQB1*05:02:01G	DPB1*23:01:01G	0.000224704	13	5.61	0.000127808	0.0729254	0.00132203
DQB1*05:01:01G	DPB1*30:01	0.000224704	13	26.93	-0.000240861	-0.517352	0.00458507
DQB1*06:09:01G	DPB1*01:01:01G	0.000224704	13	36.53	-0.000406629	-0.644081	<0.001
DQB1*02:01:01G	DPB1*55:01:01G	0.000207419	12	34.38	-0.00038691	-0.651004	<0.001
DQB1*06:02:01G	DPB1*45:01	0.000207419	12	10.35	2.85311e-05	0.0114906	0.594753
DQB1*05:02:01G	DPB1*30:01	0.000207419	12	14.3	-3.98003e-05	-0.160992	0.5307
DQB1*06:01:01G	DPB1*17:01:01G	0.000207419	12	94.77	-0.00143066	-0.873377	<0.001
DQB1*03:01:01G	DPB1*16:01	0.000190134	11	4.82	0.000106825	0.175675	0.00267499
DQB1*06:02:01G	DPB1*19:01:01G	0.000190134	11	4.5	0.000112306	0.103962	0.00151287
DQB1*05:03:01G	DPB1*15:01:01G	0.000190134	11	6.75	7.34914e-05	0.0103386	0.0977037
DQB1*03:05:01G	DPB1*04:02:01G	0.000190134	11	10.93	1.25781e-06	0.000463285	0.98181
DQB1*06:08	DPB1*02:01:02G	0.000190134	11	3.92	0.000122368	0.502822	<0.001
DQB1*05:02:01G	DPB1*02:02:01G	0.000172849	10	2.2	0.000134815	0.195972	<0.001
DQB1*06:01:01G	DPB1*01:01:02G	0.000172849	10	17.15	-0.000123551	-0.416839	0.0781378
DQB1*05:01:01G	DPB1*34:01	0.000172849	10	5.72	7.39378e-05	0.0818246	0.0595043
DQB1*03:01:27	DPB1*04:01:01G	0.000172849	10	3.52	0.000112032	1	<0.001
DQB1*03:02:01G	DPB1*09:01:01	0.000155564	9	54.66	-0.000789302	-0.835359	<0.001
DQB1*05:01:01G	DPB1*325:01	0.000155564	9	0.89	0.000140216	1	<0.001
DQB1*03:03:02G	DPB1*01:01:01G	0.000155564	9	34.53	-0.000441239	-0.739338	<0.001
DQB1*03:03:02G	DPB1*26:01	0.000155564	9	3.32	9.81325e-05	0.0348995	0.0016283
DQB1*06:03:01G	DPB1*01:01:02G	0.000155564	9	38.81	-0.000515254	-0.768098	<0.001
DQB1*03:01:01G	DPB1*19:01:01G	0.000138279	8	8.07	-1.26229e-06	-0.00904601	0.978123
DQB1*03:02:01G	DPB1*15:01:01G	0.000138279	8	55.19	-0.000815716	-0.855053	<0.001
DQB1*02:01:01G	DPB1*23:01:01G	0.000138279	8	31.99	-0.000414705	-0.74994	<0.001
DQB1*04:02:01G	DPB1*10:01:01G	0.000138279	8	13.4	-9.33863e-05	-0.403109	0.133574
DQB1*05:02:01G	DPB1*91:01:01G	0.000138279	8	0.52	0.000129223	0.788943	<0.001
DQB1*05:02:01G	DPB1*312:01	0.000138279	8	0.47	0.000130129	0.882746	<0.001
DQB1*05:01:01G	DPB1*02:01:04	0.000138279	8	0.79	0.000124636	1	<0.001
DQB1*05:03:01G	DPB1*05:01:01G	0.000138279	8	6.93	1.85672e-05	0.00254502	0.679575
DQB1*06:04:01G	DPB1*28:01:01G	0.000120994	7	4.32	4.63986e-05	0.0289622	0.185834
DQB1*02:01:01G	DPB1*34:01	0.000120994	7	17.34	-0.000178754	-0.596348	0.00300159
DQB1*02:01:01G	DPB1*06:01:01G	0.000120994	7	4.78	3.8305e-05	0.197582	0.22616
DQB1*05:01:01G	DPB1*16:01	0.000120994	7	3.95	5.27797e-05	0.0846939	0.105323
DQB1*06:03:01G	DPB1*26:01	0.000120994	7	11.42	-7.6445e-05	-0.387182	0.174459
DQB1*06:09:01G	DPB1*09:01:01	0.000120994	7	8.77	-3.05257e-05	-0.201463	0.545134
DQB1*06:04:01G	DPB1*47:01:01G	0.000103709	6	2.31	6.37199e-05	0.0741943	0.0131181
DQB1*03:01:01G	DPB1*18:01	0.000103709	6	15.91	-0.000171208	-0.622762	0.0080172
DQB1*02:01:01G	DPB1*47:01:01G	0.000103709	6	15.55	-0.000165031	-0.614091	0.00381166
DQB1*02:01:01G	DPB1*39:01:01G	0.000103709	6	21.83	-0.00027356	-0.725106	<0.001
DQB1*02:01:01G	DPB1*29:01	0.000103709	6	2.39	6.23647e-05	0.64337	0.00532741
DQB1*02:01:01G	DPB1*02:01:18	0.000103709	6	4.19	3.13562e-05	0.184845	0.289536
DQB1*06:02:01G	DPB1*81:01	0.000103709	6	0.47	9.55781e-05	0.846851	<0.001
DQB1*06:01:01G	DPB1*10:01:01G	0.000103709	6	18.61	-0.000217916	-0.677546	0.00284532
DQB1*06:03:01G	DPB1*23:01:01G	0.000103709	6	7.36	-2.35557e-05	-0.185092	0.602405
DQB1*05:03:01G	DPB1*16:01	0.000103709	6	0.65	9.25474e-05	0.136052	<0.001
DQB1*03:05:01G	DPB1*15:01:01G	0.000103709	6	1.21	8.27287e-05	0.0286965	<0.001
DQB1*06:04:01G	DPB1*23:01:01G	8.64244e-05	5	4.76	4.13853e-06	0.00234186	0.910533
DQB1*03:01:01G	DPB1*55:01:01G	8.64244e-05	5	13.86	-0.000153087	-0.639163	0.0111
DQB1*03:01:01G	DPB1*39:01:01G	8.64244e-05	5	8.8	-6.56132e-05	-0.431559	0.172051
DQB1*03:01:01G	DPB1*71:01	8.64244e-05	5	0.6	7.60109e-05	1	<0.001
DQB1*03:01:01G	DPB1*634:01	8.64244e-05	5	0.6	7.60109e-05	1	<0.001
DQB1*03:02:01G	DPB1*16:01	8.64244e-05	5	5.28	-4.86692e-06	-0.053312	0.895337
DQB1*02:01:01G	DPB1*16:01	8.64244e-05	5	11.96	-0.000120299	-0.581931	0.0161952
DQB1*06:02:01G	DPB1*09:01:01	8.64244e-05	5	27.82	-0.000394481	-0.820288	<0.001
DQB1*06:02:01G	DPB1*01:01:02G	8.64244e-05	5	37.9	-0.000568722	-0.868084	<0.001
DQB1*06:02:01G	DPB1*55:01:01G	8.64244e-05	5	7.73	-4.71604e-05	-0.353037	0.30906
DQB1*04:02:01G	DPB1*05:01:01G	8.64244e-05	5	9.4	-7.59685e-05	-0.467807	0.145597
DQB1*06:01:01G	DPB1*02:02:01G	8.64244e-05	5	1.28	6.43521e-05	0.0914231	<0.001
DQB1*05:01:01G	DPB1*26:01	8.64244e-05	5	16.38	-0.000196666	-0.694711	0.00302086
DQB1*03:03:02G	DPB1*02:02:01G	8.64244e-05	5	0.84	7.18936e-05	0.101054	<0.001
DQB1*06:09:01G	DPB1*11:01:01	8.64244e-05	5	7.01	-3.47183e-05	-0.28659	0.441848
DQB1*05:03:01G	DPB1*17:01:01G	8.64244e-05	5	50.32	-0.000783371	-0.900638	<0.001
DQB1*04:01:01G	DPB1*05:01:01G	8.64244e-05	5	0.15	8.3861e-05	0.244397	<0.001
DQB1*06:126	DPB1*04:01:01G	8.64244e-05	5	2.11	4.99342e-05	0.742857	0.0135189
DQB1*06:04:01G	DPB1*30:01	6.91396e-05	4	12.15	-0.000140805	-0.670677	0.0165364
DQB1*06:04:01G	DPB1*09:01:01	6.91396e-05	4	18.42	-0.000249238	-0.782838	<0.001
DQB1*06:04:01G	DPB1*16:01	6.91396e-05	4	1.78	3.83785e-05	0.0580933	0.0885155
DQB1*03:01:01G	DPB1*93:01	6.91396e-05	4	0.72	5.66433e-05	0.621	<0.001
DQB1*03:01:01G	DPB1*02:01:18	6.91396e-05	4	1.69	3.99817e-05	0.187857	0.0575316
DQB1*03:02:01G	DPB1*26:01	6.91396e-05	4	21.92	-0.00030972	-0.817506	<0.001
DQB1*03:02:01G	DPB1*49:01:01G	6.91396e-05	4	1.06	5.08813e-05	0.423937	0.00210854
DQB1*02:01:01G	DPB1*63:01	6.91396e-05	4	1.49	4.32992e-05	0.714696	0.0144004
DQB1*06:02:01G	DPB1*80:01	6.91396e-05	4	0.6	5.86851e-05	0.404419	<0.001
DQB1*06:02:01G	DPB1*40:01	6.91396e-05	4	0.74	5.63619e-05	0.317789	<0.001
DQB1*03:03:02G	DPB1*01:01:02G	6.91396e-05	4	11.29	-0.000125989	-0.645672	0.0276512
DQB1*06:03:01G	DPB1*02:01:18	6.91396e-05	4	0.96	5.24881e-05	0.232931	0.0013435
DQB1*06:09:01G	DPB1*30:01	6.91396e-05	4	5.78	-3.07757e-05	-0.308018	0.453076
DQB1*06:09:01G	DPB1*23:01:01G	6.91396e-05	4	2.27	2.99786e-05	0.0165598	0.24372
DQB1*05:03:01G	DPB1*28:01:01G	6.91396e-05	4	1.57	4.20718e-05	0.0255048	0.0496932
DQB1*06:31	DPB1*02:01:02G	6.91396e-05	4	1.96	3.52566e-05	0.289746	0.0994797
DQB1*06:31	DPB1*04:01:01G	6.91396e-05	4	3.17	1.44042e-05	0.142858	0.560752
DQB1*03:04:01G	DPB1*04:01:01G	6.91396e-05	4	3.87	2.24076e-06	0.0181828	0.93476
DQB1*06:153	DPB1*04:01:01G	6.91396e-05	4	2.11	3.26493e-05	0.485715	0.106339
DQB1*04:01:01G	DPB1*02:01:02G	6.91396e-05	4	4.36	-6.1558e-06	-0.0817554	0.846984
DQB1*04:01:01G	DPB1*03:01:01G	6.91396e-05	4	2.31	2.91406e-05	0.0953245	0.238503
DQB1*06:123	DPB1*02:01:02G	6.91396e-05	4	1.09	5.03157e-05	0.744309	0.00160984
DQB1*06:04:01G	DPB1*05:01:01G	5.18547e-05	3	19.09	-0.000278058	-0.842823	<0.001
DQB1*06:04:01G	DPB1*10:01:01G	5.18547e-05	3	27.23	-0.00041879	-0.889822	<0.001
DQB1*03:01:01G	DPB1*41:01	5.18547e-05	3	0.36	4.56065e-05	1	<0.001
DQB1*03:02:01G	DPB1*11:01:01	5.18547e-05	3	43.7	-0.000703581	-0.931358	<0.001
DQB1*03:02:01G	DPB1*45:01	5.18547e-05	3	20.33	-0.000299617	-0.852464	<0.001
DQB1*03:02:01G	DPB1*47:01:01G	5.18547e-05	3	6.87	-6.68241e-05	-0.563067	0.113108
DQB1*03:02:01G	DPB1*39:01:01G	5.18547e-05	3	9.64	-0.000114752	-0.68876	0.0216356
DQB1*03:02:01G	DPB1*75:01	5.18547e-05	3	0.4	4.50078e-05	1	<0.001
DQB1*03:02:01G	DPB1*40:01	5.18547e-05	3	1.45	2.67495e-05	0.16209	0.168062
DQB1*02:01:01G	DPB1*422:01	5.18547e-05	3	2.39	1.051e-05	0.108424	0.638639
DQB1*02:01:01G	DPB1*80:01	5.18547e-05	3	2.69	5.34196e-06	0.0489858	0.82195
DQB1*02:01:01G	DPB1*57:01:01G	5.18547e-05	3	1.2	3.11824e-05	0.64337	0.0488025
DQB1*06:02:01G	DPB1*28:01:01G	5.18547e-05	3	6.52	-6.08213e-05	-0.539789	0.153245
DQB1*04:02:01G	DPB1*18:01	5.18547e-05	3	2.89	1.88761e-06	0.000845842	0.948159
DQB1*04:02:01G	DPB1*34:01	5.18547e-05	3	1.27	2.98994e-05	0.030492	0.120495
DQB1*05:02:01G	DPB1*11:01:01	5.18547e-05	3	17.34	-0.000247887	-0.827002	<0.001
DQB1*05:02:01G	DPB1*15:01:01G	5.18547e-05	3	21.9	-0.000326671	-0.863009	<0.001
DQB1*05:02:01G	DPB1*55:01:01G	5.18547e-05	3	6.02	-5.22852e-05	-0.502067	0.205074
DQB1*05:02:01G	DPB1*21:01	5.18547e-05	3	0.94	3.55545e-05	0.120594	0.0295329
DQB1*05:01:01G	DPB1*23:01:01G	5.18547e-05	3	10.56	-0.000130619	-0.715824	0.0142039
DQB1*05:01:01G	DPB1*422:01	5.18547e-05	3	0.79	3.82118e-05	0.306586	0.00876269
DQB1*03:03:02G	DPB1*55:01:01G	5.18547e-05	3	2.3	1.20678e-05	0.00619505	0.641705
DQB1*06:03:01G	DPB1*15:01:01G	5.18547e-05	3	28.76	-0.000445312	-0.8957	<0.001
DQB1*06:09:01G	DPB1*39:01:01G	5.18547e-05	3	1.55	2.51374e-05	0.0203529	0.236779
DQB1*06:09:01G	DPB1*34:01	5.18547e-05	3	1.23	3.06272e-05	0.031211	0.105893
DQB1*05:03:01G	DPB1*06:01:01G	5.18547e-05	3	0.26	4.73899e-05	0.174168	<0.001
DQB1*03:05:01G	DPB1*13:01:01G	5.18547e-05	3	7.42	-7.64384e-05	-0.595811	0.0963677
DQB1*06:08	DPB1*01:01:01G	5.18547e-05	3	0.54	4.25779e-05	0.141056	<0.001

## Sheet: HLA-DRB1-DPB1
HLA-DRB1	HLA-DPB1	Frequency	observed	expected	D	D'	p
DRB1*03:01:01G	DPB1*04:01:01G	0.0510941	2956	2725.44	0.00398521	0.0459233	<0.001
DRB1*07:01:01G	DPB1*03:01:01G	0.0437653	2532	1050.49	0.0256078	0.262516	<0.001
DRB1*04:03:01G	DPB1*04:01:01G	0.0429702	2486	1213.53	0.0219944	0.569217	<0.001
DRB1*15:01:01G	DPB1*04:01:01G	0.0329104	1904	1287.42	0.0106575	0.259986	<0.001
DRB1*07:01:01G	DPB1*04:01:01G	0.0321326	1859	3194.46	-0.0230832	-0.418054	<0.001
DRB1*13:02:01G	DPB1*04:01:01G	0.0311474	1802	1370.46	0.00745911	0.170938	<0.001
DRB1*03:01:01G	DPB1*02:01:02G	0.0291769	1688	1687.13	1.49999e-05	0.000143229	0.979522
DRB1*07:01:01G	DPB1*02:01:02G	0.024752	1432	1977.47	-0.00942837	-0.275842	<0.001
DRB1*11:01:01G	DPB1*04:01:01G	0.0221765	1283	730.79	0.0095448	0.410194	<0.001
DRB1*13:02:01G	DPB1*02:01:02G	0.0194455	1125	848.36	0.00478173	0.0908023	<0.001
DRB1*04:02	DPB1*04:01:01G	0.0181318	1049	708.63	0.00588329	0.260747	<0.001
DRB1*15:01:01G	DPB1*02:01:02G	0.0164552	952	796.96	0.00267993	0.0541727	<0.001
DRB1*13:01:01G	DPB1*02:01:02G	0.0161268	933	775.17	0.00272799	0.0566937	<0.001
DRB1*03:01:01G	DPB1*03:01:01G	0.0154181	892	896.25	-7.34836e-05	-0.00474345	0.871098
DRB1*13:01:01G	DPB1*04:01:01G	0.0139489	807	1252.24	-0.0076959	-0.355554	<0.001
DRB1*07:01:01G	DPB1*14:01:01G	0.0136032	787	422.45	0.00630113	0.160625	<0.001
DRB1*15:02:01G	DPB1*04:01:01G	0.0131192	759	543.96	0.00371691	0.214601	<0.001
DRB1*07:01:01G	DPB1*17:01:01G	0.0130328	754	489.15	0.00457792	0.100786	<0.001
DRB1*16:01	DPB1*02:01:02G	0.012618	730	374.63	0.00614257	0.264144	<0.001
DRB1*04:05	DPB1*02:01:02G	0.012376	716	670.19	0.000791789	0.0190328	0.0397684
DRB1*07:01:01G	DPB1*04:02:01G	0.0119266	690	590.53	0.0017194	0.0313554	<0.001
DRB1*04:05	DPB1*04:01:01G	0.0113735	658	1082.65	-0.00733996	-0.39223	<0.001
DRB1*13:01:01G	DPB1*13:01:01G	0.011287	653	157.24	0.0085692	0.206674	<0.001
DRB1*04:05	DPB1*03:01:01G	0.0110796	641	356.02	0.00492577	0.104733	<0.001
DRB1*10:01:01G	DPB1*02:01:02G	0.0105956	613	595.92	0.000295232	0.00798117	0.417639
DRB1*10:01:01G	DPB1*04:01:01G	0.0102499	593	962.66	-0.00638962	-0.384002	<0.001
DRB1*10:01:01G	DPB1*17:01:01G	0.0096104	556	147.41	0.00706248	0.157844	<0.001
DRB1*04:03:01G	DPB1*02:01:02G	0.00931656	539	751.22	-0.00366813	-0.282497	<0.001
DRB1*03:01:01G	DPB1*17:01:01G	0.00912642	528	417.33	0.0019129	0.0409935	<0.001
DRB1*04:02	DPB1*02:01:02G	0.00904	523	438.66	0.00145775	0.0535358	<0.001
DRB1*01:02	DPB1*04:01:01G	0.00883258	511	604.83	-0.00162188	-0.155138	<0.001
DRB1*11:04:01G	DPB1*04:01:01G	0.00864244	500	578.09	-0.0013498	-0.135085	<0.001
DRB1*16:01	DPB1*04:01:01G	0.00848688	491	605.18	-0.00197366	-0.188677	<0.001
DRB1*13:01:01G	DPB1*03:01:01G	0.00840046	486	411.79	0.00128264	0.0235783	<0.001
DRB1*11:04:01G	DPB1*02:01:02G	0.00824489	477	357.86	0.00205938	0.0927082	<0.001
DRB1*11:04:01G	DPB1*04:02:01G	0.00803747	465	106.87	0.00619031	0.23314	<0.001
DRB1*03:01:01G	DPB1*14:01:01G	0.00796833	461	360.43	0.00173837	0.0431346	<0.001
DRB1*10:01:01G	DPB1*03:01:01G	0.00765721	443	316.57	0.00218535	0.0522565	<0.001
DRB1*03:02	DPB1*01:01:01G	0.00744979	431	15.53	0.00718128	0.821946	<0.001
DRB1*08:04	DPB1*02:01:02G	0.00693124	401	170.54	0.00398343	0.376283	<0.001
DRB1*14:01:01G	DPB1*04:01:01G	0.00684482	396	221.67	0.00301334	0.426939	<0.001
DRB1*13:02:01G	DPB1*03:01:01G	0.00648183	375	450.67	-0.00130797	-0.167908	<0.001
DRB1*01:01:01G	DPB1*04:01:01G	0.00544474	315	317.72	-4.70433e-05	-0.00856613	0.848404
DRB1*07:01:01G	DPB1*10:01:01G	0.00542746	314	96.04	0.0037674	0.422435	<0.001
DRB1*11:02	DPB1*04:02:01G	0.00534103	309	44.03	0.00457991	0.41861	<0.001
DRB1*01:01:01G	DPB1*02:01:02G	0.00528918	306	196.68	0.00188959	0.154774	<0.001
DRB1*01:02	DPB1*13:01:01G	0.00522004	302	75.95	0.00390732	0.137582	<0.001
DRB1*04:01:01G	DPB1*04:01:01G	0.0051509	298	232.22	0.00113697	0.153767	<0.001
DRB1*15:02:01G	DPB1*02:01:02G	0.00511633	296	336.73	-0.000704004	-0.120956	0.0109636
DRB1*11:01:01G	DPB1*02:01:02G	0.00489162	283	452.38	-0.0029278	-0.374427	<0.001
DRB1*01:02	DPB1*02:01:02G	0.00471877	273	374.41	-0.00175286	-0.270853	<0.001
DRB1*03:01:01G	DPB1*04:02:01G	0.00468421	271	503.82	-0.00402433	-0.462113	<0.001
DRB1*04:05	DPB1*17:01:01G	0.0044595	258	165.78	0.00159402	0.0316776	<0.001
DRB1*03:01:01G	DPB1*13:01:01G	0.00414837	240	342.22	-0.00176686	-0.298696	<0.001
DRB1*03:01:01G	DPB1*01:01:01G	0.00390639	226	230.96	-8.57002e-05	-0.0214675	0.721911
DRB1*04:05	DPB1*14:01:01G	0.00376811	218	143.18	0.00129333	0.0293564	<0.001
DRB1*13:01:01G	DPB1*04:02:01G	0.00373354	216	231.49	-0.000267711	-0.066907	0.27715
DRB1*07:01:01G	DPB1*13:01:01G	0.00361254	209	401.11	-0.00332063	-0.478948	<0.001
DRB1*16:01	DPB1*14:01:01G	0.00343969	199	80.03	0.00205633	0.0725422	<0.001
DRB1*13:03:01G	DPB1*04:01:01G	0.00343969	199	211.81	-0.000221496	-0.0604984	0.271594
DRB1*11:01:01G	DPB1*04:02:01G	0.00335327	194	135.09	0.00101818	0.0303339	<0.001
DRB1*15:03:01G	DPB1*04:02:01G	0.00330141	191	60.88	0.0022491	0.148688	<0.001
DRB1*16:02:01G	DPB1*14:01:01G	0.00318042	184	30.94	0.00264557	0.241393	<0.001
DRB1*04:05	DPB1*01:01:02G	0.00312857	181	30	0.00261008	0.282776	<0.001
DRB1*15:01:01G	DPB1*03:01:01G	0.00304214	176	423.36	-0.00427567	-0.584283	<0.001
DRB1*04:04	DPB1*04:01:01G	0.00290386	168	140.39	0.000477259	0.106768	0.00367715
DRB1*16:02:01G	DPB1*04:01:01G	0.00288658	167	233.98	-0.00115776	-0.286267	<0.001
DRB1*04:05	DPB1*01:01:01G	0.00285201	165	91.75	0.0012662	0.0448521	<0.001
DRB1*15:03:01G	DPB1*02:01:02G	0.00271373	157	203.87	-0.000810095	-0.229891	<0.001
DRB1*04:06:01G	DPB1*04:01:01G	0.00264459	153	122.8	0.000522072	0.133525	<0.001
DRB1*15:03:01G	DPB1*30:01	0.00257545	149	4.42	0.00249911	0.538318	<0.001
DRB1*13:03:01G	DPB1*02:01:02G	0.00257545	149	131.12	0.000309058	0.037972	0.0759278
DRB1*13:02:01G	DPB1*13:01:01G	0.00250631	145	172.08	-0.000468106	-0.157377	0.0287764
DRB1*16:01	DPB1*03:01:01G	0.00247174	143	199.01	-0.000968173	-0.281453	<0.001
DRB1*04:02	DPB1*04:02:01G	0.00245445	142	131	0.000190191	0.00584349	0.311526
DRB1*10:01:01G	DPB1*14:01:01G	0.00238531	138	127.31	0.0001848	0.00416869	0.320127
DRB1*13:01:01G	DPB1*14:01:01G	0.00231618	134	165.6	-0.000546264	-0.190839	0.00942671
DRB1*11:01:02	DPB1*01:01:01G	0.00222975	129	18.31	0.00191331	0.185822	<0.001
DRB1*04:03:01G	DPB1*03:01:01G	0.0021779	126	399.07	-0.00471993	-0.684263	<0.001
DRB1*03:01:01G	DPB1*15:01:01G	0.00216061	125	55.97	0.00119325	0.190685	<0.001
DRB1*10:01:01G	DPB1*13:01:01G	0.00214333	124	120.88	5.39813e-05	0.0012825	0.765954
DRB1*11:02	DPB1*02:01:02G	0.00214333	124	147.46	-0.000405422	-0.159067	0.028028
DRB1*15:02:01G	DPB1*13:01:01G	0.00212604	123	68.3	0.000945439	0.0370153	<0.001
DRB1*01:02	DPB1*17:01:01G	0.00212604	123	92.61	0.000525209	0.0186828	<0.001
DRB1*15:01:01G	DPB1*17:01:01G	0.00209147	121	197.14	-0.001316	-0.38621	<0.001
DRB1*15:01:01G	DPB1*13:01:01G	0.00207419	120	161.66	-0.000720007	-0.25768	<0.001
DRB1*04:02	DPB1*05:01:01G	0.00203962	118	14.93	0.00178148	0.248912	<0.001
DRB1*04:03:01G	DPB1*04:02:01G	0.00200505	116	224.33	-0.00187253	-0.482913	<0.001
DRB1*04:01:01G	DPB1*17:01:01G	0.00195319	113	35.56	0.00133856	0.124017	<0.001
DRB1*09:01:02G	DPB1*04:01:01G	0.00179763	104	103.09	1.56877e-05	0.00477914	0.911369
DRB1*07:01:01G	DPB1*01:01:02G	0.0017112	99	88.51	0.000181349	0.0220651	0.222261
DRB1*11:01:02	DPB1*04:01:01G	0.00169392	98	216.04	-0.00204025	-0.546373	<0.001
DRB1*04:04	DPB1*02:01:02G	0.00160749	93	86.9	0.000105352	0.0195295	0.458194
DRB1*16:02:01G	DPB1*02:01:02G	0.00159021	92	144.84	-0.000913361	-0.364823	<0.001
DRB1*15:03:01G	DPB1*04:01:01G	0.00157292	91	329.33	-0.00411955	-0.723684	<0.001
DRB1*12:02	DPB1*02:01:02G	0.00150379	87	77.54	0.000163528	0.0339752	0.22301
DRB1*08:04	DPB1*04:01:01G	0.0014865	86	275.5	-0.00327548	-0.68784	<0.001
DRB1*11:01:02	DPB1*04:02:01G	0.0014865	86	39.94	0.000796204	0.0802412	<0.001
DRB1*12:01:01G	DPB1*04:01:01G	0.0014865	86	91.83	-0.000100826	-0.0635192	0.448577
DRB1*10:01:01G	DPB1*04:02:01G	0.00146922	85	177.96	-0.00160676	-0.522359	<0.001
DRB1*13:03:01G	DPB1*04:02:01G	0.00146922	85	39.16	0.00079241	0.0814508	<0.001
DRB1*07:01:01G	DPB1*01:01:01G	0.00145193	84	270.7	-0.00322715	-0.689697	<0.001
DRB1*15:01:01G	DPB1*04:02:01G	0.00143465	83	237.99	-0.00267903	-0.651249	<0.001
DRB1*04:01:01G	DPB1*04:02:01G	0.00141736	82	42.93	0.000675348	0.0633178	<0.001
DRB1*15:03:01G	DPB1*17:01:01G	0.00141736	82	50.43	0.000545703	0.0356506	<0.001
DRB1*15:02:01G	DPB1*04:02:01G	0.00140008	81	100.56	-0.000338033	-0.194483	0.0409109
DRB1*15:02:01G	DPB1*03:01:01G	0.00140008	81	178.88	-0.00169185	-0.547182	<0.001
DRB1*04:02	DPB1*03:01:01G	0.00138279	80	233.03	-0.00264511	-0.656697	<0.001
DRB1*13:02:01G	DPB1*17:01:01G	0.00136551	79	209.85	-0.00226174	-0.623542	<0.001
DRB1*11:01:02	DPB1*13:01:01G	0.00136551	79	27.13	0.000896625	0.0883894	<0.001
DRB1*15:02:01G	DPB1*01:01:01G	0.00133094	77	46.1	0.000534169	0.0206038	<0.001
DRB1*01:02	DPB1*04:02:01G	0.00133094	77	111.81	-0.000601669	-0.311325	<0.001
DRB1*15:03:01G	DPB1*03:01:01G	0.00131365	76	108.3	-0.000558301	-0.298245	<0.001
DRB1*11:01:02	DPB1*02:01:02G	0.00131365	76	133.73	-0.000997916	-0.431705	<0.001
DRB1*07:01:01G	DPB1*09:01:01	0.00129637	75	64.97	0.000173388	0.0287401	0.173743
DRB1*15:01:01G	DPB1*05:01:01G	0.00127908	74	27.13	0.000810103	0.116625	<0.001
DRB1*01:01:01G	DPB1*04:02:01G	0.00127908	74	58.73	0.000263873	0.0180821	0.0378596
DRB1*14:04	DPB1*04:01:01G	0.00127908	74	83.74	-0.000168365	-0.116319	0.185213
DRB1*13:02:01G	DPB1*04:02:01G	0.0012618	73	253.34	-0.0031172	-0.711853	<0.001
DRB1*14:01:01G	DPB1*02:01:02G	0.00122723	71	137.22	-0.00114458	-0.482576	<0.001
DRB1*10:01:01G	DPB1*01:01:01G	0.00120994	70	81.58	-0.00020012	-0.141923	0.182429
DRB1*04:01:01G	DPB1*02:01:02G	0.00120994	70	143.75	-0.0012748	-0.513052	<0.001
DRB1*04:05	DPB1*13:01:01G	0.0011408	66	135.94	-0.00120895	-0.5145	<0.001
DRB1*04:06:01G	DPB1*14:01:01G	0.0011408	66	16.24	0.000860108	0.149539	<0.001
DRB1*13:01:01G	DPB1*17:01:01G	0.00110623	64	191.75	-0.00220811	-0.666229	<0.001
DRB1*08:03	DPB1*04:01:01G	0.00110623	64	40.81	0.000400755	0.308375	<0.001
DRB1*04:08	DPB1*04:01:01G	0.00110623	64	45.39	0.000321692	0.222592	<0.001
DRB1*11:12	DPB1*04:02:01G	0.00108895	63	5.66	0.000991137	0.704947	<0.001
DRB1*13:01:01G	DPB1*01:01:01G	0.00107166	62	106.12	-0.000762552	-0.415738	<0.001
DRB1*08:04	DPB1*04:02:01G	0.00107166	62	50.93	0.000191366	0.0151233	0.106224
DRB1*11:01:01G	DPB1*03:01:01G	0.00105438	61	240.32	-0.00309952	-0.746171	<0.001
DRB1*03:01:01G	DPB1*10:01:01G	0.00103709	60	81.94	-0.000379229	-0.267756	0.00883842
DRB1*01:02	DPB1*01:01:02G	0.00103709	60	16.76	0.000747434	0.0790181	<0.001
DRB1*15:03:01G	DPB1*01:01:01G	0.00103709	60	27.91	0.000554704	0.0353398	<0.001
DRB1*13:03:01G	DPB1*17:01:01G	0.00103709	60	32.43	0.000476476	0.0483983	<0.001
DRB1*07:01:01G	DPB1*15:01:01G	0.00101981	59	65.6	-0.00011402	-0.100562	0.373325
DRB1*01:02	DPB1*03:01:01G	0.00101981	59	198.9	-0.0024181	-0.703364	<0.001
DRB1*03:01:01G	DPB1*45:01	0.00100252	58	20.62	0.000646129	0.280258	<0.001
DRB1*11:02	DPB1*13:01:01G	0.000985239	57	29.91	0.000468248	0.0418644	<0.001
DRB1*15:01:01G	DPB1*14:01:01G	0.000967954	56	170.26	-0.00197491	-0.671085	<0.001
DRB1*13:02:01G	DPB1*14:01:01G	0.000950669	55	181.24	-0.00218201	-0.696532	<0.001
DRB1*13:02:01G	DPB1*01:01:01G	0.000950669	55	116.14	-0.00105671	-0.526413	<0.001
DRB1*03:01:01G	DPB1*01:01:02G	0.000933384	54	75.51	-0.000371854	-0.284894	0.00751265
DRB1*04:06:01G	DPB1*02:01:02G	0.000933384	54	76.01	-0.00038052	-0.28961	0.00418796
DRB1*04:05	DPB1*04:02:01G	0.000916099	53	200.14	-0.00254325	-0.735182	<0.001
DRB1*07:01:01G	DPB1*11:01:01	0.000916099	53	51.94	1.82586e-05	0.00378537	0.872815
DRB1*01:01:01G	DPB1*03:01:01G	0.000916099	53	104.48	-0.000889855	-0.492734	<0.001
DRB1*14:04	DPB1*02:01:02G	0.000916099	53	51.84	2.00843e-05	0.00624166	0.854912
DRB1*01:02	DPB1*39:01:01G	0.000898814	52	2.17	0.000861323	0.70352	<0.001
DRB1*01:02	DPB1*14:01:01G	0.000881529	51	79.99	-0.000501031	-0.362394	<0.001
DRB1*04:02	DPB1*14:01:01G	0.000881529	51	93.71	-0.000738294	-0.455787	<0.001
DRB1*01:02	DPB1*11:01:01	0.000864244	50	9.83	0.000694249	0.125061	<0.001
DRB1*01:01:01G	DPB1*09:01:01	0.000864244	50	6.46	0.000752553	0.106832	<0.001
DRB1*03:01:01G	DPB1*11:01:01	0.00084696	49	44.32	8.09421e-05	0.0163345	0.448439
DRB1*01:02	DPB1*01:01:01G	0.00084696	49	51.25	-3.89679e-05	-0.0439855	0.745512
DRB1*11:01:02	DPB1*17:01:01G	0.00084696	49	33.08	0.000275167	0.027404	0.00422576
DRB1*12:02	DPB1*05:01:01G	0.00084696	49	2.64	0.000801331	0.131198	<0.001
DRB1*04:03:01G	DPB1*14:01:01G	0.000829675	48	160.49	-0.00194429	-0.700907	<0.001
DRB1*16:01	DPB1*17:01:01G	0.00081239	47	92.67	-0.000789374	-0.492815	<0.001
DRB1*15:06	DPB1*04:01:01G	0.00081239	47	37.3	0.000167729	0.141241	0.0482156
DRB1*15:02:01G	DPB1*26:01	0.00077782	45	4.44	0.000701146	0.251071	<0.001
DRB1*11:02	DPB1*01:01:01G	0.00077782	45	20.19	0.000428912	0.0377797	<0.001
DRB1*12:02	DPB1*28:01:01G	0.00077782	45	0.6	0.000767503	0.460598	<0.001
DRB1*12:01:01G	DPB1*04:02:01G	0.00077782	45	16.98	0.000484388	0.11484	<0.001
DRB1*11:01:01G	DPB1*13:01:01G	0.000760535	44	91.76	-0.000825565	-0.5205	<0.001
DRB1*16:02:01G	DPB1*03:01:01G	0.000760535	44	76.94	-0.000569431	-0.428154	<0.001
DRB1*04:06:01G	DPB1*03:01:01G	0.00074325	43	40.38	4.5268e-05	0.00848599	0.660231
DRB1*04:03:01G	DPB1*17:01:01G	0.00074325	43	185.82	-0.00246866	-0.768595	<0.001
DRB1*08:04	DPB1*03:01:01G	0.00074325	43	90.6	-0.00082271	-0.525371	<0.001
DRB1*04:04	DPB1*13:01:01G	0.00070868	41	17.63	0.000403984	0.0612843	<0.001
DRB1*11:02	DPB1*04:01:01G	0.000691396	40	238.2	-0.00342592	-0.832076	<0.001
DRB1*08:04	DPB1*01:01:01G	0.000674111	39	23.35	0.000270573	0.0206064	<0.001
DRB1*04:04	DPB1*03:01:01G	0.000674111	39	46.17	-0.000123869	-0.155228	0.260386
DRB1*11:01:01G	DPB1*14:01:01G	0.000656826	38	96.64	-0.00101367	-0.606807	<0.001
DRB1*11:04:01G	DPB1*03:01:01G	0.000639541	37	190.1	-0.00264638	-0.805369	<0.001
DRB1*04:03:01G	DPB1*13:01:01G	0.000639541	37	152.38	-0.00199429	-0.757182	<0.001
DRB1*12:02	DPB1*04:01:01G	0.000639541	37	125.26	-0.00152555	-0.704612	<0.001
DRB1*04:08	DPB1*02:01:02G	0.000639541	37	28.1	0.000153886	0.0882324	0.0572751
DRB1*13:02:01G	DPB1*01:01:02G	0.000622256	36	37.97	-3.40702e-05	-0.0519105	0.73925
DRB1*13:01:01G	DPB1*10:01:01G	0.000622256	36	37.65	-2.84917e-05	-0.043783	0.780407
DRB1*13:01:01G	DPB1*47:01:01G	0.000622256	36	3.2	0.000566964	0.672139	<0.001
DRB1*15:02:02	DPB1*04:01:01G	0.000622256	36	22.17	0.000239108	0.338776	<0.001
DRB1*16:02:01G	DPB1*13:01:01G	0.000622256	36	29.38	0.000114429	0.0104153	0.208929
DRB1*13:05	DPB1*09:01:01	0.000622256	36	0.53	0.000613103	0.482785	<0.001
DRB1*07:01:01G	DPB1*05:01:01G	0.000604971	35	67.32	-0.000558695	-0.480116	<0.001
DRB1*11:04:01G	DPB1*13:01:01G	0.000604971	35	72.59	-0.000649705	-0.517827	<0.001
DRB1*15:03:01G	DPB1*13:01:01G	0.000604971	35	41.35	-0.000109805	-0.153621	0.308334
DRB1*15:01:01G	DPB1*28:01:01G	0.000587686	34	6.13	0.000481647	0.306665	<0.001
DRB1*01:02	DPB1*15:01:01G	0.000587686	34	12.42	0.000373009	0.0532079	<0.001
DRB1*11:01:01G	DPB1*17:01:01G	0.000570401	33	111.9	-0.00136382	-0.705101	<0.001
DRB1*03:01:01G	DPB1*18:01	0.000570401	33	17.67	0.00026492	0.13406	<0.001
DRB1*11:02	DPB1*03:01:01G	0.000570401	33	78.33	-0.000783564	-0.578718	<0.001
DRB1*09:01:02G	DPB1*02:01:02G	0.000570401	33	63.82	-0.000532676	-0.4829	<0.001
DRB1*16:02:01G	DPB1*17:01:01G	0.000535832	31	35.83	-8.3455e-05	-0.13476	0.404234
DRB1*09:01:02G	DPB1*14:01:01G	0.000535832	31	13.63	0.000300177	0.0621637	<0.001
DRB1*03:02	DPB1*02:01:02G	0.000535832	31	113.48	-0.00142561	-0.726818	<0.001
DRB1*13:02:01G	DPB1*15:01:01G	0.000518547	30	28.14	3.21205e-05	0.0047666	0.715828
DRB1*13:02:01G	DPB1*55:01:01G	0.000518547	30	7.74	0.000384721	0.207516	<0.001
DRB1*11:01:01G	DPB1*45:01	0.000518547	30	5.53	0.000422984	0.164822	<0.001
DRB1*11:01:02	DPB1*03:01:01G	0.000518547	30	71.04	-0.000709422	-0.57772	<0.001
DRB1*09:01:02G	DPB1*01:01:01G	0.000518547	30	8.74	0.000367542	0.074803	<0.001
DRB1*15:01:01G	DPB1*09:01:01	0.000501262	29	26.18	4.86812e-05	0.0072622	0.568187
DRB1*08:04	DPB1*01:01:02G	0.000501262	29	7.63	0.000369323	0.0384041	<0.001
DRB1*04:05	DPB1*19:01:01G	0.000483977	28	3.56	0.000422383	0.385213	<0.001
DRB1*10:01:01G	DPB1*09:01:01	0.000483977	28	19.58	0.000145562	0.0213511	0.0503591
DRB1*13:03:01G	DPB1*03:01:01G	0.000483977	28	69.65	-0.000719992	-0.598016	<0.001
DRB1*15:01:01G	DPB1*01:01:01G	0.000466692	27	109.1	-0.00141906	-0.752517	<0.001
DRB1*16:02:01G	DPB1*10:01:01G	0.000466692	27	7.03	0.0003451	0.0330025	<0.001
DRB1*12:02	DPB1*04:02:01G	0.000466692	27	23.16	6.64548e-05	0.011551	0.407186
DRB1*09:01:02G	DPB1*04:02:01G	0.000466692	27	19.06	0.000137283	0.0289929	0.0592469
DRB1*14:06	DPB1*02:01:02G	0.000466692	27	14.16	0.000221982	0.252595	<0.001
DRB1*11:02	DPB1*17:01:01G	0.000449407	26	36.47	-0.000181055	-0.287178	0.0728748
DRB1*14:01:01G	DPB1*03:01:01G	0.000449407	26	72.89	-0.000810561	-0.643319	<0.001
DRB1*08:01:01G	DPB1*04:01:01G	0.000432122	25	17.24	0.000134118	0.244316	0.0202246
DRB1*16:01	DPB1*10:01:01G	0.000432122	25	18.19	0.000117628	0.0114604	0.103463
DRB1*13:01:01G	DPB1*55:01:01G	0.000432122	25	7.07	0.000309841	0.166092	<0.001
DRB1*13:03:01G	DPB1*01:01:01G	0.000432122	25	17.95	0.000121867	0.0120717	0.0894333
DRB1*01:01:01G	DPB1*17:01:01G	0.000432122	25	48.65	-0.000408804	-0.486135	<0.001
DRB1*12:01:01G	DPB1*01:01:01G	0.000432122	25	7.78	0.00029761	0.0679964	<0.001
DRB1*03:01:01G	DPB1*09:01:01	0.000414837	24	55.43	-0.000543263	-0.567021	<0.001
DRB1*13:01:01G	DPB1*09:01:01	0.000414837	24	25.47	-2.53743e-05	-0.0576412	0.763145
DRB1*08:04	DPB1*15:01:01G	0.000414837	24	5.66	0.000317053	0.0444843	<0.001
DRB1*09:01:02G	DPB1*03:01:01G	0.000414837	24	33.9	-0.000171148	-0.292068	0.0698314
DRB1*12:01:01G	DPB1*02:01:02G	0.000414837	24	56.85	-0.000567767	-0.577819	<0.001
DRB1*04:05	DPB1*15:01:01G	0.000397552	23	22.23	1.3282e-05	0.00194158	0.866509
DRB1*15:01:01G	DPB1*23:01:01G	0.000397552	23	6.77	0.000280581	0.16195	<0.001
DRB1*13:01:01G	DPB1*45:01	0.000397552	23	9.47	0.000233802	0.0935912	<0.001
DRB1*08:04	DPB1*17:01:01G	0.000397552	23	42.19	-0.000331623	-0.454791	0.00223121
DRB1*14:01:01G	DPB1*13:01:01G	0.000397552	23	27.83	-8.35467e-05	-0.173658	0.346062
DRB1*10:01:01G	DPB1*11:01:01	0.000380268	22	15.65	0.000109699	0.0201256	0.0993218
DRB1*01:02	DPB1*18:01	0.000380268	22	3.92	0.000312475	0.141148	<0.001
DRB1*14:04	DPB1*03:01:01G	0.000380268	22	27.54	-9.57203e-05	-0.201098	0.26079
DRB1*15:06	DPB1*02:01:02G	0.000380268	22	23.09	-1.87978e-05	-0.0471047	0.797835
DRB1*11:12	DPB1*04:01:01G	0.000362983	21	30.61	-0.000166126	-0.313973	0.0308237
DRB1*03:01:01G	DPB1*30:01	0.000362983	21	36.55	-0.000268808	-0.42547	0.00559652
DRB1*04:01:01G	DPB1*14:01:01G	0.000362983	21	30.71	-0.000167843	-0.316193	0.0711035
DRB1*12:02	DPB1*03:01:01G	0.000362983	21	41.19	-0.000348999	-0.49018	<0.001
DRB1*14:06	DPB1*04:01:01G	0.000362983	21	22.87	-3.23284e-05	-0.0817797	0.626926
DRB1*12:01:01G	DPB1*13:01:01G	0.000362983	21	11.53	0.00016367	0.0379565	0.00425432
DRB1*11:04:01G	DPB1*17:01:01G	0.000345698	20	88.52	-0.00118436	-0.774062	<0.001
DRB1*13:01:01G	DPB1*30:01	0.000345698	20	16.79	5.54133e-05	0.0125129	0.418264
DRB1*16:02:01G	DPB1*11:01:01	0.000345698	20	3.8	0.000279935	0.0494975	<0.001
DRB1*04:04	DPB1*04:02:01G	0.000345698	20	25.95	-0.000102883	-0.229352	0.225306
DRB1*15:01:01G	DPB1*10:01:01G	0.000328413	19	38.71	-0.000340619	-0.509122	0.00100152
DRB1*04:01:01G	DPB1*13:01:01G	0.000328413	19	29.16	-0.000175596	-0.348398	0.0529443
DRB1*08:04	DPB1*14:01:01G	0.000328413	19	36.43	-0.00030134	-0.478505	0.00290012
DRB1*11:02	DPB1*11:01:01	0.000328413	19	3.87	0.000261463	0.046241	<0.001
DRB1*01:01:01G	DPB1*14:01:01G	0.000328413	19	42.02	-0.000397854	-0.547807	<0.001
DRB1*12:01:01G	DPB1*18:01	0.000328413	19	0.6	0.00031812	0.14006	<0.001
DRB1*04:05	DPB1*55:01:01G	0.000311128	18	6.12	0.000205408	0.109141	<0.001
DRB1*07:01:01G	DPB1*26:01	0.000311128	18	26.05	-0.000139149	-0.309029	0.0853825
DRB1*16:01	DPB1*04:02:01G	0.000311128	18	111.87	-0.0016226	-0.839105	<0.001
DRB1*14:01:01G	DPB1*10:01:01G	0.000311128	18	6.66	0.000195935	0.0187262	<0.001
DRB1*01:01:01G	DPB1*13:01:01G	0.000311128	18	39.89	-0.000378447	-0.548812	<0.001
DRB1*11:01:01G	DPB1*09:01:01	0.000293843	17	14.86	3.69396e-05	0.00535431	0.57099
DRB1*04:05	DPB1*11:01:01	0.000293843	17	17.6	-1.04476e-05	-0.0343343	0.881968
DRB1*15:03:01G	DPB1*15:01:01G	0.000293843	17	6.76	0.000176951	0.024894	<0.001
DRB1*08:04	DPB1*13:01:01G	0.000293843	17	34.59	-0.000304094	-0.508572	0.00206668
DRB1*14:01:01G	DPB1*04:02:01G	0.000293843	17	40.98	-0.000414442	-0.585134	<0.001
DRB1*12:02	DPB1*01:01:01G	0.000293843	17	10.61	0.00011037	0.0184876	0.0459416
DRB1*12:02	DPB1*13:01:01G	0.000293843	17	15.73	2.19839e-05	0.00373777	0.742124
DRB1*14:04	DPB1*04:02:01G	0.000293843	17	15.48	2.62688e-05	0.00682976	0.688936
DRB1*14:04	DPB1*26:01	0.000293843	17	0.68	0.000282039	0.0987019	<0.001
DRB1*03:02	DPB1*04:02:01G	0.000293843	17	33.89	-0.000291897	-0.498339	0.00258008
DRB1*13:05	DPB1*04:01:01G	0.000293843	17	26.04	-0.000156203	-0.347083	0.0277185
DRB1*13:02:01G	DPB1*34:01	0.000276558	16	3.9	0.000209064	0.223591	<0.001
DRB1*11:01:01G	DPB1*15:01:01G	0.000276558	16	15.01	1.71726e-05	0.0024653	0.793209
DRB1*11:04:01G	DPB1*15:01:01G	0.000276558	16	11.87	7.13725e-05	0.0101672	0.222364
DRB1*15:02:01G	DPB1*05:01:01G	0.000276558	16	11.46	7.84055e-05	0.0108639	0.172867
DRB1*04:02	DPB1*10:01:01G	0.000276558	16	21.3	-9.16929e-05	-0.248996	0.239566
DRB1*04:07:01G	DPB1*02:01:02G	0.000276558	16	11.98	6.9496e-05	0.093458	0.188816
DRB1*09:01:02G	DPB1*05:01:01G	0.000276558	16	2.17	0.000239004	0.0475448	<0.001
DRB1*11:01:01G	DPB1*26:01	0.000259273	15	5.96	0.000156264	0.0564887	<0.001
DRB1*07:01:01G	DPB1*30:01	0.000259273	15	42.84	-0.000481242	-0.649874	<0.001
DRB1*11:04:01G	DPB1*05:01:01G	0.000259273	15	12.18	4.8688e-05	0.00675788	0.411211
DRB1*15:02:01G	DPB1*14:01:01G	0.000259273	15	71.94	-0.000984146	-0.791484	<0.001
DRB1*10:01:01G	DPB1*15:01:01G	0.000259273	15	19.77	-8.24114e-05	-0.241191	0.270181
DRB1*15:03:01G	DPB1*11:01:01	0.000259273	15	5.36	0.00016671	0.0296177	<0.001
DRB1*14:01:01G	DPB1*09:01:01	0.000259273	15	4.51	0.000181349	0.0256214	<0.001
DRB1*16:02:01G	DPB1*01:01:01G	0.000259273	15	19.83	-8.34502e-05	-0.243491	0.26823
DRB1*12:02	DPB1*02:02:01G	0.000259273	15	0.26	0.000254806	0.353163	<0.001
DRB1*12:02	DPB1*21:01	0.000259273	15	0.11	0.000257359	0.832301	<0.001
DRB1*11:01:01G	DPB1*01:01:01G	0.000241988	14	61.93	-0.000828443	-0.773934	<0.001
DRB1*16:01	DPB1*09:01:01	0.000241988	14	12.31	2.92422e-05	0.00421163	0.623205
DRB1*11:01:02	DPB1*11:01:01	0.000241988	14	3.51	0.000181269	0.032023	<0.001
DRB1*08:03	DPB1*14:01:01G	0.000241988	14	5.4	0.000148692	0.0777778	<0.001
DRB1*04:07:01G	DPB1*04:01:01G	0.000241988	14	19.35	-9.25056e-05	-0.276554	0.130571
DRB1*03:01:02	DPB1*03:01:01G	0.000241988	14	2.43	0.00019999	0.623052	<0.001
DRB1*04:03:01G	DPB1*01:01:01G	0.000224704	13	102.84	-0.00155282	-0.873586	<0.001
DRB1*10:01:01G	DPB1*10:01:01G	0.000224704	13	28.94	-0.000275562	-0.550832	0.00227159
DRB1*01:02	DPB1*09:01:01	0.000224704	13	12.3	1.2081e-05	0.00173994	0.839107
DRB1*04:01:01G	DPB1*03:01:01G	0.000224704	13	76.37	-0.00109526	-0.829766	<0.001
DRB1*14:04	DPB1*14:01:01G	0.000224704	13	11.07	3.32845e-05	0.00848578	0.55263
DRB1*04:04	DPB1*01:01:02G	0.000224704	13	3.89	0.00015747	0.0230576	<0.001
DRB1*11:03	DPB1*04:02:01G	0.000224704	13	2.47	0.000181982	0.296337	<0.001
DRB1*14:07	DPB1*23:01:01G	0.000224704	13	0.03	0.000224128	0.721708	<0.001
DRB1*13:02:01G	DPB1*09:01:01	0.000207419	12	27.87	-0.000274353	-0.569467	0.00178242
DRB1*15:01:01G	DPB1*45:01	0.000207419	12	9.74	3.90674e-05	0.0156676	0.453694
DRB1*15:02:01G	DPB1*17:01:01G	0.000207419	12	83.29	-0.00123231	-0.855932	<0.001
DRB1*15:02:01G	DPB1*09:01:01	0.000207419	12	11.06	1.61944e-05	0.0023252	0.774457
DRB1*10:01:01G	DPB1*01:01:02G	0.000207419	12	26.67	-0.000253611	-0.550096	0.00344523
DRB1*04:02	DPB1*17:01:01G	0.000207419	12	108.51	-0.00166813	-0.889409	<0.001
DRB1*04:01:01G	DPB1*05:01:01G	0.000207419	12	4.89	0.000122826	0.0167551	0.00118435
DRB1*15:03:01G	DPB1*18:01	0.000207419	12	2.14	0.000170505	0.0759594	<0.001
DRB1*15:02:02	DPB1*13:01:01G	0.000207419	12	2.78	0.000159309	0.153058	<0.001
DRB1*08:04	DPB1*11:01:01	0.000207419	12	4.48	0.000129986	0.0230314	<0.001
DRB1*11:01:02	DPB1*18:01	0.000207419	12	1.4	0.000183204	0.0811575	<0.001
DRB1*04:07:01G	DPB1*04:02:01G	0.000207419	12	3.58	0.000145584	0.163792	<0.001
DRB1*14:04	DPB1*13:01:01G	0.000207419	12	10.51	2.56701e-05	0.00652842	0.638766
DRB1*03:02	DPB1*04:01:01G	0.000207419	12	183.31	-0.00296115	-0.934539	<0.001
DRB1*15:01:16	DPB1*02:01:02G	0.000207419	12	2.61	0.000162241	1	<0.001
DRB1*07:01:01G	DPB1*45:01	0.000190134	11	24.17	-0.000227593	-0.544837	0.00348953
DRB1*11:04:01G	DPB1*10:01:01G	0.000190134	11	17.38	-0.000110282	-0.367097	0.118548
DRB1*03:01:01G	DPB1*19:01:01G	0.000190134	11	8.97	3.50789e-05	0.0349728	0.466303
DRB1*16:01	DPB1*13:01:01G	0.000190134	11	75.99	-0.00112334	-0.855244	<0.001
DRB1*08:03	DPB1*02:01:02G	0.000190134	11	25.27	-0.000246579	-0.564625	0.00131718
DRB1*15:06	DPB1*26:01	0.000190134	11	0.3	0.000184877	0.101195	<0.001
DRB1*11:01:01G	DPB1*05:01:01G	0.000172849	10	15.4	-9.33627e-05	-0.350709	0.159439
DRB1*11:04:01G	DPB1*09:01:01	0.000172849	10	11.76	-3.03733e-05	-0.149459	0.601823
DRB1*11:04:01G	DPB1*23:01:01G	0.000172849	10	3.04	0.000120325	0.0669605	<0.001
DRB1*08:01:01G	DPB1*02:01:02G	0.000172849	10	10.67	-1.16247e-05	-0.0630157	0.815864
DRB1*15:02:01G	DPB1*01:01:02G	0.000172849	10	15.07	-8.76596e-05	-0.336494	0.183304
DRB1*01:02	DPB1*55:01:01G	0.000172849	10	3.42	0.000113787	0.0589968	<0.001
DRB1*04:02	DPB1*01:01:01G	0.000172849	10	60.05	-0.000865114	-0.833473	<0.001
DRB1*13:03:01G	DPB1*11:01:01	0.000172849	10	3.44	0.000113316	0.0200142	<0.001
DRB1*13:03:01G	DPB1*13:01:01G	0.000172849	10	26.6	-0.000286868	-0.62401	<0.001
DRB1*13:03:01G	DPB1*01:01:02G	0.000172849	10	5.87	7.1409e-05	0.00740201	0.0849398
DRB1*14:01:01G	DPB1*26:01	0.000172849	10	1.81	0.000141604	0.0498948	<0.001
DRB1*16:02:01G	DPB1*09:01:01	0.000172849	10	4.76	9.05952e-05	0.0128074	0.015296
DRB1*15:06	DPB1*13:01:01G	0.000172849	10	4.68	9.1902e-05	0.0524779	0.0118907
DRB1*13:05	DPB1*02:01:02G	0.000172849	10	16.12	-0.000105744	-0.379564	0.084693
DRB1*13:02:05	DPB1*01:01:02G	0.000172849	10	0.11	0.000170995	0.908196	<0.001
DRB1*13:02:01G	DPB1*30:01	0.000155564	9	18.38	-0.000162126	-0.510327	0.023159
DRB1*13:02:01G	DPB1*23:01:01G	0.000155564	9	7.2	3.10482e-05	0.0179993	0.487914
DRB1*11:04:01G	DPB1*14:01:01G	0.000155564	9	76.45	-0.00116587	-0.882276	<0.001
DRB1*03:01:01G	DPB1*05:01:01G	0.000155564	9	57.44	-0.00083725	-0.84331	<0.001
DRB1*16:01	DPB1*23:01:01G	0.000155564	9	3.18	0.000100579	0.0560485	<0.001
DRB1*04:03:01G	DPB1*05:01:01G	0.000155564	9	25.58	-0.000286499	-0.648095	<0.001
DRB1*15:03:01G	DPB1*325:01	0.000155564	9	0.15	0.000153047	1	<0.001
DRB1*11:01:02	DPB1*14:01:01G	0.000155564	9	28.57	-0.000338265	-0.684984	<0.001
DRB1*14:01:01G	DPB1*14:01:01G	0.000155564	9	29.31	-0.000351134	-0.692985	<0.001
DRB1*14:01:01G	DPB1*01:01:01G	0.000155564	9	18.78	-0.000169121	-0.520878	0.0211922
DRB1*14:01:01G	DPB1*15:01:01G	0.000155564	9	4.55	7.68866e-05	0.0107588	0.035379
DRB1*11:03	DPB1*02:01:02G	0.000155564	9	8.28	1.25028e-05	0.0243357	0.776119
DRB1*11:01:01G	DPB1*10:01:01G	0.000138279	8	21.97	-0.000241491	-0.635888	0.00227474
DRB1*04:05	DPB1*05:01:01G	0.000138279	8	22.82	-0.000256104	-0.649378	0.00137577
DRB1*07:01:01G	DPB1*18:01	0.000138279	8	20.71	-0.000219772	-0.613801	0.00231903
DRB1*07:01:01G	DPB1*55:01:01G	0.000138279	8	18.05	-0.000173659	-0.55671	0.00992924
DRB1*11:04:01G	DPB1*26:01	0.000138279	8	4.71	5.67939e-05	0.0203723	0.124176
DRB1*16:01	DPB1*312:01	0.000138279	8	0.27	0.000133654	0.885484	<0.001
DRB1*10:01:01G	DPB1*18:01	0.000138279	8	6.24	3.03787e-05	0.0139755	0.470598
DRB1*01:02	DPB1*10:01:01G	0.000138279	8	18.18	-0.000176033	-0.560057	0.0147906
DRB1*01:02	DPB1*02:01:04	0.000138279	8	0.24	0.00013417	1	<0.001
DRB1*15:02:02	DPB1*02:01:02G	0.000138279	8	13.72	-9.89013e-05	-0.416988	0.0805565
DRB1*08:04	DPB1*30:01	0.000138279	8	3.69	7.44149e-05	0.0159863	0.0237969
DRB1*11:02	DPB1*30:01	0.000138279	8	3.19	8.30606e-05	0.0178106	0.00671145
DRB1*01:01:01G	DPB1*01:01:01G	0.000138279	8	26.92	-0.000327103	-0.70287	<0.001
DRB1*01:01:01G	DPB1*01:01:02G	0.000138279	8	8.8	-1.38807e-05	-0.0912247	0.783977
DRB1*09:01:02G	DPB1*17:01:01G	0.000138279	8	15.79	-0.000134579	-0.493221	0.0434056
DRB1*14:06	DPB1*03:01:01G	0.000138279	8	7.52	8.28243e-06	0.00833644	0.852515
DRB1*11:03	DPB1*04:01:01G	0.000138279	8	13.37	-9.28258e-05	-0.401661	0.0680179
DRB1*16:05	DPB1*04:01:01G	0.000138279	8	3.17	8.35437e-05	0.828572	<0.001
DRB1*13:02:01G	DPB1*11:01:01	0.000120994	7	22.28	-0.00026419	-0.68588	<0.001
DRB1*13:02:01G	DPB1*28:01:01G	0.000120994	7	6.53	8.11542e-06	0.0051897	0.848994
DRB1*11:01:01G	DPB1*11:01:01	0.000120994	7	11.88	-8.44045e-05	-0.41093	0.147944
DRB1*11:04:01G	DPB1*11:01:01	0.000120994	7	9.4	-4.14853e-05	-0.255327	0.425765
DRB1*11:04:01G	DPB1*34:01	0.000120994	7	1.65	9.25235e-05	0.0949882	<0.001
DRB1*15:01:01G	DPB1*26:01	0.000120994	7	10.5	-6.04753e-05	-0.333253	0.263883
DRB1*16:01	DPB1*45:01	0.000120994	7	4.58	4.18567e-05	0.0162064	0.249953
DRB1*04:01:01G	DPB1*30:01	0.000120994	7	3.11	6.71623e-05	0.0143972	0.0264403
DRB1*15:03:01G	DPB1*01:01:02G	0.000120994	7	9.12	-3.67263e-05	-0.232857	0.47607
DRB1*15:03:01G	DPB1*55:01:01G	0.000120994	7	1.86	8.88349e-05	0.0454258	<0.001
DRB1*13:01:01G	DPB1*19:01:01G	0.000120994	7	4.12	4.97522e-05	0.0457767	0.143094
DRB1*11:01:02	DPB1*01:01:02G	0.000120994	7	5.99	1.75323e-05	0.00181772	0.675326
DRB1*14:01:01G	DPB1*17:01:01G	0.000120994	7	33.94	-0.000465698	-0.793769	<0.001
DRB1*14:01:01G	DPB1*02:02:01G	0.000120994	7	0.46	0.000113089	0.157492	<0.001
DRB1*01:01:01G	DPB1*11:01:01	0.000120994	7	5.17	3.16947e-05	0.00562762	0.414821
DRB1*16:02:01G	DPB1*04:02:01G	0.000120994	7	43.25	-0.00062664	-0.838164	<0.001
DRB1*16:02:01G	DPB1*45:01	0.000120994	7	1.77	9.03975e-05	0.034355	<0.001
DRB1*16:02:01G	DPB1*91:01:01G	0.000120994	7	0.11	0.000119007	0.696512	<0.001
DRB1*14:04	DPB1*01:01:01G	0.000120994	7	7.1	-1.66473e-06	-0.013572	0.970659
DRB1*03:02	DPB1*14:01:01G	0.000120994	7	24.24	-0.000298037	-0.711252	<0.001
DRB1*03:02	DPB1*17:01:01G	0.000120994	7	28.07	-0.000364191	-0.750623	<0.001
DRB1*03:02	DPB1*13:01:01G	0.000120994	7	23.02	-0.000276867	-0.695888	<0.001
DRB1*04:04	DPB1*14:01:01G	0.000120994	7	18.57	-0.000199914	-0.622963	0.00580714
DRB1*04:08	DPB1*14:01:01G	0.000120994	7	6	1.72419e-05	0.00811001	0.676364
DRB1*12:01:01G	DPB1*14:01:01G	0.000120994	7	12.14	-8.89233e-05	-0.423611	0.129707
DRB1*12:01:01G	DPB1*10:01:01G	0.000120994	7	2.76	7.32715e-05	0.0164152	0.010153
DRB1*04:10:01G	DPB1*04:01:01G	0.000120994	7	3.17	6.62588e-05	0.657143	0.00745248
DRB1*13:02:01G	DPB1*47:01:01G	0.000103709	6	3.5	4.3197e-05	0.0515292	0.166464
DRB1*11:01:01G	DPB1*16:01	0.000103709	6	1.44	7.88877e-05	0.118348	<0.001
DRB1*07:01:01G	DPB1*06:01:01G	0.000103709	6	2.51	6.03092e-05	0.258662	0.0164641
DRB1*03:01:01G	DPB1*47:01:01G	0.000103709	6	6.96	-1.66318e-05	-0.138205	0.695044
DRB1*03:01:01G	DPB1*29:01	0.000103709	6	1.07	8.51953e-05	0.711353	<0.001
DRB1*03:01:01G	DPB1*02:01:18	0.000103709	6	1.87	7.13098e-05	0.340237	0.00120259
DRB1*15:01:01G	DPB1*11:01:01	0.000103709	6	20.93	-0.000258137	-0.713388	<0.001
DRB1*15:02:01G	DPB1*10:01:01G	0.000103709	6	16.35	-0.00017897	-0.63312	0.00907804
DRB1*04:06:01G	DPB1*04:02:01G	0.000103709	6	22.7	-0.000288658	-0.735683	<0.001
DRB1*04:06:01G	DPB1*01:01:01G	0.000103709	6	10.41	-7.61561e-05	-0.423406	0.164267
DRB1*04:03:01G	DPB1*15:01:01G	0.000103709	6	24.92	-0.000327018	-0.759223	<0.001
DRB1*13:01:01G	DPB1*01:01:02G	0.000103709	6	34.7	-0.000495999	-0.827067	<0.001
DRB1*08:04	DPB1*34:01	0.000103709	6	0.78	9.01411e-05	0.0911478	<0.001
DRB1*11:01:02	DPB1*30:01	0.000103709	6	2.9	5.36293e-05	0.011487	0.0662275
DRB1*12:02	DPB1*93:01	0.000103709	6	0.04	0.000103071	1	<0.001
DRB1*04:08	DPB1*05:01:01G	0.000103709	6	0.96	8.71752e-05	0.0393885	<0.001
DRB1*12:01:01G	DPB1*17:01:01G	0.000103709	6	14.06	-0.000139349	-0.573315	0.0267427
DRB1*08:06	DPB1*02:01:02G	0.000103709	6	3.48	4.3473e-05	0.200965	0.127618
DRB1*14:05	DPB1*05:01:01G	0.000103709	6	0.1	0.000101915	0.424303	<0.001
DRB1*13:02:01G	DPB1*10:01:01G	8.64244e-05	5	41.2	-0.000625759	-0.878649	<0.001
DRB1*11:01:01G	DPB1*23:01:01G	8.64244e-05	5	3.84	2.00267e-05	0.0112315	0.546765
DRB1*11:01:01G	DPB1*634:01	8.64244e-05	5	0.18	8.33217e-05	1	<0.001
DRB1*04:05	DPB1*18:01	8.64244e-05	5	7.02	-3.49241e-05	-0.2878	0.432699
DRB1*07:01:01G	DPB1*16:01	8.64244e-05	5	6.28	-2.20759e-05	-0.203464	0.578637
DRB1*03:01:01G	DPB1*39:01:01G	8.64244e-05	5	9.77	-8.2516e-05	-0.488432	0.100628
DRB1*15:01:01G	DPB1*19:01:01G	8.64244e-05	5	4.24	1.31807e-05	0.0121499	0.701746
DRB1*08:01:01G	DPB1*04:02:01G	8.64244e-05	5	3.19	3.13356e-05	0.0395716	0.293416
DRB1*08:01:01G	DPB1*10:01:01G	8.64244e-05	5	0.52	7.7465e-05	0.0924403	<0.001
DRB1*16:01	DPB1*30:01	8.64244e-05	5	8.12	-5.38648e-05	-0.383955	0.265659
DRB1*04:06:01G	DPB1*17:01:01G	8.64244e-05	5	18.8	-0.000238585	-0.734086	0.001029
DRB1*04:06:01G	DPB1*11:01:01	8.64244e-05	5	2	5.19111e-05	0.00912838	0.0325223
DRB1*04:06:01G	DPB1*13:01:01G	8.64244e-05	5	15.42	-0.000180089	-0.675722	0.00648482
DRB1*10:01:01G	DPB1*30:01	8.64244e-05	5	12.91	-0.000136733	-0.61272	0.0237652
DRB1*01:02	DPB1*16:01	8.64244e-05	5	1.19	6.58812e-05	0.0982052	<0.001
DRB1*04:01:01G	DPB1*09:01:01	8.64244e-05	5	4.72	4.78924e-06	0.000676991	0.897603
DRB1*15:03:01G	DPB1*81:01	8.64244e-05	5	0.11	8.44669e-05	0.709587	<0.001
DRB1*13:01:01G	DPB1*26:01	8.64244e-05	5	10.21	-9.00855e-05	-0.510371	0.091803
DRB1*13:01:01G	DPB1*15:01:01G	8.64244e-05	5	25.71	-0.00035804	-0.805554	<0.001
DRB1*13:01:01G	DPB1*23:01:01G	8.64244e-05	5	6.58	-2.73501e-05	-0.240388	0.52398
DRB1*11:01:02	DPB1*15:01:01G	8.64244e-05	5	4.44	9.7452e-06	0.00136327	0.78709
DRB1*08:03	DPB1*03:01:01G	8.64244e-05	5	13.42	-0.00014557	-0.627471	0.0144046
DRB1*08:03	DPB1*05:01:01G	8.64244e-05	5	0.86	7.15566e-05	0.0359548	<0.001
DRB1*01:01:01G	DPB1*05:01:01G	8.64244e-05	5	6.7	-2.93142e-05	-0.253279	0.507307
DRB1*01:01:01G	DPB1*10:01:01G	8.64244e-05	5	9.55	-7.86852e-05	-0.476563	0.135582
DRB1*12:02	DPB1*26:01	8.64244e-05	5	1.02	6.87685e-05	0.0241155	<0.001
DRB1*12:02	DPB1*16:01	8.64244e-05	5	0.25	8.217e-05	0.119582	<0.001
DRB1*15:06	DPB1*14:01:01G	8.64244e-05	5	4.93	1.17057e-06	0.000670068	0.975064
DRB1*15:06	DPB1*04:02:01G	8.64244e-05	5	6.89	-3.27473e-05	-0.274791	0.455129
DRB1*14:06	DPB1*17:01:01G	8.64244e-05	5	3.5	2.58927e-05	0.0243584	0.410268
DRB1*11:11:01G	DPB1*26:01	8.64244e-05	5	0.02	8.61269e-05	0.832854	<0.001
DRB1*03:06	DPB1*15:01:01G	8.64244e-05	5	0.04	8.56751e-05	0.83212	<0.001
DRB1*13:02:01G	DPB1*16:01	6.91396e-05	4	2.69	2.25916e-05	0.035034	0.409378
DRB1*04:05	DPB1*10:01:01G	6.91396e-05	4	32.55	-0.000493477	-0.877111	<0.001
DRB1*04:05	DPB1*09:01:01	6.91396e-05	4	22.02	-0.000311454	-0.818337	<0.001
DRB1*07:01:01G	DPB1*23:01:01G	6.91396e-05	4	16.79	-0.000221099	-0.761784	<0.001
DRB1*07:01:01G	DPB1*63:01	6.91396e-05	4	0.78	5.5577e-05	0.762772	<0.001
DRB1*11:04:01G	DPB1*01:01:01G	6.91396e-05	4	48.99	-0.00077762	-0.918348	<0.001
DRB1*11:04:01G	DPB1*30:01	6.91396e-05	4	7.75	-6.48693e-05	-0.484067	0.170488
DRB1*11:04:01G	DPB1*71:01	6.91396e-05	4	0.14	6.66852e-05	0.794154	<0.001
DRB1*03:01:01G	DPB1*26:01	6.91396e-05	4	22.23	-0.000315026	-0.820027	<0.001
DRB1*04:03:01G	DPB1*10:01:01G	6.91396e-05	4	36.48	-0.000561495	-0.890365	<0.001
DRB1*04:02	DPB1*13:01:01G	6.91396e-05	4	88.98	-0.00146885	-0.955046	<0.001
DRB1*04:01:01G	DPB1*16:01	6.91396e-05	4	0.46	6.12521e-05	0.0896143	<0.001
DRB1*15:03:01G	DPB1*09:01:01	6.91396e-05	4	6.7	-4.6634e-05	-0.402804	0.291521
DRB1*15:03:01G	DPB1*80:01	6.91396e-05	4	0.15	6.66227e-05	0.435308	<0.001
DRB1*13:01:01G	DPB1*02:01:18	6.91396e-05	4	0.86	5.42532e-05	0.238893	<0.001
DRB1*08:04	DPB1*09:01:01	6.91396e-05	4	5.6	-2.77095e-05	-0.28611	0.493767
DRB1*11:01:02	DPB1*34:01	6.91396e-05	4	0.62	5.84999e-05	0.0589785	<0.001
DRB1*08:03	DPB1*02:02:01G	6.91396e-05	4	0.08	6.7684e-05	0.0934204	<0.001
DRB1*16:02:01G	DPB1*05:01:01G	6.91396e-05	4	4.93	-1.60943e-05	-0.188825	0.672068
DRB1*16:02:01G	DPB1*01:01:02G	6.91396e-05	4	6.48	-4.29161e-05	-0.382989	0.324321
DRB1*08:02	DPB1*02:01:02G	6.91396e-05	4	3.7	5.1385e-06	0.0223567	0.861308
DRB1*08:02	DPB1*04:02:01G	6.91396e-05	4	1.11	5.00271e-05	0.182095	0.00441384
DRB1*14:04	DPB1*16:01	6.91396e-05	4	0.16	6.62953e-05	0.0962823	<0.001
DRB1*14:04	DPB1*23:01:01G	6.91396e-05	4	0.44	6.15311e-05	0.0334068	<0.001
DRB1*09:01:02G	DPB1*11:01:01	6.91396e-05	4	1.68	4.01642e-05	0.00797621	0.071164
DRB1*09:01:02G	DPB1*13:01:01G	6.91396e-05	4	12.94	-0.00015461	-0.690995	0.010791
DRB1*09:01:02G	DPB1*02:02:01G	6.91396e-05	4	0.21	6.54629e-05	0.0906326	<0.001
DRB1*04:04	DPB1*01:01:01G	6.91396e-05	4	11.9	-0.000136495	-0.663774	0.0196776
DRB1*13:05	DPB1*04:02:01G	6.91396e-05	4	4.81	-1.40558e-05	-0.168949	0.70129
DRB1*12:01:01G	DPB1*03:01:01G	6.91396e-05	4	30.2	-0.000452847	-0.867545	<0.001
DRB1*12:01:01G	DPB1*05:01:01G	6.91396e-05	4	1.94	3.56869e-05	0.00796955	0.135439
DRB1*12:01:01G	DPB1*01:01:02G	6.91396e-05	4	2.54	2.51598e-05	0.0056319	0.35805
DRB1*14:15	DPB1*04:01:01G	6.91396e-05	4	2.46	2.65676e-05	0.338776	0.223758
DRB1*11:03	DPB1*03:01:01G	6.91396e-05	4	4.4	-6.8585e-06	-0.0902458	0.840466
DRB1*11:06:01G	DPB1*02:01:02G	6.91396e-05	4	4.14	-2.39104e-06	-0.0334268	0.938704
DRB1*11:06:01G	DPB1*04:02:01G	6.91396e-05	4	1.24	4.77786e-05	0.155604	0.0101123
DRB1*11:06:01G	DPB1*05:01:01G	6.91396e-05	4	0.14	6.67043e-05	0.204628	<0.001
DRB1*13:04	DPB1*17:01:01G	6.91396e-05	4	0.38	6.26208e-05	0.547024	<0.001
DRB1*13:02:01G	DPB1*05:01:01G	5.18547e-05	3	28.88	-0.000447372	-0.89613	<0.001
DRB1*13:02:01G	DPB1*39:01:01G	5.18547e-05	3	4.91	-3.30954e-05	-0.389586	0.370855
DRB1*04:05	DPB1*49:01:01G	5.18547e-05	3	0.43	4.45002e-05	0.339892	<0.001
DRB1*04:05	DPB1*57:01:01G	5.18547e-05	3	0.21	4.81774e-05	0.735957	<0.001
DRB1*07:01:01G	DPB1*80:01	5.18547e-05	3	1.41	2.74421e-05	0.20924	0.145655
DRB1*07:01:01G	DPB1*40:01	5.18547e-05	3	1.73	2.20171e-05	0.137352	0.29098
DRB1*03:01:01G	DPB1*23:01:01G	5.18547e-05	3	14.33	-0.00019577	-0.790592	0.00128936
DRB1*03:01:01G	DPB1*34:01	5.18547e-05	3	7.77	-8.2372e-05	-0.613678	0.0659924
DRB1*15:01:01G	DPB1*30:01	5.18547e-05	3	17.27	-0.000246586	-0.826248	<0.001
DRB1*08:01:01G	DPB1*13:01:01G	5.18547e-05	3	2.16	1.44358e-05	0.0178321	0.561345
DRB1*16:01	DPB1*05:01:01G	5.18547e-05	3	12.75	-0.0001686	-0.764783	0.00538364
DRB1*16:01	DPB1*55:01:01G	5.18547e-05	3	3.42	-7.24152e-06	-0.122538	0.817896
DRB1*04:06:01G	DPB1*05:01:01G	5.18547e-05	3	2.59	7.12291e-06	0.00118959	0.796486
DRB1*04:03:01G	DPB1*45:01	5.18547e-05	3	9.18	-0.000106834	-0.673231	0.035174
DRB1*04:03:01G	DPB1*01:01:02G	5.18547e-05	3	33.62	-0.000529318	-0.910776	<0.001
DRB1*04:03:01G	DPB1*75:01	5.18547e-05	3	0.18	4.87633e-05	1	<0.001
DRB1*10:01:01G	DPB1*34:01	5.18547e-05	3	2.74	4.44387e-06	0.00465271	0.873574
DRB1*01:02	DPB1*05:01:01G	5.18547e-05	3	12.75	-0.000168472	-0.764646	0.00540578
DRB1*04:01:01G	DPB1*01:01:01G	5.18547e-05	3	19.68	-0.000288292	-0.847552	<0.001
DRB1*04:01:01G	DPB1*15:01:01G	5.18547e-05	3	4.77	-3.05693e-05	-0.370879	0.413639
DRB1*04:01:01G	DPB1*02:01:18	5.18547e-05	3	0.16	4.90941e-05	0.205219	<0.001
DRB1*15:03:01G	DPB1*10:01:01G	5.18547e-05	3	9.9	-0.000119289	-0.697011	0.0262165
DRB1*15:03:01G	DPB1*34:01	5.18547e-05	3	0.94	3.56352e-05	0.03613	0.0318111
DRB1*13:01:01G	DPB1*11:01:01	5.18547e-05	3	20.36	-0.000300102	-0.852667	<0.001
DRB1*13:01:01G	DPB1*18:01	5.18547e-05	3	8.12	-8.85027e-05	-0.630553	0.0633255
DRB1*11:02	DPB1*15:01:01G	5.18547e-05	3	4.89	-3.26923e-05	-0.386676	0.387937
DRB1*11:02	DPB1*18:01	5.18547e-05	3	1.54	2.51556e-05	0.0111559	0.238299
DRB1*13:03:01G	DPB1*14:01:01G	5.18547e-05	3	28.01	-0.000432323	-0.892902	<0.001
DRB1*13:03:01G	DPB1*15:01:01G	5.18547e-05	3	4.35	-2.3326e-05	-0.310266	0.513867
DRB1*13:03:01G	DPB1*30:01	5.18547e-05	3	2.84	2.75344e-06	0.000589643	0.924129
DRB1*13:03:01G	DPB1*10:01:01G	5.18547e-05	3	6.37	-5.82184e-05	-0.528907	0.177382
DRB1*13:03:01G	DPB1*23:01:01G	5.18547e-05	3	1.11	3.26099e-05	0.0178173	0.072018
DRB1*13:03:01G	DPB1*34:01	5.18547e-05	3	0.6	4.14229e-05	0.0417531	0.00191867
DRB1*08:03	DPB1*04:02:01G	5.18547e-05	3	7.54	-7.85597e-05	-0.602385	0.0867224
DRB1*14:01:01G	DPB1*23:01:01G	5.18547e-05	3	1.17	3.17148e-05	0.0173367	0.0871328
DRB1*14:01:01G	DPB1*06:01:01G	5.18547e-05	3	0.17	4.88431e-05	0.178555	<0.001
DRB1*16:02:01G	DPB1*26:01	5.18547e-05	3	1.91	1.88737e-05	0.00665433	0.42591
DRB1*08:02	DPB1*13:01:01G	5.18547e-05	3	0.75	3.88726e-05	0.138405	0.00793797
DRB1*12:02	DPB1*40:01	5.18547e-05	3	0.07	5.06847e-05	0.268224	<0.001
DRB1*04:07:01G	DPB1*14:01:01G	5.18547e-05	3	2.56	7.61917e-06	0.00840565	0.777698
DRB1*04:07:01G	DPB1*03:01:01G	5.18547e-05	3	6.36	-5.81425e-05	-0.528582	0.155999
DRB1*14:04	DPB1*15:01:01G	5.18547e-05	3	1.72	2.21321e-05	0.00541911	0.326095
DRB1*14:04	DPB1*09:01:01	5.18547e-05	3	1.7	2.24165e-05	0.00548837	0.317607
DRB1*03:02	DPB1*15:01:01G	5.18547e-05	3	3.76	-1.32103e-05	-0.203032	0.691263
DRB1*03:02	DPB1*18:01	5.18547e-05	3	1.19	3.13078e-05	0.0138465	0.0947739
DRB1*04:04	DPB1*09:01:01	5.18547e-05	3	2.86	2.50248e-06	0.000365468	0.931238
DRB1*14:06	DPB1*04:02:01G	5.18547e-05	3	4.23	-2.12223e-05	-0.290411	0.536641
DRB1*04:08	DPB1*17:01:01G	5.18547e-05	3	6.95	-6.82776e-05	-0.568354	0.123037
DRB1*04:08	DPB1*01:01:02G	5.18547e-05	3	1.26	3.01175e-05	0.0136401	0.11802
DRB1*11:06:01G	DPB1*15:01:01G	5.18547e-05	3	0.14	4.94819e-05	0.151766	<0.001
DRB1*11:04:02	DPB1*03:01:01G	5.18547e-05	3	1.39	2.78553e-05	0.151867	0.145801
DRB1*14:07	DPB1*04:01:01G	5.18547e-05	3	6.33	-5.76161e-05	-0.526315	0.0998717
DRB1*14:02	DPB1*04:01:01G	5.18547e-05	3	1.76	2.14461e-05	0.382858	0.245243
