# Supplementary material for: HLA-A, -B, -C, -DRB1, -DQB1, and -DPB1 Allele and Haplotype Frequencies of 28,927 Saudi Stem Cell Donors Typed by Next-Generation Sequencing
Source: Front Immunol. 2020 Oct 22;11:544768. doi: 10.3389/fimmu.2020.544768 (PMC7643328; doi:10.3389/fimmu.2020.544768)
Supplement: Supplementary file 2 [file Data_Sheet_2.zip › Supplementary Table S9.XLSX]

## Sheet: HLA-A-C-B-DRB1-DQB1
HLA-A ~C~B~DRB1~DQB1 Haplotype (3159 haplotypes)	Frequency	Observed
A*02:01:01G ~C*06:02:01G ~B*50:01:01G ~DRB1*07:01:01G ~DQB1*02:01:01G	0.018846	1090.32
A*02:05:01G ~C*06:02:01G ~B*50:01:01G ~DRB1*07:01:01G ~DQB1*02:01:01G	0.016048	928.441
A*26:01:01G ~C*07:02:01G ~B*08:01:01G ~DRB1*03:01:01G ~DQB1*02:01:01G	0.014559	842.296
A*31:01:02G ~C*15:02:01G ~B*51:01:01G ~DRB1*13:01:01G ~DQB1*06:03:01G	0.013829	800.063
A*02:01:01G ~C*15:02:01G ~B*51:01:01G ~DRB1*04:02 ~DQB1*03:02:01G	0.013823	799.716
A*23:01:01G ~C*06:02:01G ~B*50:01:01G ~DRB1*07:01:01G ~DQB1*02:01:01G	0.012413	718.142
A*02:01:01G ~C*07:02:01G ~B*07:02:01G ~DRB1*15:01:01G ~DQB1*06:02:01G	0.012255	709.001
A*24:02:01G ~C*07:02:01G ~B*08:01:01G ~DRB1*03:01:01G ~DQB1*02:01:01G	0.008737	505.47
A*68:01:01G ~C*07:02:01G ~B*08:01:01G ~DRB1*03:01:01G ~DQB1*02:01:01G	0.007557	437.203
A*01:01:01G ~C*17:01:01G ~B*41:01 ~DRB1*07:01:01G ~DQB1*03:03:02G	0.007431	429.913
A*30:02:01G ~C*04:01:01G ~B*53:01:01G ~DRB1*13:02:01G ~DQB1*06:09:01G	0.00664	384.151
A*33:03:01G ~C*03:02:01G ~B*58:01:01G ~DRB1*03:01:01G ~DQB1*02:01:01G	0.006578	380.564
A*31:01:02G ~C*06:02:01G ~B*50:01:01G ~DRB1*07:01:01G ~DQB1*02:01:01G	0.006438	372.464
A*33:01:01G ~C*08:02:01G ~B*14:02 ~DRB1*01:02 ~DQB1*05:01:01G	0.005517	319.181
A*02:01:01G ~C*14:02:01G ~B*51:01:01G ~DRB1*15:01:01G ~DQB1*06:02:01G	0.005046	291.931
A*24:02:01G ~C*07:01:01G ~B*15:17:01G ~DRB1*13:02:01G ~DQB1*06:04:01G	0.004578	264.856
A*68:01:01G ~C*04:01:01G ~B*35:03:01G ~DRB1*04:05 ~DQB1*03:02:01G	0.004307	249.177
A*29:01:01G ~C*15:05:01G ~B*07:05:01G ~DRB1*10:01:01G ~DQB1*05:01:01G	0.004253	246.053
A*68:01:01G ~C*07:02:01G ~B*07:02:01G ~DRB1*04:03:01G ~DQB1*03:02:01G	0.004249	245.822
A*11:01:01G ~C*12:02:01G ~B*52:01 ~DRB1*15:02:01G ~DQB1*06:01:01G	0.004165	240.962
A*02:01:01G ~C*07:02:01G ~B*07:02:01G ~DRB1*03:01:01G ~DQB1*02:01:01G	0.004134	239.168
A*30:01:01G ~C*06:02:01G ~B*13:02:01G ~DRB1*07:01:01G ~DQB1*02:01:01G	0.004007	231.821
A*02:01:01G ~C*16:02:01G ~B*51:01:01G ~DRB1*16:01 ~DQB1*05:02:01G	0.003828	221.465
A*33:03:01G ~C*06:02:01G ~B*50:01:01G ~DRB1*07:01:01G ~DQB1*02:01:01G	0.003766	217.878
A*02:01:01G ~C*07:02:01G ~B*08:01:01G ~DRB1*03:01:01G ~DQB1*02:01:01G	0.00351	203.068
A*31:01:02G ~C*01:02:01G ~B*15:08 ~DRB1*13:01:01G ~DQB1*06:03:01G	0.003466	200.522
A*02:05:01G ~C*06:02:01G ~B*53:01:01G ~DRB1*10:01:01G ~DQB1*05:01:01G	0.003426	198.208
A*02:01:01G ~C*15:02:01G ~B*51:01:01G ~DRB1*07:01:01G ~DQB1*02:01:01G	0.003417	197.687
A*68:01:01G ~C*07:01:01G ~B*50:01:01G ~DRB1*07:01:01G ~DQB1*02:01:01G	0.003403	196.877
A*74:03 ~C*15:02:01G ~B*51:01:01G ~DRB1*16:01 ~DQB1*05:02:01G	0.003366	194.737
A*03:01:01G ~C*06:02:01G ~B*50:01:01G ~DRB1*07:01:01G ~DQB1*02:01:01G	0.003304	191.15
A*01:01:01G ~C*07:01:01G ~B*15:17:01G ~DRB1*13:02:01G ~DQB1*06:04:01G	0.003282	189.877
A*26:01:01G ~C*15:04:01G ~B*51:01:01G ~DRB1*04:03:01G ~DQB1*03:02:01G	0.003238	187.331
A*31:01:02G ~C*04:01:01G ~B*35:08 ~DRB1*15:01:01G ~DQB1*06:02:01G	0.003149	182.182
A*68:01:01G ~C*15:04:01G ~B*51:01:01G ~DRB1*11:01:01G ~DQB1*03:01:01G	0.0031	179.347
A*01:01:01G ~C*06:02:01G ~B*37:01:01G ~DRB1*10:01:01G ~DQB1*05:01:01G	0.003098	179.232
A*02:01:01G ~C*03:02:01G ~B*58:01:01G ~DRB1*03:01:01G ~DQB1*02:01:01G	0.002935	169.801
A*24:02:01G ~C*04:01:01G ~B*35:02:01G ~DRB1*11:04:01G ~DQB1*03:01:01G	0.002829	163.669
A*03:01:01G ~C*06:02:01G ~B*50:01:01G ~DRB1*04:06:01G ~DQB1*04:02:01G	0.002771	160.313
A*24:02:01G ~C*04:01:01G ~B*35:01:01G ~DRB1*16:01 ~DQB1*05:02:01G	0.002694	155.859
A*01:01:01G ~C*12:02:01G ~B*52:01 ~DRB1*15:02:01G ~DQB1*06:01:01G	0.002653	153.487
A*02:01:01G ~C*15:02:01G ~B*51:01:01G ~DRB1*01:01:01G ~DQB1*05:01:01G	0.002613	151.173
A*30:01:01G ~C*17:01:01G ~B*42:01 ~DRB1*03:02 ~DQB1*04:02:01G	0.002573	148.858
A*02:01:01G ~C*16:04 ~B*51:01:01G ~DRB1*10:01:01G ~DQB1*05:01:01G	0.002554	147.759
A*30:02:01G ~C*04:01:01G ~B*53:01:01G ~DRB1*04:05 ~DQB1*03:02:01G	0.002541	147.007
A*29:01:01G ~C*07:02:01G ~B*07:02:01G ~DRB1*15:01:01G ~DQB1*06:02:01G	0.002479	143.42
A*68:01:01G ~C*06:02:01G ~B*50:01:01G ~DRB1*07:01:01G ~DQB1*02:01:01G	0.002453	141.916
A*02:01:01G ~C*15:02:01G ~B*51:01:01G ~DRB1*04:03:01G ~DQB1*03:02:01G	0.002443	141.337
A*02:01:01G ~C*14:02:01G ~B*51:01:01G ~DRB1*04:03:01G ~DQB1*03:02:01G	0.002228	128.899
A*02:01:01G ~C*07:02:01G ~B*07:02:01G ~DRB1*07:01:01G ~DQB1*02:01:01G	0.002212	127.973
A*02:02:01G ~C*17:01:01G ~B*41:01 ~DRB1*04:05 ~DQB1*02:01:01G	0.002184	126.353
A*30:01:01G ~C*06:02:01G ~B*50:01:01G ~DRB1*07:01:01G ~DQB1*02:01:01G	0.002184	126.353
A*02:01:01G ~C*16:01:01G ~B*51:01:01G ~DRB1*04:05 ~DQB1*02:01:01G	0.002155	124.675
A*24:02:01G ~C*06:02:01G ~B*50:01:01G ~DRB1*07:01:01G ~DQB1*02:01:01G	0.002058	119.064
A*02:01:01G ~C*07:01:01G ~B*49:01:01G ~DRB1*13:02:01G ~DQB1*06:04:01G	0.001972	114.088
A*33:03:01G ~C*07:01:01G ~B*44:03:02G ~DRB1*07:01:01G ~DQB1*02:01:01G	0.001954	113.047
A*24:02:01G ~C*12:02:01G ~B*52:01 ~DRB1*15:02:01G ~DQB1*06:01:01G	0.001926	111.427
A*03:01:01G ~C*15:02:01G ~B*51:01:01G ~DRB1*13:02:01G ~DQB1*06:04:01G	0.001908	110.385
A*68:01:01G ~C*15:02:01G ~B*51:01:01G ~DRB1*13:01:01G ~DQB1*06:03:01G	0.001907	110.328
A*01:01:01G ~C*06:02:01G ~B*50:01:01G ~DRB1*07:01:01G ~DQB1*02:01:01G	0.001904	110.154
A*33:03:01G ~C*08:02:01G ~B*14:02 ~DRB1*01:02 ~DQB1*05:01:01G	0.0019	109.923
A*26:01:01G ~C*06:02:01G ~B*50:01:01G ~DRB1*07:01:01G ~DQB1*02:01:01G	0.001889	109.286
A*02:01:01G ~C*15:05:01G ~B*73:01 ~DRB1*01:02 ~DQB1*05:01:01G	0.001884	108.997
A*24:02:01G ~C*04:01:01G ~B*35:08 ~DRB1*13:02:01G ~DQB1*06:04:01G	0.001857	107.435
A*02:01:01G ~C*03:04:01G ~B*40:01:01G ~DRB1*03:01:01G ~DQB1*05:02:01G	0.001847	106.856
A*02:01:01G ~C*07:01:01G ~B*18:01:01G ~DRB1*04:03:01G ~DQB1*03:02:01G	0.001844	106.683
A*26:01:01G ~C*12:03:01G ~B*38:01 ~DRB1*13:01:01G ~DQB1*06:03:01G	0.001844	106.683
A*32:01:01G ~C*06:02:01G ~B*53:01:01G ~DRB1*10:01:01G ~DQB1*05:01:01G	0.001844	106.683
A*32:01:01G ~C*04:01:01G ~B*50:01:01G ~DRB1*07:01:01G ~DQB1*02:01:01G	0.0018	104.137
A*32:01:01G ~C*05:01:01G ~B*18:01:01G ~DRB1*04:05 ~DQB1*02:01:01G	0.001786	103.327
A*68:01:01G ~C*07:02:01G ~B*08:01:01G ~DRB1*04:05 ~DQB1*03:02:01G	0.001749	101.187
A*68:01:01G ~C*07:02:01G ~B*08:01:01G ~DRB1*16:02:01G ~DQB1*05:02:01G	0.001711	98.9882
A*02:01:01G ~C*07:02:01G ~B*51:01:01G ~DRB1*04:05 ~DQB1*03:02:01G	0.001671	96.674
A*68:01:01G ~C*15:04:01G ~B*51:01:01G ~DRB1*04:03:01G ~DQB1*03:02:01G	0.001651	95.517
A*02:01:01G ~C*16:02:01G ~B*51:01:01G ~DRB1*13:01:01G ~DQB1*06:03:01G	0.001646	95.2277
A*03:02:01G ~C*15:02:01G ~B*51:01:01G ~DRB1*11:01:01G ~DQB1*03:01:01G	0.001631	94.3599
A*02:05:01G ~C*06:02:01G ~B*50:01:01G ~DRB1*10:01:01G ~DQB1*05:01:01G	0.001577	91.2358
A*26:01:01G ~C*07:02:01G ~B*07:02:01G ~DRB1*15:01:01G ~DQB1*06:02:01G	0.001571	90.8886
A*11:01:01G ~C*06:02:01G ~B*50:01:01G ~DRB1*07:01:01G ~DQB1*02:01:01G	0.001568	90.7151
A*23:01:01G ~C*06:02:01G ~B*50:01:01G ~DRB1*15:01:01G ~DQB1*06:02:01G	0.001566	90.5994
A*32:01:01G ~C*16:04 ~B*51:01:01G ~DRB1*04:05 ~DQB1*03:02:01G	0.001564	90.4837
A*26:01:01G ~C*14:03 ~B*44:03:01G ~DRB1*04:05 ~DQB1*03:02:01G	0.001533	88.6902
A*02:01:01G ~C*07:01:01G ~B*49:01:01G ~DRB1*03:01:01G ~DQB1*02:01:01G	0.001524	88.1695
A*02:01:01G ~C*15:02:01G ~B*51:01:01G ~DRB1*03:01:01G ~DQB1*02:01:01G	0.001519	87.8802
A*02:01:01G ~C*16:04 ~B*51:01:01G ~DRB1*13:01:01G ~DQB1*06:03:01G	0.001513	87.5331
A*32:01:01G ~C*07:01:01G ~B*41:01 ~DRB1*04:05 ~DQB1*03:02:01G	0.001509	87.3017
A*02:01:01G ~C*15:02:01G ~B*51:01:01G ~DRB1*11:01:01G ~DQB1*03:01:01G	0.001491	86.2603
A*31:01:02G ~C*15:02:01G ~B*51:01:01G ~DRB1*07:01:01G ~DQB1*02:01:01G	0.001475	85.3346
A*68:01:01G ~C*15:02:01G ~B*51:01:01G ~DRB1*04:03:01G ~DQB1*03:02:01G	0.00147	85.0454
A*32:01:01G ~C*04:01:01G ~B*50:01:01G ~DRB1*04:03:01G ~DQB1*03:02:01G	0.001429	82.6734
A*03:01:01G ~C*07:02:01G ~B*51:02 ~DRB1*04:03:01G ~DQB1*03:02:01G	0.001406	81.3427
A*24:02:01G ~C*04:01:01G ~B*51:01:01G ~DRB1*04:02 ~DQB1*03:02:01G	0.001394	80.6485
A*01:01:01G ~C*06:02:01G ~B*57:01:01G ~DRB1*07:01:01G ~DQB1*03:03:02G	0.00139	80.4171
A*30:02:01G ~C*04:01:01G ~B*53:01:01G ~DRB1*03:01:01G ~DQB1*02:01:01G	0.001389	80.3592
A*02:01:01G ~C*15:05:01G ~B*73:01 ~DRB1*10:01:01G ~DQB1*05:01:01G	0.001381	79.8964
A*03:01:01G ~C*16:02:01G ~B*51:01:01G ~DRB1*04:03:01G ~DQB1*03:02:01G	0.001354	78.3343
A*03:01:01G ~C*12:02:01G ~B*52:01 ~DRB1*15:02:01G ~DQB1*06:01:01G	0.001348	77.9872
A*02:01:01G ~C*07:01:01G ~B*39:24 ~DRB1*04:01:01G ~DQB1*03:02:01G	0.001341	77.5822
A*01:01:01G ~C*07:02:01G ~B*08:01:01G ~DRB1*03:01:01G ~DQB1*02:01:01G	0.001317	76.1937
A*30:02:01G ~C*04:01:01G ~B*53:01:01G ~DRB1*11:01:01G ~DQB1*03:01:01G	0.001307	75.6152
A*29:02:01G ~C*17:01:01G ~B*42:01 ~DRB1*03:02 ~DQB1*04:02:01G	0.00129	74.6317
A*29:01:01G ~C*15:05:01G ~B*07:05:01G ~DRB1*16:01 ~DQB1*05:02:01G	0.001285	74.3424
A*01:01:01G ~C*15:02:01G ~B*51:01:01G ~DRB1*15:01:01G ~DQB1*06:02:01G	0.001278	73.9374
A*32:01:01G ~C*07:01:01G ~B*39:24 ~DRB1*13:02:01G ~DQB1*06:09:01G	0.001274	73.706
A*30:01:01G ~C*07:01:01G ~B*49:01:01G ~DRB1*08:04 ~DQB1*03:01:01G	0.001273	73.6481
A*68:01:01G ~C*07:02:01G ~B*08:01:01G ~DRB1*07:01:01G ~DQB1*02:01:01G	0.00127	73.4746
A*02:11:01G ~C*15:02:01G ~B*40:06:01G ~DRB1*15:01:01G ~DQB1*06:01:01G	0.001243	71.9125
A*68:02:01G ~C*03:04:02 ~B*15:10 ~DRB1*03:01:01G ~DQB1*02:01:01G	0.001234	71.3918
A*01:01:01G ~C*04:01:01G ~B*35:08 ~DRB1*15:01:01G ~DQB1*06:02:01G	0.001219	70.524
A*02:05:01G ~C*06:02:01G ~B*50:01:01G ~DRB1*03:01:01G ~DQB1*02:01:01G	0.001182	68.3834
A*24:02:01G ~C*01:02:01G ~B*55:01:01G ~DRB1*13:01:01G ~DQB1*06:03:01G	0.001181	68.3256
A*24:02:01G ~C*07:01:01G ~B*15:17:01G ~DRB1*03:01:01G ~DQB1*02:01:01G	0.001177	68.0942
A*23:01:01G ~C*16:02:01G ~B*51:01:01G ~DRB1*04:01:01G ~DQB1*03:01:01G	0.001173	67.8627
A*02:01:01G ~C*16:02:01G ~B*51:08 ~DRB1*13:02:01G ~DQB1*06:04:01G	0.001166	67.4578
A*24:02:01G ~C*12:03:01G ~B*18:01:01G ~DRB1*11:04:01G ~DQB1*03:01:01G	0.001135	65.6643
A*02:01:01G ~C*06:02:01G ~B*57:01:01G ~DRB1*13:01:01G ~DQB1*06:03:01G	0.001134	65.6064
A*02:01:01G ~C*15:02:01G ~B*51:01:01G ~DRB1*15:01:01G ~DQB1*06:02:01G	0.001105	63.9287
A*02:01:01G ~C*15:02:01G ~B*51:01:01G ~DRB1*10:01:01G ~DQB1*05:01:01G	0.001098	63.5237
A*03:02:01G ~C*15:02:01G ~B*51:01:01G ~DRB1*01:01:01G ~DQB1*05:01:01G	0.001091	63.1187
A*30:02:01G ~C*07:01:01G ~B*08:01:01G ~DRB1*03:01:01G ~DQB1*02:01:01G	0.001089	63.003
A*29:02:01G ~C*02:02:02G ~B*27:02 ~DRB1*01:01:01G ~DQB1*05:04	0.001088	62.9452
A*11:01:01G ~C*06:02:01G ~B*13:02:01G ~DRB1*07:01:01G ~DQB1*02:01:01G	0.001081	62.5402
A*32:01:01G ~C*07:02:01G ~B*08:01:01G ~DRB1*03:01:01G ~DQB1*02:01:01G	0.001076	62.2509
A*32:01:01G ~C*15:02:01G ~B*51:01:01G ~DRB1*07:01:01G ~DQB1*02:01:01G	0.001058	61.2095
A*32:01:01G ~C*07:01:01G ~B*49:01:01G ~DRB1*13:02:01G ~DQB1*06:04:01G	0.001047	60.5731
A*11:01:01G ~C*12:03:01G ~B*38:01 ~DRB1*13:01:01G ~DQB1*06:03:01G	0.001046	60.5153
A*03:01:01G ~C*05:01:01G ~B*44:02:01G ~DRB1*10:01:01G ~DQB1*05:01:01G	0.001042	60.2839
A*31:01:02G ~C*07:02:01G ~B*08:01:01G ~DRB1*03:01:01G ~DQB1*02:01:01G	0.001028	59.4739
A*31:01:02G ~C*07:01:01G ~B*49:01:01G ~DRB1*13:02:01G ~DQB1*06:04:01G	0.001024	59.2425
A*02:01:01G ~C*06:02:01G ~B*50:01:01G ~DRB1*15:01:01G ~DQB1*06:02:01G	0.00102	59.0111
A*02:05:01G ~C*06:02:01G ~B*50:01:01G ~DRB1*04:03:01G ~DQB1*03:02:01G	0.00102	59.0111
A*31:01:02G ~C*15:02:01G ~B*51:01:01G ~DRB1*03:01:01G ~DQB1*02:01:01G	0.001008	58.3168
A*02:01:01G ~C*08:02:01G ~B*14:02 ~DRB1*01:02 ~DQB1*05:01:01G	0.000998	57.7383
A*33:03:01G ~C*15:02:01G ~B*51:01:01G ~DRB1*04:03:01G ~DQB1*03:02:01G	0.000996	57.6226
A*23:01:01G ~C*04:01:01G ~B*44:03:01G ~DRB1*04:02 ~DQB1*03:02:01G	0.000985	56.9862
A*66:01:01G ~C*17:01:01G ~B*41:02 ~DRB1*13:03:01G ~DQB1*03:01:01G	0.000978	56.5812
A*32:01:01G ~C*04:01:01G ~B*15:03:01G ~DRB1*04:05 ~DQB1*02:01:01G	0.000969	56.0605
A*01:01:01G ~C*04:01:01G ~B*35:03:01G ~DRB1*11:12 ~DQB1*03:01:01G	0.000965	55.8291
A*01:01:01G ~C*06:02:01G ~B*37:01:01G ~DRB1*13:01:01G ~DQB1*06:03:01G	0.000963	55.7134
A*02:01:01G ~C*04:01:01G ~B*35:08 ~DRB1*04:03:01G ~DQB1*03:02:01G	0.000953	55.1349
A*02:01:01G ~C*15:02:01G ~B*51:01:01G ~DRB1*13:01:01G ~DQB1*06:03:01G	0.000952	55.077
A*23:01:01G ~C*06:02:01G ~B*50:01:01G ~DRB1*16:01 ~DQB1*05:02:01G	0.00094	54.3828
A*24:02:01G ~C*02:02:02G ~B*27:05:02G ~DRB1*04:03:01G ~DQB1*03:02:01G	0.000936	54.1513
A*26:17 ~C*14:02:01G ~B*51:01:01G ~DRB1*15:01:01G ~DQB1*06:02:01G	0.00093	53.8042
A*02:01:01G ~C*03:02:01G ~B*58:01:01G ~DRB1*13:02:01G ~DQB1*06:09:01G	0.000921	53.2835
A*02:01:01G ~C*16:02:01G ~B*51:01:01G ~DRB1*04:08 ~DQB1*03:01:01G	0.000917	53.0521
A*03:02:01G ~C*12:02:01G ~B*52:01 ~DRB1*15:02:01G ~DQB1*06:01:01G	0.000909	52.5893
A*23:01:01G ~C*07:01:01G ~B*49:01:01G ~DRB1*03:01:01G ~DQB1*02:01:01G	0.000909	52.5893
A*03:02:01G ~C*06:02:01G ~B*50:01:01G ~DRB1*07:01:01G ~DQB1*02:01:01G	0.000896	51.8372
A*11:01:01G ~C*04:01:01G ~B*51:01:01G ~DRB1*04:02 ~DQB1*03:02:01G	0.000894	51.7215
A*03:01:01G ~C*08:02:01G ~B*14:02 ~DRB1*13:02:01G ~DQB1*06:09:01G	0.000887	51.3165
A*23:01:01G ~C*06:02:01G ~B*50:01:01G ~DRB1*03:01:01G ~DQB1*02:01:01G	0.000886	51.2586
A*03:01:01G ~C*08:02:01G ~B*14:02 ~DRB1*03:01:01G ~DQB1*02:01:01G	0.00088	50.9115
A*02:05:01G ~C*04:07 ~B*49:01:01G ~DRB1*03:01:01G ~DQB1*02:01:01G	0.000877	50.738
A*02:01:01G ~C*15:04:01G ~B*51:01:01G ~DRB1*11:01:01G ~DQB1*03:01:01G	0.000863	49.928
A*03:01:01G ~C*07:02:01G ~B*08:01:01G ~DRB1*03:01:01G ~DQB1*02:01:01G	0.000855	49.4652
A*02:01:01G ~C*04:01:01G ~B*35:01:01G ~DRB1*16:01 ~DQB1*05:02:01G	0.000849	49.118
A*32:01:01G ~C*12:02:01G ~B*52:01 ~DRB1*15:02:01G ~DQB1*06:01:01G	0.000838	48.4817
A*02:01:01G ~C*02:02:02G ~B*51:01:01G ~DRB1*14:01:01G ~DQB1*05:03:01G	0.000836	48.3659
A*02:01:01G ~C*06:02:01G ~B*50:01:01G ~DRB1*04:03:01G ~DQB1*03:02:01G	0.000834	48.2502
A*31:01:02G ~C*04:01:01G ~B*35:03:01G ~DRB1*04:05 ~DQB1*03:02:01G	0.000834	48.2502
A*26:01:01G ~C*15:02:01G ~B*51:01:01G ~DRB1*04:01:01G ~DQB1*03:02:01G	0.000827	47.8453
A*74:01:01G ~C*16:02:01G ~B*51:01:01G ~DRB1*16:01 ~DQB1*05:02:01G	0.000826	47.7874
A*02:01:01G ~C*06:02:01G ~B*37:01:01G ~DRB1*10:01:01G ~DQB1*05:01:01G	0.000823	47.6138
A*03:01:01G ~C*04:01:01G ~B*35:01:01G ~DRB1*01:01:01G ~DQB1*05:01:01G	0.00081	46.8617
A*26:01:01G ~C*03:03:01G ~B*55:01:01G ~DRB1*03:01:01G ~DQB1*02:01:01G	0.000809	46.8039
A*11:01:01G ~C*07:02:01G ~B*08:01:01G ~DRB1*03:01:01G ~DQB1*02:01:01G	0.000803	46.4568
A*68:01:01G ~C*15:02:01G ~B*51:01:01G ~DRB1*11:01:01G ~DQB1*03:01:01G	0.000801	46.3411
A*68:01:01G ~C*07:02:01G ~B*08:01:01G ~DRB1*15:01:01G ~DQB1*06:02:01G	0.000796	46.0518
A*74:01:01G ~C*04:01:01G ~B*35:03:01G ~DRB1*04:05 ~DQB1*03:02:01G	0.000793	45.8782
A*02:01:01G ~C*06:02:01G ~B*50:01:01G ~DRB1*13:02:01G ~DQB1*06:04:01G	0.000789	45.6468
A*02:01:01G ~C*07:01:01G ~B*50:01:01G ~DRB1*07:01:01G ~DQB1*02:01:01G	0.000786	45.4732
A*02:01:01G ~C*16:02:01G ~B*44:03:01G ~DRB1*04:02 ~DQB1*03:02:01G	0.000786	45.4732
A*02:01:01G ~C*07:02:01G ~B*07:02:01G ~DRB1*13:02:01G ~DQB1*06:03:01G	0.000782	45.2418
A*03:01:01G ~C*12:03:01G ~B*18:01:01G ~DRB1*11:04:01G ~DQB1*03:01:01G	0.000773	44.7211
A*02:01:01G ~C*15:02:01G ~B*51:01:01G ~DRB1*09:01:02G ~DQB1*03:03:02G	0.000766	44.3162
A*33:03:01G ~C*15:02:01G ~B*51:01:01G ~DRB1*11:01:01G ~DQB1*03:01:01G	0.000762	44.0847
A*02:01:01G ~C*18:01:01G ~B*57:02 ~DRB1*15:03:01G ~DQB1*06:03:01G	0.000756	43.7376
A*03:01:01G ~C*04:01:01G ~B*35:03:01G ~DRB1*04:03:01G ~DQB1*03:02:01G	0.000749	43.3326
A*01:01:01G ~C*07:01:01G ~B*08:01:01G ~DRB1*03:01:01G ~DQB1*02:01:01G	0.000746	43.1591
A*30:02:01G ~C*04:01:01G ~B*53:01:01G ~DRB1*07:01:01G ~DQB1*02:01:01G	0.000738	42.6963
A*03:01:01G ~C*07:02:01G ~B*07:02:01G ~DRB1*15:01:01G ~DQB1*06:02:01G	0.000736	42.5805
A*03:02:01G ~C*16:04 ~B*44:02:01G ~DRB1*04:02 ~DQB1*03:02:01G	0.000724	41.8863
A*02:01:01G ~C*07:02:01G ~B*07:02:01G ~DRB1*13:01:01G ~DQB1*06:03:01G	0.000719	41.597
A*02:01:01G ~C*17:01:01G ~B*41:01 ~DRB1*03:01:01G ~DQB1*02:01:01G	0.000718	41.5392
A*24:02:01G ~C*15:02:01G ~B*51:01:01G ~DRB1*11:01:01G ~DQB1*03:01:01G	0.000713	41.2499
A*02:01:01G ~C*14:02:01G ~B*51:01:01G ~DRB1*10:01:01G ~DQB1*05:01:01G	0.000709	41.0185
A*02:02:01G ~C*06:02:01G ~B*58:02 ~DRB1*11:02 ~DQB1*03:01:01G	0.000709	41.0185
A*30:04:01G ~C*12:03:01G ~B*18:01:01G ~DRB1*15:03:01G ~DQB1*06:03:01G	0.000709	41.0185
A*68:01:01G ~C*07:02:01G ~B*08:01:01G ~DRB1*15:02:01G ~DQB1*06:01:01G	0.000706	40.8449
A*01:01:01G ~C*17:01:01G ~B*41:01 ~DRB1*10:01:01G ~DQB1*05:01:01G	0.000704	40.7292
A*02:01:01G ~C*16:02:01G ~B*51:01:01G ~DRB1*03:01:01G ~DQB1*02:01:01G	0.000701	40.5557
A*02:05:01G ~C*06:02:01G ~B*53:01:01G ~DRB1*03:01:01G ~DQB1*02:01:01G	0.000699	40.4399
A*01:01:01G ~C*04:01:01G ~B*35:02:01G ~DRB1*13:01:01G ~DQB1*06:03:01G	0.000696	40.2664
A*31:01:02G ~C*01:02:01G ~B*15:08 ~DRB1*07:01:01G ~DQB1*03:03:02G	0.000696	40.2664
A*02:01:01G ~C*07:02:01G ~B*07:02:01G ~DRB1*04:03:01G ~DQB1*03:02:01G	0.000694	40.1507
A*02:01:01G ~C*07:01:01G ~B*15:17:01G ~DRB1*13:02:01G ~DQB1*06:04:01G	0.000693	40.0928
A*31:01:02G ~C*03:02:01G ~B*51:01:01G ~DRB1*15:01:01G ~DQB1*06:02:01G	0.000687	39.7457
A*01:01:01G ~C*04:01:01G ~B*35:02:01G ~DRB1*11:04:01G ~DQB1*03:01:01G	0.000686	39.6878
A*01:01:01G ~C*04:01:01G ~B*35:01:01G ~DRB1*04:02 ~DQB1*03:02:01G	0.00068	39.3407
A*02:01:01G ~C*15:02:01G ~B*51:01:01G ~DRB1*16:01 ~DQB1*05:02:01G	0.000678	39.225
A*02:01:01G ~C*02:02:02G ~B*51:01:01G ~DRB1*15:01:01G ~DQB1*06:02:01G	0.000674	38.9936
A*02:01:01G ~C*17:01:01G ~B*41:01 ~DRB1*04:05 ~DQB1*02:01:01G	0.000673	38.9357
A*02:05:01G ~C*17:01:01G ~B*41:01 ~DRB1*04:05 ~DQB1*02:01:01G	0.000673	38.9357
A*11:01:01G ~C*08:01:01G ~B*15:02:01G ~DRB1*12:02 ~DQB1*03:01:01G	0.000673	38.9357
A*02:05:01G ~C*06:02:01G ~B*50:01:01G ~DRB1*16:01 ~DQB1*05:02:01G	0.000669	38.7043
A*33:03:01G ~C*07:02:01G ~B*08:01:01G ~DRB1*03:01:01G ~DQB1*02:01:01G	0.000658	38.0679
A*03:01:01G ~C*07:01:01G ~B*15:17:01G ~DRB1*13:05 ~DQB1*03:01:01G	0.000657	38.0101
A*33:03:01G ~C*03:02:01G ~B*58:01:01G ~DRB1*13:02:01G ~DQB1*06:09:01G	0.000654	37.8365
A*02:02:01G ~C*17:01:01G ~B*41:01 ~DRB1*07:01:01G ~DQB1*02:01:01G	0.00065	37.6051
A*02:01:01G ~C*14:02:01G ~B*51:01:01G ~DRB1*07:01:01G ~DQB1*02:01:01G	0.000646	37.3737
A*66:01:01G ~C*17:01:01G ~B*41:02 ~DRB1*07:01:01G ~DQB1*02:01:01G	0.000645	37.3158
A*02:01:01G ~C*12:02:01G ~B*52:01 ~DRB1*15:02:01G ~DQB1*06:01:01G	0.000643	37.2001
A*03:01:01G ~C*04:01:01G ~B*15:03:01G ~DRB1*13:02:01G ~DQB1*06:04:01G	0.000642	37.1423
A*24:02:05 ~C*12:02:01G ~B*40:06:01G ~DRB1*12:02 ~DQB1*03:01:01G	0.00064	37.0266
A*03:02:01G ~C*15:05:01G ~B*73:01 ~DRB1*01:02 ~DQB1*05:01:01G	0.000638	36.9109
A*23:01:01G ~C*06:02:01G ~B*50:01:01G ~DRB1*07:01:01G ~DQB1*03:02:01G	0.000635	36.7373
A*03:01:01G ~C*15:02:01G ~B*51:01:01G ~DRB1*13:01:01G ~DQB1*06:03:01G	0.000634	36.6794
A*02:01:01G ~C*06:02:01G ~B*50:01:01G ~DRB1*03:01:01G ~DQB1*02:01:01G	0.000631	36.5059
A*03:01:01G ~C*06:02:01G ~B*50:01:01G ~DRB1*04:02 ~DQB1*03:02:01G	0.000631	36.5059
A*31:01:02G ~C*04:01:01G ~B*35:08 ~DRB1*04:03:01G ~DQB1*03:02:01G	0.000621	35.9273
A*26:01:01G ~C*12:03:01G ~B*38:01 ~DRB1*14:01:01G ~DQB1*05:03:01G	0.000619	35.8116
A*02:01:01G ~C*16:01:01G ~B*45:01:01G ~DRB1*11:01:02 ~DQB1*05:02:01G	0.000615	35.5802
A*68:02:01G ~C*04:01:01G ~B*53:01:01G ~DRB1*03:01:01G ~DQB1*02:01:01G	0.000611	35.3488
A*24:02:01G ~C*17:01:01G ~B*41:01 ~DRB1*03:01:01G ~DQB1*02:01:01G	0.000609	35.2331
A*02:01:01G ~C*16:01:01G ~B*45:01:01G ~DRB1*13:01:01G ~DQB1*06:03:01G	0.000599	34.6545
A*32:01:01G ~C*02:02:02G ~B*40:02:01G ~DRB1*04:02 ~DQB1*03:02:01G	0.000599	34.6545
A*02:01:01G ~C*15:04:01G ~B*51:01:01G ~DRB1*04:03:01G ~DQB1*03:02:01G	0.000598	34.5967
A*23:01:01G ~C*04:01:01G ~B*44:03:01G ~DRB1*07:01:01G ~DQB1*02:01:01G	0.000598	34.5967
A*29:02:01G ~C*07:01:01G ~B*08:01:01G ~DRB1*03:01:01G ~DQB1*02:01:01G	0.000596	34.481
A*30:02:01G ~C*16:02:01G ~B*51:01:01G ~DRB1*04:03:01G ~DQB1*03:02:01G	0.000589	34.076
A*30:02:01G ~C*07:01:01G ~B*49:01:01G ~DRB1*16:02:01G ~DQB1*06:03:01G	0.000585	33.8446
A*26:01:01G ~C*07:02:01G ~B*08:01:01G ~DRB1*07:01:01G ~DQB1*02:01:01G	0.000577	33.3818
A*23:01:01G ~C*07:01:01G ~B*49:01:01G ~DRB1*01:02 ~DQB1*05:01:01G	0.000574	33.2082
A*23:01:01G ~C*07:01:01G ~B*49:01:01G ~DRB1*11:04:01G ~DQB1*03:01:01G	0.000572	33.0925
A*02:22:01G ~C*17:01:01G ~B*41:01 ~DRB1*15:03:01G ~DQB1*06:03:01G	0.00057	32.9768
A*68:01:02G ~C*15:02:01G ~B*51:01:01G ~DRB1*15:06 ~DQB1*05:02:01G	0.00057	32.9768
A*03:01:01G ~C*07:02:01G ~B*07:02:01G ~DRB1*04:03:01G ~DQB1*03:02:01G	0.000566	32.7454
A*23:01:01G ~C*15:02:01G ~B*51:01:01G ~DRB1*04:02 ~DQB1*03:02:01G	0.00056	32.3982
A*24:02:01G ~C*04:01:01G ~B*35:01:01G ~DRB1*04:02 ~DQB1*03:02:01G	0.000556	32.1668
A*03:01:01G ~C*07:01:01G ~B*47:03 ~DRB1*11:02 ~DQB1*03:01:01G	0.000552	31.9354
A*01:01:01G ~C*04:01:01G ~B*35:02:01G ~DRB1*11:04:01G ~DQB1*06:03:01G	0.000551	31.8776
A*02:05:01G ~C*08:02:01G ~B*14:02 ~DRB1*01:02 ~DQB1*05:01:01G	0.000551	31.8776
A*68:01:02G ~C*15:02:01G ~B*51:01:01G ~DRB1*04:03:01G ~DQB1*03:02:01G	0.00055	31.8197
A*02:01:01G ~C*17:01:01G ~B*42:01 ~DRB1*03:02 ~DQB1*04:02:01G	0.000546	31.5883
A*02:01:01G ~C*14:02:01G ~B*51:01:01G ~DRB1*13:02:01G ~DQB1*06:04:01G	0.000543	31.4147
A*26:01:01G ~C*04:01:01G ~B*35:01:01G ~DRB1*11:01:01G ~DQB1*03:01:01G	0.000543	31.4147
A*02:05:01G ~C*03:02:01G ~B*58:01:01G ~DRB1*03:01:01G ~DQB1*02:01:01G	0.000541	31.299
A*23:01:01G ~C*07:02:01G ~B*08:01:01G ~DRB1*03:01:01G ~DQB1*02:01:01G	0.000539	31.1833
A*03:01:01G ~C*06:02:01G ~B*50:01:01G ~DRB1*13:02:01G ~DQB1*06:04:01G	0.000538	31.1255
A*26:01:01G ~C*12:03:01G ~B*38:01 ~DRB1*13:03:01G ~DQB1*03:01:01G	0.000538	31.1255
A*02:01:01G ~C*17:01:01G ~B*41:01 ~DRB1*07:01:01G ~DQB1*02:01:01G	0.000537	31.0676
A*01:01:01G ~C*15:02:01G ~B*51:01:01G ~DRB1*09:01:02G ~DQB1*03:03:02G	0.000536	31.0097
A*26:01:01G ~C*07:02:01G ~B*07:02:01G ~DRB1*11:04:01G ~DQB1*03:01:01G	0.000536	31.0097
A*26:01:01G ~C*15:04:01G ~B*51:01:01G ~DRB1*15:01:01G ~DQB1*06:02:01G	0.000534	30.894
A*03:01:01G ~C*08:02:01G ~B*14:02 ~DRB1*11:02 ~DQB1*03:01:01G	0.000533	30.8362
A*26:01:01G ~C*15:02:01G ~B*51:01:01G ~DRB1*01:01:01G ~DQB1*05:01:01G	0.000531	30.7205
A*33:03:01G ~C*03:02:01G ~B*58:01:01G ~DRB1*04:03:01G ~DQB1*03:02:01G	0.000521	30.1419
A*03:01:01G ~C*06:02:01G ~B*50:01:01G ~DRB1*04:03:01G ~DQB1*03:02:01G	0.00052	30.0841
A*02:01:01G ~C*07:01:01G ~B*49:01:01G ~DRB1*13:01:01G ~DQB1*06:03:01G	0.000519	30.0262
A*02:01:01G ~C*07:01:01G ~B*57:03:01G ~DRB1*03:01:01G ~DQB1*02:01:01G	0.000518	29.9684
A*24:02:01G ~C*15:02:01G ~B*51:01:01G ~DRB1*13:01:01G ~DQB1*06:03:01G	0.000518	29.9684
A*68:02:01G ~C*07:02:01G ~B*07:02:01G ~DRB1*15:03:01G ~DQB1*06:02:01G	0.000518	29.9684
A*68:01:02G ~C*03:04:01G ~B*40:01:01G ~DRB1*04:03:01G ~DQB1*03:02:01G	0.000517	29.9105
A*23:01:01G ~C*15:05:01G ~B*07:05:01G ~DRB1*04:03:01G ~DQB1*03:02:01G	0.000514	29.737
A*11:01:01G ~C*15:02:01G ~B*40:06:01G ~DRB1*16:02:01G ~DQB1*05:02:01G	0.000513	29.6791
A*01:01:01G ~C*12:03:01G ~B*38:01 ~DRB1*13:01:01G ~DQB1*06:03:01G	0.000512	29.6212
A*02:01:01G ~C*03:02:01G ~B*58:01:01G ~DRB1*04:04 ~DQB1*04:02:01G	0.000511	29.5634
A*02:01:01G ~C*15:02:01G ~B*51:01:01G ~DRB1*11:04:01G ~DQB1*03:01:01G	0.000507	29.332
A*31:01:02G ~C*15:02:01G ~B*51:01:01G ~DRB1*15:01:01G ~DQB1*06:02:01G	0.000506	29.2741
A*68:01:01G ~C*16:04 ~B*13:02:01G ~DRB1*15:01:01G ~DQB1*06:02:01G	0.000506	29.2741
A*01:01:01G ~C*15:02:01G ~B*51:01:01G ~DRB1*04:02 ~DQB1*03:02:01G	0.0005	28.927
A*02:22:01G ~C*03:02:01G ~B*58:01:01G ~DRB1*03:01:01G ~DQB1*02:01:01G	0.000499	28.8691
A*24:02:01G ~C*16:04 ~B*51:01:01G ~DRB1*11:04:01G ~DQB1*03:01:01G	0.000497	28.7534
A*68:01:01G ~C*16:02:01G ~B*51:01:01G ~DRB1*13:01:01G ~DQB1*06:03:01G	0.000497	28.7534
A*03:02:01G ~C*03:02:01G ~B*58:01:01G ~DRB1*04:03:01G ~DQB1*03:02:01G	0.000493	28.522
A*11:01:01G ~C*04:01:01G ~B*35:01:01G ~DRB1*04:02 ~DQB1*03:02:01G	0.000493	28.522
A*23:01:01G ~C*16:02:01G ~B*51:08 ~DRB1*13:02:01G ~DQB1*06:04:01G	0.000491	28.4063
A*24:02:01G ~C*15:02:01G ~B*51:01:01G ~DRB1*04:03:01G ~DQB1*03:02:01G	0.00049	28.3485
A*24:02:01G ~C*07:02:01G ~B*07:02:01G ~DRB1*15:01:01G ~DQB1*06:02:01G	0.000489	28.2906
A*68:01:01G ~C*04:01:01G ~B*35:03:01G ~DRB1*07:01:01G ~DQB1*02:01:01G	0.000488	28.2328
A*11:01:01G ~C*04:01:01G ~B*35:01:01G ~DRB1*01:01:01G ~DQB1*05:01:01G	0.000483	27.9435
A*32:01:01G ~C*06:02:01G ~B*50:01:01G ~DRB1*07:01:01G ~DQB1*02:01:01G	0.000483	27.9435
A*01:01:01G ~C*12:03:01G ~B*18:01:01G ~DRB1*11:04:01G ~DQB1*03:01:01G	0.000481	27.8278
A*02:01:01G ~C*06:02:01G ~B*53:01:01G ~DRB1*10:01:01G ~DQB1*05:01:01G	0.000479	27.7121
A*33:03:01G ~C*03:02:01G ~B*58:01:01G ~DRB1*07:01:01G ~DQB1*02:01:01G	0.000479	27.7121
A*34:02 ~C*07:01:01G ~B*39:24 ~DRB1*04:05 ~DQB1*02:01:01G	0.000477	27.5964
A*68:01:01G ~C*07:02:01G ~B*07:02:01G ~DRB1*15:01:01G ~DQB1*06:02:01G	0.000473	27.3649
A*02:01:01G ~C*16:02:01G ~B*51:08 ~DRB1*03:01:01G ~DQB1*02:01:01G	0.000472	27.3071
A*68:02:01G ~C*08:02:01G ~B*14:02 ~DRB1*01:02 ~DQB1*05:01:01G	0.000472	27.3071
A*02:01:01G ~C*14:02:01G ~B*51:01:01G ~DRB1*13:01:01G ~DQB1*06:03:01G	0.00047	27.1914
A*68:01:01G ~C*15:02:01G ~B*51:01:01G ~DRB1*04:02 ~DQB1*03:02:01G	0.00047	27.1914
A*02:01:01G ~C*06:02:01G ~B*13:02:01G ~DRB1*07:01:01G ~DQB1*02:01:01G	0.000468	27.0757
A*02:01:01G ~C*04:01:01G ~B*35:01:01G ~DRB1*03:01:01G ~DQB1*02:01:01G	0.000466	26.96
A*02:01:01G ~C*05:01:01G ~B*44:02:01G ~DRB1*04:01:01G ~DQB1*03:01:01G	0.000466	26.96
A*30:01:01G ~C*08:02:01G ~B*14:02 ~DRB1*15:03:01G ~DQB1*06:03:01G	0.000466	26.96
A*03:02:01G ~C*07:02:01G ~B*08:01:01G ~DRB1*03:01:01G ~DQB1*02:01:01G	0.000465	26.9021
A*68:01:01G ~C*07:01:01G ~B*15:17:01G ~DRB1*13:02:01G ~DQB1*06:04:01G	0.000465	26.9021
A*69:01 ~C*12:03:01G ~B*35:08 ~DRB1*04:03:01G ~DQB1*03:02:01G	0.000462	26.7285
A*26:01:01G ~C*12:02:01G ~B*52:01 ~DRB1*15:02:01G ~DQB1*06:01:01G	0.000457	26.4393
A*01:01:01G ~C*06:02:01G ~B*37:01:01G ~DRB1*04:03:01G ~DQB1*03:02:01G	0.000455	26.3236
A*02:01:01G ~C*05:01:01G ~B*44:02:01G ~DRB1*10:01:01G ~DQB1*05:01:01G	0.000454	26.2657
A*30:02:01G ~C*15:04:01G ~B*51:01:01G ~DRB1*11:01:01G ~DQB1*03:01:01G	0.000454	26.2657
A*02:01:01G ~C*04:01:01G ~B*35:03:01G ~DRB1*04:05 ~DQB1*03:02:01G	0.000449	25.9764
A*02:02:01G ~C*07:01:01G ~B*57:03:01G ~DRB1*13:02:01G ~DQB1*06:04:01G	0.000449	25.9764
A*74:01:01G ~C*02:10:01G ~B*18:01:01G ~DRB1*11:01:02 ~DQB1*05:02:01G	0.000449	25.9764
A*02:05:01G ~C*07:02:01G ~B*08:01:01G ~DRB1*03:01:01G ~DQB1*02:01:01G	0.000448	25.9186
A*02:01:01G ~C*15:02:01G ~B*51:01:01G ~DRB1*04:05 ~DQB1*02:01:01G	0.000446	25.8029
A*24:07 ~C*04:01:01G ~B*35:05 ~DRB1*12:02 ~DQB1*03:01:01G	0.000446	25.8029
A*23:01:01G ~C*06:02:01G ~B*50:01:01G ~DRB1*13:02:01G ~DQB1*06:04:01G	0.000444	25.6872
A*03:01:01G ~C*04:01:01G ~B*35:01:01G ~DRB1*11:01:01G ~DQB1*03:01:01G	0.000443	25.6293
A*02:05:01G ~C*07:01:01G ~B*15:17:01G ~DRB1*13:02:01G ~DQB1*06:04:01G	0.000437	25.2822
A*02:01:01G ~C*04:01:01G ~B*35:08 ~DRB1*04:08 ~DQB1*03:01:01G	0.000434	25.1086
A*24:02:01G ~C*04:01:01G ~B*35:02:01G ~DRB1*11:02 ~DQB1*03:01:01G	0.000434	25.1086
A*68:01:01G ~C*07:02:01G ~B*07:02:01G ~DRB1*03:01:01G ~DQB1*02:01:01G	0.000434	25.1086
A*02:05:01G ~C*06:02:01G ~B*50:01:01G ~DRB1*13:01:01G ~DQB1*06:03:01G	0.000432	24.9929
A*33:03:01G ~C*04:01:01G ~B*35:01:01G ~DRB1*03:01:01G ~DQB1*02:01:01G	0.000432	24.9929
A*01:03 ~C*15:05:01G ~B*73:01 ~DRB1*10:01:01G ~DQB1*05:01:01G	0.000431	24.9351
A*02:01:01G ~C*07:01:01G ~B*58:01:01G ~DRB1*15:03:01G ~DQB1*06:02:01G	0.000431	24.9351
A*01:01:01G ~C*03:02:01G ~B*58:01:01G ~DRB1*03:01:01G ~DQB1*02:01:01G	0.000427	24.7037
A*03:01:01G ~C*15:02:01G ~B*51:01:01G ~DRB1*07:01:01G ~DQB1*02:01:01G	0.000423	24.4722
A*02:01:01G ~C*04:01:01G ~B*35:01:01G ~DRB1*14:01:01G ~DQB1*05:03:01G	0.000422	24.4144
A*02:01:01G ~C*14:02:01G ~B*51:01:01G ~DRB1*08:03 ~DQB1*03:01:01G	0.000422	24.4144
A*01:01:01G ~C*17:01:01G ~B*41:01 ~DRB1*01:02 ~DQB1*05:01:01G	0.000421	24.3565
A*32:01:01G ~C*17:01:01G ~B*41:01 ~DRB1*03:01:01G ~DQB1*02:01:01G	0.000421	24.3565
A*02:01:01G ~C*07:02:01G ~B*08:01:01G ~DRB1*16:01 ~DQB1*05:02:01G	0.00042	24.2987
A*24:02:01G ~C*04:01:01G ~B*35:08 ~DRB1*04:03:01G ~DQB1*03:02:01G	0.000419	24.2408
A*26:01:01G ~C*12:03:01G ~B*38:01 ~DRB1*04:02 ~DQB1*03:02:01G	0.000418	24.183
A*03:01:01G ~C*08:02:01G ~B*14:02 ~DRB1*01:02 ~DQB1*05:01:01G	0.000416	24.0673
A*02:01:01G ~C*07:01:01G ~B*18:01:01G ~DRB1*04:02 ~DQB1*03:02:01G	0.000415	24.0094
A*02:03:01G ~C*07:02:01G ~B*38:02:01G ~DRB1*15:01:01G ~DQB1*05:03:01G	0.000415	24.0094
A*02:85 ~C*07:01:01G ~B*39:24 ~DRB1*04:05 ~DQB1*02:01:01G	0.000415	24.0094
A*24:03:01G ~C*12:02:01G ~B*52:01 ~DRB1*13:02:01G ~DQB1*06:04:01G	0.000415	24.0094
A*30:04:01G ~C*08:02:01G ~B*14:01 ~DRB1*04:04 ~DQB1*04:02:01G	0.000415	24.0094
A*68:02:01G ~C*07:02:01G ~B*07:02:01G ~DRB1*11:02 ~DQB1*03:01:01G	0.000415	24.0094
A*03:01:01G ~C*07:02:01G ~B*58:01:01G ~DRB1*03:01:01G ~DQB1*02:01:01G	0.000414	23.9516
A*74:01:01G ~C*07:01:01G ~B*39:24 ~DRB1*11:02 ~DQB1*03:01:01G	0.000413	23.8937
A*03:01:01G ~C*15:02:01G ~B*51:01:01G ~DRB1*10:01:01G ~DQB1*05:01:01G	0.000412	23.8358
A*31:01:02G ~C*07:01:01G ~B*15:17:01G ~DRB1*13:02:01G ~DQB1*06:04:01G	0.000412	23.8358
A*01:01:01G ~C*17:01:01G ~B*41:02 ~DRB1*13:03:01G ~DQB1*03:01:01G	0.000409	23.6623
A*31:01:02G ~C*12:03:01G ~B*38:01 ~DRB1*03:01:01G ~DQB1*02:01:01G	0.000409	23.6623
A*32:01:01G ~C*04:01:01G ~B*35:08 ~DRB1*16:02:01G ~DQB1*05:02:01G	0.000409	23.6623
A*02:01:01G ~C*06:02:01G ~B*50:01:01G ~DRB1*13:01:01G ~DQB1*06:03:01G	0.000406	23.4887
A*24:02:01G ~C*12:03:01G ~B*38:01 ~DRB1*13:01:01G ~DQB1*06:03:01G	0.000406	23.4887
A*01:01:01G ~C*07:01:01G ~B*58:01:01G ~DRB1*03:01:01G ~DQB1*02:01:01G	0.000405	23.4309
A*26:01:01G ~C*12:03:01G ~B*18:01:01G ~DRB1*03:01:01G ~DQB1*02:01:01G	0.000404	23.373
A*30:01:01G ~C*08:02:01G ~B*14:02 ~DRB1*08:04 ~DQB1*03:01:01G	0.000404	23.373
A*03:02:01G ~C*15:02:01G ~B*51:01:01G ~DRB1*13:01:01G ~DQB1*06:03:01G	0.000403	23.3152
A*24:02:01G ~C*06:02:01G ~B*13:02:01G ~DRB1*07:01:01G ~DQB1*02:01:01G	0.000403	23.3152
A*68:01:01G ~C*15:02:01G ~B*51:01:01G ~DRB1*16:01 ~DQB1*05:02:01G	0.000403	23.3152
A*32:01:01G ~C*15:04:01G ~B*51:01:01G ~DRB1*11:01:01G ~DQB1*02:01:01G	0.000401	23.1995
A*24:02:01G ~C*06:02:01G ~B*50:01:01G ~DRB1*13:02:01G ~DQB1*06:04:01G	0.0004	23.1416
A*02:05:01G ~C*07:02:01G ~B*07:02:01G ~DRB1*03:01:01G ~DQB1*02:01:01G	0.000399	23.0837
A*01:01:01G ~C*14:02:01G ~B*51:01:01G ~DRB1*11:04:01G ~DQB1*03:01:01G	0.000398	23.0259
A*32:01:01G ~C*12:03:01G ~B*39:01:01G ~DRB1*04:02 ~DQB1*03:02:01G	0.000398	23.0259
A*02:05:01G ~C*07:01:01G ~B*58:01:01G ~DRB1*11:02 ~DQB1*03:01:01G	0.000397	22.968
A*02:01:01G ~C*16:02:01G ~B*51:01:01G ~DRB1*07:01:01G ~DQB1*02:01:01G	0.000396	22.9102
A*30:02:01G ~C*18:01:01G ~B*57:03:01G ~DRB1*13:01:01G ~DQB1*05:01:01G	0.000396	22.9102
A*68:01:01G ~C*03:02:01G ~B*58:01:01G ~DRB1*03:01:01G ~DQB1*02:01:01G	0.000396	22.9102
A*26:01:01G ~C*16:02:01G ~B*51:01:01G ~DRB1*14:01:01G ~DQB1*05:03:01G	0.000395	22.8523
A*02:01:01G ~C*14:02:01G ~B*51:01:01G ~DRB1*11:04:01G ~DQB1*03:01:01G	0.000394	22.7945
A*32:01:01G ~C*07:02:01G ~B*08:01:01G ~DRB1*07:01:01G ~DQB1*02:01:01G	0.000394	22.7945
A*30:02:01G ~C*07:01:01G ~B*49:01:01G ~DRB1*03:01:01G ~DQB1*02:01:01G	0.000393	22.7366
A*66:01:01G ~C*07:01:01G ~B*39:24 ~DRB1*04:05 ~DQB1*02:01:01G	0.000392	22.6788
A*68:02:01G ~C*04:01:01G ~B*53:01:01G ~DRB1*13:02:01G ~DQB1*06:04:01G	0.000392	22.6788
A*26:01:01G ~C*03:02:01G ~B*58:01:01G ~DRB1*03:01:01G ~DQB1*02:01:01G	0.000389	22.5052
A*68:02:01G ~C*07:01:01G ~B*49:01:01G ~DRB1*10:01:01G ~DQB1*05:01:01G	0.000389	22.5052
A*33:03:01G ~C*15:02:01G ~B*51:01:01G ~DRB1*13:01:01G ~DQB1*06:03:01G	0.000388	22.4474
A*31:01:02G ~C*15:02:01G ~B*51:01:01G ~DRB1*04:03:01G ~DQB1*03:02:01G	0.000387	22.3895
A*01:01:01G ~C*17:01:01G ~B*41:01 ~DRB1*03:01:01G ~DQB1*02:01:01G	0.000385	22.2738
A*02:01:01G ~C*06:02:01G ~B*50:01:01G ~DRB1*04:02 ~DQB1*03:02:01G	0.000385	22.2738
A*68:01:01G ~C*15:02:01G ~B*51:01:01G ~DRB1*13:02:01G ~DQB1*06:04:01G	0.000384	22.2159
A*02:01:01G ~C*17:01:01G ~B*41:01 ~DRB1*07:01:01G ~DQB1*03:03:02G	0.000381	22.0424
A*31:01:02G ~C*06:02:01G ~B*50:01:01G ~DRB1*15:01:01G ~DQB1*06:02:01G	0.000381	22.0424
A*31:01:02G ~C*15:02:01G ~B*51:01:01G ~DRB1*16:01 ~DQB1*05:02:01G	0.00038	21.9845
A*11:01:01G ~C*01:02:01G ~B*55:01:01G ~DRB1*03:01:01G ~DQB1*02:01:01G	0.000379	21.9267
A*24:02:01G ~C*17:01:01G ~B*41:01 ~DRB1*04:05 ~DQB1*02:01:01G	0.000379	21.9267
A*02:01:01G ~C*02:10:01G ~B*15:03:01G ~DRB1*11:01:02 ~DQB1*03:01:01G	0.000378	21.8688
A*68:01:01G ~C*15:02:01G ~B*51:01:01G ~DRB1*01:01:01G ~DQB1*05:01:01G	0.000378	21.8688
A*31:01:02G ~C*15:02:01G ~B*51:01:01G ~DRB1*11:01:01G ~DQB1*03:01:01G	0.000377	21.811
A*68:01:02G ~C*03:04:01G ~B*40:01:01G ~DRB1*15:01:01G ~DQB1*06:02:01G	0.000377	21.811
A*01:01:01G ~C*14:02:01G ~B*51:01:01G ~DRB1*10:01:01G ~DQB1*05:01:01G	0.000374	21.6374
A*66:01:01G ~C*07:01:01G ~B*15:17:01G ~DRB1*04:05 ~DQB1*02:01:01G	0.000372	21.5217
A*24:02:01G ~C*04:01:01G ~B*35:08 ~DRB1*13:01:01G ~DQB1*06:03:01G	0.000371	21.4638
A*24:02:01G ~C*07:01:01G ~B*18:01:01G ~DRB1*11:01:01G ~DQB1*03:01:01G	0.000367	21.2324
A*01:01:01G ~C*17:01:01G ~B*41:01 ~DRB1*04:05 ~DQB1*02:01:01G	0.000365	21.1167
A*02:01:01G ~C*04:01:01G ~B*53:01:01G ~DRB1*13:02:01G ~DQB1*06:09:01G	0.000365	21.1167
A*02:01:01G ~C*15:02:01G ~B*51:01:01G ~DRB1*13:02:01G ~DQB1*06:04:01G	0.000365	21.1167
A*68:01:02G ~C*15:02:01G ~B*51:01:01G ~DRB1*15:01:01G ~DQB1*06:02:01G	0.000365	21.1167
A*02:01:01G ~C*05:01:01G ~B*44:02:01G ~DRB1*04:04 ~DQB1*03:02:01G	0.000364	21.0589
A*01:01:01G ~C*17:01:01G ~B*41:01 ~DRB1*13:01:01G ~DQB1*06:03:01G	0.000362	20.9431
A*31:01:02G ~C*14:02:01G ~B*51:01:01G ~DRB1*04:01:01G ~DQB1*03:02:01G	0.000362	20.9431
A*32:01:01G ~C*17:01:01G ~B*42:01 ~DRB1*03:02 ~DQB1*04:02:01G	0.000362	20.9431
A*03:01:01G ~C*12:03:01G ~B*38:01 ~DRB1*13:01:01G ~DQB1*06:03:01G	0.000361	20.8853
A*24:02:01G ~C*04:03 ~B*13:01:01G ~DRB1*15:01:01G ~DQB1*06:01:01G	0.00036	20.8274
A*01:01:01G ~C*01:02:01G ~B*55:01:01G ~DRB1*11:01:01G ~DQB1*03:01:01G	0.000359	20.7696
A*11:01:01G ~C*04:01:01G ~B*35:01:01G ~DRB1*15:06 ~DQB1*05:02:01G	0.000359	20.7696
A*31:01:02G ~C*02:10:01G ~B*15:03:01G ~DRB1*04:01:01G ~DQB1*03:01:01G	0.000359	20.7696
A*01:03 ~C*17:01:01G ~B*41:01 ~DRB1*04:05 ~DQB1*02:01:01G	0.000358	20.7117
A*02:01:01G ~C*17:01:01G ~B*42:02:01G ~DRB1*03:02 ~DQB1*04:02:01G	0.000357	20.6539
A*29:02:01G ~C*12:03:01G ~B*39:10 ~DRB1*03:01:01G ~DQB1*02:01:01G	0.000357	20.6539
A*02:01:01G ~C*03:04:01G ~B*40:01:01G ~DRB1*04:03:01G ~DQB1*03:02:01G	0.000356	20.596
A*02:01:01G ~C*16:02:01G ~B*51:01:01G ~DRB1*04:03:01G ~DQB1*03:02:01G	0.000356	20.596
A*01:01:01G ~C*06:02:01G ~B*13:02:01G ~DRB1*07:01:01G ~DQB1*02:01:01G	0.000354	20.4803
A*02:05:01G ~C*12:03:01G ~B*15:03:01G ~DRB1*07:01:01G ~DQB1*02:01:01G	0.000354	20.4803
A*74:03 ~C*06:02:01G ~B*50:01:01G ~DRB1*07:01:01G ~DQB1*02:01:01G	0.000354	20.4803
A*26:01:01G ~C*06:02:01G ~B*50:01:01G ~DRB1*04:06:01G ~DQB1*04:02:01G	0.000353	20.4225
A*02:01:01G ~C*12:03:01G ~B*35:03:01G ~DRB1*14:01:01G ~DQB1*05:03:01G	0.000352	20.3646
A*03:01:01G ~C*07:02:01G ~B*07:02:01G ~DRB1*03:01:01G ~DQB1*02:01:01G	0.000352	20.3646
A*32:01:01G ~C*04:01:01G ~B*35:01:01G ~DRB1*03:01:01G ~DQB1*02:01:01G	0.000351	20.3068
A*31:01:02G ~C*12:02:01G ~B*52:01 ~DRB1*15:02:01G ~DQB1*06:01:01G	0.00035	20.2489
A*03:01:01G ~C*07:02:01G ~B*07:02:01G ~DRB1*13:01:01G ~DQB1*06:03:01G	0.000349	20.191
A*02:01:01G ~C*12:03:01G ~B*38:01 ~DRB1*13:01:01G ~DQB1*06:03:01G	0.000348	20.1332
A*24:02:01G ~C*07:02:01G ~B*07:02:01G ~DRB1*04:03:01G ~DQB1*03:02:01G	0.000348	20.1332
A*01:01:01G ~C*07:01:01G ~B*15:17:01G ~DRB1*03:01:01G ~DQB1*02:01:01G	0.000347	20.0753
A*02:01:01G ~C*03:02:01G ~B*58:01:01G ~DRB1*07:01:01G ~DQB1*02:01:01G	0.000344	19.9018
A*33:01:01G ~C*02:02:02G ~B*44:03:01G ~DRB1*01:02 ~DQB1*05:01:01G	0.000343	19.8439
A*32:01:01G ~C*15:02:01G ~B*51:01:01G ~DRB1*04:01:01G ~DQB1*03:02:01G	0.000342	19.7861
A*24:03:01G ~C*12:03:01G ~B*38:01 ~DRB1*07:01:01G ~DQB1*02:01:01G	0.000341	19.7282
A*36:01 ~C*04:01:01G ~B*53:01:01G ~DRB1*11:01:02 ~DQB1*06:02:01G	0.000341	19.7282
A*02:01:01G ~C*02:02:02G ~B*27:05:02G ~DRB1*04:03:01G ~DQB1*03:02:01G	0.00034	19.6704
A*02:01:01G ~C*15:04:01G ~B*51:01:01G ~DRB1*03:01:01G ~DQB1*02:01:01G	0.000339	19.6125
A*25:01:01G ~C*12:03:01G ~B*18:01:01G ~DRB1*15:01:01G ~DQB1*06:02:01G	0.000339	19.6125
A*01:01:01G ~C*08:02:01G ~B*14:02 ~DRB1*01:02 ~DQB1*05:01:01G	0.000338	19.5547
A*29:01:01G ~C*07:02:01G ~B*07:02:01G ~DRB1*04:03:01G ~DQB1*03:02:01G	0.000337	19.4968
A*68:02:01G ~C*12:02:01G ~B*52:01 ~DRB1*15:02:01G ~DQB1*06:01:01G	0.000337	19.4968
A*01:01:01G ~C*07:01:01G ~B*49:01:01G ~DRB1*13:02:01G ~DQB1*06:04:01G	0.000336	19.4389
A*74:01:01G ~C*02:10:01G ~B*15:03:01G ~DRB1*03:01:01G ~DQB1*02:01:01G	0.000336	19.4389
A*26:01:01G ~C*12:03:01G ~B*38:01 ~DRB1*11:04:01G ~DQB1*03:01:01G	0.000335	19.3811
A*68:01:02G ~C*15:02:01G ~B*51:01:01G ~DRB1*13:02:01G ~DQB1*06:04:01G	0.000334	19.3232
A*33:03:01G ~C*06:02:01G ~B*50:01:01G ~DRB1*03:01:01G ~DQB1*02:01:01G	0.000333	19.2654
A*29:01:01G ~C*15:05:01G ~B*07:05:01G ~DRB1*03:01:01G ~DQB1*02:01:01G	0.000332	19.2075
A*02:01:01G ~C*02:02:02G ~B*27:05:02G ~DRB1*11:01:01G ~DQB1*03:01:01G	0.00033	19.0918
A*02:01:01G ~C*05:01:01G ~B*44:02:01G ~DRB1*04:03:01G ~DQB1*03:02:01G	0.00033	19.0918
A*02:01:01G ~C*12:03:01G ~B*53:01:01G ~DRB1*04:05 ~DQB1*02:01:01G	0.000328	18.9761
A*24:02:01G ~C*07:01:01G ~B*08:01:01G ~DRB1*15:01:01G ~DQB1*05:02:01G	0.000328	18.9761
A*30:02:01G ~C*04:01:01G ~B*53:01:01G ~DRB1*04:03:01G ~DQB1*03:02:01G	0.000328	18.9761
A*31:01:02G ~C*04:01:01G ~B*35:01:01G ~DRB1*03:01:01G ~DQB1*02:01:01G	0.000328	18.9761
A*02:01:01G ~C*16:04 ~B*51:01:01G ~DRB1*07:01:01G ~DQB1*02:01:01G	0.000327	18.9183
A*02:02:01G ~C*07:01:01G ~B*57:03:01G ~DRB1*11:02 ~DQB1*03:01:01G	0.000327	18.9183
A*03:01:01G ~C*01:02:01G ~B*55:01:01G ~DRB1*13:01:01G ~DQB1*06:03:01G	0.000327	18.9183
A*11:01:01G ~C*01:02:01G ~B*55:01:01G ~DRB1*16:02:01G ~DQB1*05:02:01G	0.000327	18.9183
A*30:04:01G ~C*04:01:01G ~B*15:03:01G ~DRB1*11:01:02 ~DQB1*05:01:01G	0.000327	18.9183
A*01:01:01G ~C*18:01:01G ~B*81:01:01G ~DRB1*11:01:02 ~DQB1*03:01:01G	0.000326	18.8604
A*23:01:01G ~C*03:02:01G ~B*58:01:01G ~DRB1*03:01:01G ~DQB1*02:01:01G	0.000325	18.8026
A*23:01:01G ~C*15:05:01G ~B*07:05:01G ~DRB1*07:01:01G ~DQB1*02:01:01G	0.000325	18.8026
A*03:01:01G ~C*04:01:01G ~B*35:02:01G ~DRB1*11:04:01G ~DQB1*03:01:01G	0.000323	18.6868
A*33:03:01G ~C*15:02:01G ~B*51:01:01G ~DRB1*07:01:01G ~DQB1*02:01:01G	0.000322	18.629
A*30:02:01G ~C*04:01:01G ~B*53:01:01G ~DRB1*13:02:01G ~DQB1*06:04:01G	0.00032	18.5133
A*31:01:02G ~C*15:02:01G ~B*51:01:01G ~DRB1*13:02:01G ~DQB1*06:04:01G	0.00032	18.5133
A*02:01:01G ~C*07:01:01G ~B*08:01:01G ~DRB1*03:01:01G ~DQB1*02:01:01G	0.000319	18.4554
A*01:01:01G ~C*17:01:01G ~B*41:01 ~DRB1*11:04:01G ~DQB1*03:01:01G	0.000318	18.3976
A*29:01:01G ~C*15:05:01G ~B*07:05:01G ~DRB1*11:04:01G ~DQB1*03:01:01G	0.000317	18.3397
A*68:01:01G ~C*04:01:01G ~B*35:01:01G ~DRB1*16:01 ~DQB1*05:02:01G	0.000316	18.2819
A*02:05:01G ~C*04:01:01G ~B*53:01:01G ~DRB1*13:01:01G ~DQB1*06:03:01G	0.000315	18.224
A*11:01:01G ~C*12:02:01G ~B*52:01 ~DRB1*14:04 ~DQB1*05:03:01G	0.000315	18.224
A*24:02:01G ~C*14:02:01G ~B*51:01:01G ~DRB1*04:03:01G ~DQB1*03:02:01G	0.000314	18.1662
A*24:03:01G ~C*12:03:01G ~B*18:01:01G ~DRB1*11:04:01G ~DQB1*03:01:01G	0.000314	18.1662
A*26:01:01G ~C*14:02:01G ~B*51:01:01G ~DRB1*07:01:01G ~DQB1*02:01:01G	0.000314	18.1662
A*68:01:01G ~C*04:01:01G ~B*35:03:01G ~DRB1*15:01:01G ~DQB1*06:02:01G	0.000314	18.1662
A*03:02:01G ~C*04:01:01G ~B*35:01:01G ~DRB1*11:01:01G ~DQB1*03:01:01G	0.000313	18.1083
A*31:01:02G ~C*01:02:01G ~B*15:08 ~DRB1*03:01:01G ~DQB1*02:01:01G	0.000313	18.1083
A*66:01:01G ~C*06:02:01G ~B*13:02:01G ~DRB1*07:01:01G ~DQB1*02:01:01G	0.000313	18.1083
A*02:01:01G ~C*06:02:01G ~B*53:01:01G ~DRB1*03:01:01G ~DQB1*02:01:01G	0.000312	18.0504
A*24:03:01G ~C*12:03:01G ~B*38:01 ~DRB1*13:01:01G ~DQB1*06:03:01G	0.000312	18.0504
A*32:01:01G ~C*15:02:01G ~B*40:02:01G ~DRB1*03:01:01G ~DQB1*02:01:01G	0.000312	18.0504
A*33:03:01G ~C*15:02:01G ~B*51:01:01G ~DRB1*16:01 ~DQB1*05:02:01G	0.000311	17.9926
A*74:01:01G ~C*06:02:01G ~B*58:02 ~DRB1*11:02 ~DQB1*03:01:01G	0.000311	17.9926
A*02:01:01G ~C*05:01:01G ~B*44:02:01G ~DRB1*03:01:01G ~DQB1*05:01:01G	0.00031	17.9347
A*03:01:01G ~C*14:02:01G ~B*51:01:01G ~DRB1*01:01:01G ~DQB1*05:01:01G	0.00031	17.9347
A*01:01:01G ~C*06:02:01G ~B*57:01:01G ~DRB1*03:01:01G ~DQB1*02:01:01G	0.000309	17.8769
A*11:01:01G ~C*07:02:01G ~B*51:01:01G ~DRB1*08:03 ~DQB1*03:01:01G	0.000309	17.8769
A*30:04:01G ~C*17:01:01G ~B*41:01 ~DRB1*03:01:01G ~DQB1*02:01:01G	0.000309	17.8769
A*32:01:01G ~C*04:01:01G ~B*53:01:01G ~DRB1*11:04:01G ~DQB1*03:01:01G	0.000309	17.8769
A*23:01:01G ~C*17:01:01G ~B*42:01 ~DRB1*03:02 ~DQB1*04:02:01G	0.000308	17.819
A*01:01:01G ~C*04:01:01G ~B*35:08 ~DRB1*04:03:01G ~DQB1*03:02:01G	0.000307	17.7612
A*01:01:01G ~C*17:01:01G ~B*41:01 ~DRB1*07:01:01G ~DQB1*02:01:01G	0.000307	17.7612
A*03:01:01G ~C*06:02:01G ~B*13:02:01G ~DRB1*07:01:01G ~DQB1*02:01:01G	0.000307	17.7612
A*24:02:01G ~C*06:02:01G ~B*50:01:01G ~DRB1*03:01:01G ~DQB1*02:01:01G	0.000307	17.7612
A*24:02:01G ~C*15:02:01G ~B*51:01:01G ~DRB1*10:01:01G ~DQB1*05:01:01G	0.000307	17.7612
A*02:01:01G ~C*12:03:01G ~B*38:01 ~DRB1*10:01:01G ~DQB1*05:01:01G	0.000305	17.6455
A*02:01:01G ~C*16:02:01G ~B*51:01:01G ~DRB1*11:04:01G ~DQB1*03:01:01G	0.000305	17.6455
A*23:01:01G ~C*06:02:01G ~B*50:01:01G ~DRB1*04:06:01G ~DQB1*04:02:01G	0.000305	17.6455
A*02:01:01G ~C*16:01:01G ~B*45:01:01G ~DRB1*03:01:01G ~DQB1*02:01:01G	0.000304	17.5876
A*32:01:01G ~C*12:03:01G ~B*18:01:01G ~DRB1*11:01:01G ~DQB1*03:01:01G	0.000303	17.5298
A*02:01:01G ~C*08:01:01G ~B*15:13 ~DRB1*12:02 ~DQB1*03:01:01G	0.000302	17.4719
A*02:01:01G ~C*14:02:01G ~B*51:01:01G ~DRB1*04:03:01G ~DQB1*03:05:01G	0.000302	17.4719
A*24:02:01G ~C*07:01:01G ~B*39:24 ~DRB1*04:05 ~DQB1*02:01:01G	0.000302	17.4719
A*01:01:01G ~C*15:02:01G ~B*51:01:01G ~DRB1*07:01:01G ~DQB1*02:01:01G	0.0003	17.3562
A*02:01:01G ~C*04:04 ~B*40:12 ~DRB1*15:03:01G ~DQB1*06:02:01G	0.0003	17.3562
A*11:01:01G ~C*12:03:01G ~B*18:01:01G ~DRB1*11:04:01G ~DQB1*03:01:01G	0.0003	17.3562
A*24:02:01G ~C*04:01:01G ~B*35:03:01G ~DRB1*04:03:01G ~DQB1*03:02:01G	0.000299	17.2983
A*68:01:01G ~C*07:01:01G ~B*15:17:01G ~DRB1*03:01:01G ~DQB1*02:01:01G	0.000297	17.1826
A*02:05:01G ~C*06:02:01G ~B*53:01:01G ~DRB1*13:02:01G ~DQB1*06:04:01G	0.000295	17.0669
A*11:01:01G ~C*04:01:01G ~B*51:01:01G ~DRB1*04:07:01G ~DQB1*03:01:01G	0.000294	17.0091
A*11:01:01G ~C*15:02:01G ~B*51:01:01G ~DRB1*13:01:01G ~DQB1*06:03:01G	0.000294	17.0091
A*30:01:01G ~C*17:01:01G ~B*39:10 ~DRB1*01:02 ~DQB1*05:01:01G	0.000294	17.0091
A*02:05:01G ~C*06:02:01G ~B*50:01:01G ~DRB1*13:02:01G ~DQB1*06:04:01G	0.000293	16.9512
A*29:01:01G ~C*15:05:01G ~B*07:05:01G ~DRB1*07:01:01G ~DQB1*02:01:01G	0.000293	16.9512
A*33:03:01G ~C*07:02:01G ~B*07:02:01G ~DRB1*15:01:01G ~DQB1*06:02:01G	0.000293	16.9512
A*01:01:01G ~C*04:01:01G ~B*35:02:01G ~DRB1*12:01:01G ~DQB1*03:01:01G	0.000292	16.8934
A*29:02:01G ~C*06:02:01G ~B*45:01:01G ~DRB1*11:02 ~DQB1*03:01:01G	0.000292	16.8934
A*02:01:01G ~C*01:02:01G ~B*55:01:01G ~DRB1*16:02:01G ~DQB1*05:02:01G	0.000291	16.8355
A*02:01:01G ~C*07:01:01G ~B*18:01:01G ~DRB1*03:01:01G ~DQB1*02:01:01G	0.000291	16.8355
A*02:01:01G ~C*12:03:01G ~B*18:01:01G ~DRB1*11:04:01G ~DQB1*03:01:01G	0.000291	16.8355
A*02:01:01G ~C*16:01:01G ~B*51:01:01G ~DRB1*07:01:01G ~DQB1*02:01:01G	0.000291	16.8355
A*03:01:01G ~C*04:01:01G ~B*51:01:01G ~DRB1*08:04 ~DQB1*05:02:01G	0.000291	16.8355
A*68:01:01G ~C*06:02:01G ~B*50:01:01G ~DRB1*03:01:01G ~DQB1*02:01:01G	0.000291	16.8355
A*68:01:02G ~C*15:02:01G ~B*51:01:01G ~DRB1*03:01:01G ~DQB1*02:01:01G	0.000291	16.8355
A*02:01:01G ~C*07:01:01G ~B*49:01:01G ~DRB1*15:01:01G ~DQB1*06:02:01G	0.00029	16.7777
A*31:01:02G ~C*07:04:01G ~B*15:01:01G ~DRB1*16:01 ~DQB1*05:02:01G	0.00029	16.7777
A*68:01:01G ~C*04:01:01G ~B*35:08 ~DRB1*15:01:01G ~DQB1*06:02:01G	0.00029	16.7777
A*68:01:01G ~C*06:02:01G ~B*50:01:01G ~DRB1*13:02:01G ~DQB1*06:04:01G	0.00029	16.7777
A*01:01:01G ~C*07:04:01G ~B*15:01:01G ~DRB1*16:01 ~DQB1*05:02:01G	0.000289	16.7198
A*03:01:01G ~C*06:02:01G ~B*47:01:01G ~DRB1*03:01:01G ~DQB1*02:01:01G	0.000289	16.7198
A*03:01:01G ~C*07:02:01G ~B*07:02:01G ~DRB1*07:01:01G ~DQB1*02:01:01G	0.000289	16.7198
A*11:01:01G ~C*08:01:01G ~B*15:02:01G ~DRB1*15:01:01G ~DQB1*06:01:01G	0.000289	16.7198
A*68:01:01G ~C*12:03:01G ~B*18:01:01G ~DRB1*16:01 ~DQB1*05:02:01G	0.000288	16.662
A*68:02:01G ~C*04:01:01G ~B*53:01:01G ~DRB1*01:02 ~DQB1*05:01:01G	0.000288	16.662
A*02:01:01G ~C*07:01:01G ~B*39:24 ~DRB1*13:02:01G ~DQB1*06:09:01G	0.000285	16.4884
A*24:02:01G ~C*14:02:01G ~B*51:01:01G ~DRB1*13:01:01G ~DQB1*06:03:01G	0.000284	16.4305
A*02:01:01G ~C*04:01:01G ~B*35:08 ~DRB1*13:02:01G ~DQB1*06:04:01G	0.000283	16.3727
A*03:01:01G ~C*03:02:01G ~B*58:01:01G ~DRB1*03:01:01G ~DQB1*02:01:01G	0.000283	16.3727
A*03:01:01G ~C*07:01:01G ~B*15:17:01G ~DRB1*13:02:01G ~DQB1*06:04:01G	0.000283	16.3727
A*02:02:01G ~C*17:01:01G ~B*41:01 ~DRB1*03:01:01G ~DQB1*02:01:01G	0.000281	16.257
A*03:01:01G ~C*06:02:01G ~B*50:01:01G ~DRB1*04:05 ~DQB1*03:02:01G	0.000281	16.257
A*23:01:01G ~C*17:01:01G ~B*41:01 ~DRB1*07:01:01G ~DQB1*02:01:01G	0.000281	16.257
A*33:01:01G ~C*08:02:01G ~B*14:02 ~DRB1*03:01:01G ~DQB1*02:01:01G	0.000281	16.257
A*02:01:01G ~C*16:02:01G ~B*51:01:01G ~DRB1*04:02 ~DQB1*03:02:01G	0.00028	16.1991
A*24:02:01G ~C*04:01:01G ~B*35:03:01G ~DRB1*11:12 ~DQB1*03:01:01G	0.00028	16.1991
A*01:01:01G ~C*17:01:01G ~B*41:01 ~DRB1*13:03:01G ~DQB1*03:01:01G	0.000279	16.1413
A*30:01:01G ~C*06:02:01G ~B*13:02:01G ~DRB1*11:01:01G ~DQB1*03:01:01G	0.000279	16.1413
A*68:01:02G ~C*06:02:01G ~B*50:01:01G ~DRB1*13:02:01G ~DQB1*06:04:01G	0.000279	16.1413
A*30:01:01G ~C*06:02:01G ~B*13:02:01G ~DRB1*04:05 ~DQB1*03:02:01G	0.000278	16.0834
A*02:06:01G ~C*16:04 ~B*35:01:01G ~DRB1*01:01:01G ~DQB1*05:01:01G	0.000277	16.0256
A*30:01:01G ~C*07:01:01G ~B*49:01:01G ~DRB1*04:03:01G ~DQB1*03:02:01G	0.000277	16.0256
A*01:01:01G ~C*07:02:01G ~B*07:02:01G ~DRB1*03:01:01G ~DQB1*02:01:01G	0.000276	15.9677
A*02:05:01G ~C*06:02:01G ~B*50:01:01G ~DRB1*11:04:01G ~DQB1*03:01:01G	0.000276	15.9677
A*03:01:01G ~C*04:01:01G ~B*53:01:01G ~DRB1*13:01:01G ~DQB1*06:03:01G	0.000275	15.9099
A*30:02:01G ~C*07:02:01G ~B*08:01:01G ~DRB1*03:01:01G ~DQB1*02:01:01G	0.000275	15.9099
A*03:01:01G ~C*06:02:01G ~B*50:01:01G ~DRB1*15:01:01G ~DQB1*06:02:01G	0.000274	15.852
A*11:01:01G ~C*04:03 ~B*13:01:01G ~DRB1*15:01:01G ~DQB1*06:01:01G	0.000273	15.7941
A*32:01:01G ~C*17:01:01G ~B*41:01 ~DRB1*10:01:01G ~DQB1*05:01:01G	0.000273	15.7941
A*02:01:01G ~C*15:02:01G ~B*40:06:01G ~DRB1*16:02:01G ~DQB1*05:02:01G	0.000272	15.7363
A*30:01:01G ~C*17:01:01G ~B*42:01 ~DRB1*11:02 ~DQB1*03:01:01G	0.000272	15.7363
A*02:01:01G ~C*04:01:01G ~B*44:03:01G ~DRB1*07:01:01G ~DQB1*02:01:01G	0.000271	15.6784
A*02:05:01G ~C*02:02:02G ~B*27:03 ~DRB1*08:04 ~DQB1*04:02:01G	0.000271	15.6784
A*02:01:01G ~C*12:03:01G ~B*39:10 ~DRB1*13:02:01G ~DQB1*06:04:01G	0.00027	15.6206
A*01:03 ~C*17:01:01G ~B*41:01 ~DRB1*07:01:01G ~DQB1*02:01:01G	0.000269	15.5627
A*26:01:01G ~C*03:02:01G ~B*58:01:01G ~DRB1*11:01:01G ~DQB1*03:01:01G	0.000269	15.5627
A*03:02:01G ~C*04:01:01G ~B*53:01:01G ~DRB1*04:02 ~DQB1*03:02:01G	0.000267	15.447
A*68:02:01G ~C*07:02:01G ~B*08:01:01G ~DRB1*03:01:01G ~DQB1*02:01:01G	0.000267	15.447
A*02:06:01G ~C*12:02:01G ~B*52:01 ~DRB1*15:02:01G ~DQB1*06:01:01G	0.000266	15.3892
A*26:01:01G ~C*04:01:01G ~B*35:02:01G ~DRB1*11:04:01G ~DQB1*03:01:01G	0.000266	15.3892
A*30:04:01G ~C*16:02:01G ~B*41:01 ~DRB1*03:01:01G ~DQB1*02:01:01G	0.000265	15.3313
A*26:01:01G ~C*12:03:01G ~B*38:01 ~DRB1*03:01:01G ~DQB1*02:01:01G	0.000262	15.1577
A*30:01:01G ~C*06:02:01G ~B*13:02:01G ~DRB1*03:01:01G ~DQB1*02:01:01G	0.000262	15.1577
A*68:02:01G ~C*03:04:02 ~B*15:10 ~DRB1*10:01:01G ~DQB1*05:01:01G	0.000262	15.1577
A*02:01:01G ~C*07:01:01G ~B*44:03:02G ~DRB1*07:01:01G ~DQB1*02:01:01G	0.000261	15.0999
A*02:01:01G ~C*07:02:01G ~B*07:02:01G ~DRB1*13:02:01G ~DQB1*06:09:01G	0.000261	15.0999
A*03:01:01G ~C*07:04:01G ~B*18:01:01G ~DRB1*15:03:01G ~DQB1*06:02:01G	0.000261	15.0999
A*24:02:01G ~C*07:02:01G ~B*07:02:01G ~DRB1*03:01:01G ~DQB1*02:01:01G	0.000261	15.0999
A*02:01:01G ~C*06:02:01G ~B*50:01:01G ~DRB1*04:06:01G ~DQB1*04:02:01G	0.00026	15.042
A*03:02:01G ~C*15:02:01G ~B*18:01:01G ~DRB1*11:01:01G ~DQB1*03:01:01G	0.00026	15.042
A*26:01:01G ~C*07:02:01G ~B*08:01:01G ~DRB1*04:03:01G ~DQB1*03:02:01G	0.00026	15.042
A*01:03 ~C*07:01:01G ~B*42:01 ~DRB1*03:01:01G ~DQB1*02:01:01G	0.000259	14.9842
A*02:01:09 ~C*15:02:01G ~B*51:01:01G ~DRB1*13:02:01G ~DQB1*06:04:01G	0.000259	14.9842
A*11:01:01G ~C*03:04:01G ~B*40:01:01G ~DRB1*08:03 ~DQB1*03:01:01G	0.000259	14.9842
A*11:01:01G ~C*07:04:01G ~B*18:01:01G ~DRB1*15:02:01G ~DQB1*05:01:01G	0.000259	14.9842
A*24:03:01G ~C*15:04:01G ~B*51:01:01G ~DRB1*15:01:01G ~DQB1*06:02:01G	0.000259	14.9842
A*30:04:01G ~C*07:01:01G ~B*41:01 ~DRB1*04:05 ~DQB1*03:02:01G	0.000259	14.9842
A*24:02:01G ~C*15:02:01G ~B*51:01:01G ~DRB1*04:02 ~DQB1*03:02:01G	0.000258	14.9263
A*01:01:01G ~C*07:02:01G ~B*08:01:01G ~DRB1*13:02:01G ~DQB1*06:04:01G	0.000257	14.8685
A*02:01:01G ~C*04:01:01G ~B*15:03:01G ~DRB1*15:03:01G ~DQB1*06:02:01G	0.000257	14.8685
A*23:01:01G ~C*07:01:01G ~B*15:17:01G ~DRB1*13:02:01G ~DQB1*06:04:01G	0.000257	14.8685
A*24:02:01G ~C*16:04 ~B*44:02:01G ~DRB1*11:04:01G ~DQB1*03:01:01G	0.000257	14.8685
A*30:01:01G ~C*07:01:01G ~B*49:01:01G ~DRB1*10:01:01G ~DQB1*05:01:01G	0.000257	14.8685
A*24:02:01G ~C*06:02:01G ~B*07:05:01G ~DRB1*13:01:01G ~DQB1*06:03:01G	0.000256	14.8106
A*68:02:01G ~C*02:10:01G ~B*15:03:01G ~DRB1*11:01:02 ~DQB1*03:01:01G	0.000256	14.8106
A*02:01:01G ~C*07:01:01G ~B*49:01:01G ~DRB1*11:04:01G ~DQB1*03:01:01G	0.000255	14.7528
A*24:02:01G ~C*07:02:01G ~B*08:01:01G ~DRB1*04:03:01G ~DQB1*03:02:01G	0.000255	14.7528
A*26:01:01G ~C*07:02:01G ~B*08:01:01G ~DRB1*13:01:01G ~DQB1*06:03:01G	0.000255	14.7528
A*31:01:02G ~C*15:02:01G ~B*51:01:01G ~DRB1*14:01:01G ~DQB1*05:03:01G	0.000255	14.7528
A*74:03 ~C*12:03:01G ~B*39:10 ~DRB1*15:03:01G ~DQB1*06:02:01G	0.000255	14.7528
A*31:01:02G ~C*07:02:01G ~B*08:01:01G ~DRB1*13:02:01G ~DQB1*06:04:01G	0.000254	14.6949
A*11:01:01G ~C*04:01:01G ~B*35:01:01G ~DRB1*12:01:01G ~DQB1*03:01:01G	0.000253	14.6371
A*02:01:01G ~C*16:01:01G ~B*51:01:01G ~DRB1*03:01:01G ~DQB1*02:01:01G	0.00025	14.4635
A*26:01:01G ~C*15:02:01G ~B*51:01:01G ~DRB1*04:03:01G ~DQB1*03:02:01G	0.000249	14.4056
A*68:01:01G ~C*15:04:01G ~B*51:01:01G ~DRB1*03:01:01G ~DQB1*02:01:01G	0.000249	14.4056
A*02:01:01G ~C*16:01:01G ~B*45:01:01G ~DRB1*01:02 ~DQB1*05:01:01G	0.000248	14.3478
A*03:01:01G ~C*12:03:01G ~B*50:01:01G ~DRB1*07:01:01G ~DQB1*02:01:01G	0.000247	14.2899
A*11:01:01G ~C*03:02:01G ~B*58:01:01G ~DRB1*03:01:01G ~DQB1*02:01:01G	0.000247	14.2899
A*11:01:01G ~C*04:01:01G ~B*35:01:01G ~DRB1*15:02:01G ~DQB1*06:01:01G	0.000247	14.2899
A*33:03:01G ~C*04:01:01G ~B*35:01:01G ~DRB1*13:01:01G ~DQB1*06:03:01G	0.000247	14.2899
A*03:01:01G ~C*06:02:01G ~B*13:02:01G ~DRB1*11:01:01G ~DQB1*03:01:01G	0.000246	14.2321
A*24:02:01G ~C*07:02:01G ~B*51:02 ~DRB1*04:03:01G ~DQB1*03:02:01G	0.000246	14.2321
A*26:01:01G ~C*07:02:01G ~B*08:01:01G ~DRB1*04:05 ~DQB1*03:02:01G	0.000246	14.2321
A*32:01:01G ~C*06:02:01G ~B*50:01:01G ~DRB1*03:01:01G ~DQB1*02:01:01G	0.000246	14.2321
A*24:02:01G ~C*04:01:01G ~B*35:01:01G ~DRB1*07:01:01G ~DQB1*02:01:01G	0.000245	14.1742
A*24:02:01G ~C*12:03:01G ~B*35:03:01G ~DRB1*13:01:01G ~DQB1*06:03:01G	0.000245	14.1742
A*68:01:01G ~C*15:02:01G ~B*51:01:01G ~DRB1*15:01:01G ~DQB1*06:02:01G	0.000245	14.1742
A*03:01:01G ~C*15:02:01G ~B*51:01:01G ~DRB1*16:02:01G ~DQB1*05:02:01G	0.000244	14.1164
A*68:02:01G ~C*17:01:01G ~B*41:01 ~DRB1*07:01:01G ~DQB1*03:03:02G	0.000244	14.1164
A*23:01:01G ~C*06:02:01G ~B*50:01:01G ~DRB1*04:03:01G ~DQB1*03:02:01G	0.000243	14.0585
A*26:01:01G ~C*07:02:01G ~B*08:01:01G ~DRB1*16:01 ~DQB1*05:02:01G	0.000243	14.0585
A*30:02:01G ~C*05:01:01G ~B*18:01:01G ~DRB1*03:01:01G ~DQB1*02:01:01G	0.000243	14.0585
A*32:01:01G ~C*03:02:01G ~B*58:01:01G ~DRB1*03:01:01G ~DQB1*02:01:01G	0.000243	14.0585
A*01:01:01G ~C*03:04:01G ~B*15:08 ~DRB1*13:01:01G ~DQB1*06:03:01G	0.000242	14.0007
A*02:433 ~C*07:01:01G ~B*15:17:01G ~DRB1*13:02:01G ~DQB1*06:04:01G	0.000242	14.0007
A*11:01:01G ~C*12:03:01G ~B*40:01:01G ~DRB1*11:01:01G ~DQB1*03:01:01G	0.000242	14.0007
A*24:02:01G ~C*04:01:01G ~B*35:02:01G ~DRB1*07:01:01G ~DQB1*02:01:01G	0.000242	14.0007
A*26:01:01G ~C*16:02:01G ~B*51:01:01G ~DRB1*15:02:01G ~DQB1*06:01:01G	0.000242	14.0007
A*33:03:01G ~C*07:01:01G ~B*49:01:01G ~DRB1*04:01:01G ~DQB1*03:02:01G	0.000242	14.0007
A*68:01:01G ~C*07:02:01G ~B*07:05:01G ~DRB1*10:01:01G ~DQB1*05:01:01G	0.000242	14.0007
A*02:01:01G ~C*07:01:01G ~B*15:17:01G ~DRB1*07:01:01G ~DQB1*02:01:01G	0.000241	13.9428
A*02:01:01G ~C*12:03:01G ~B*39:06 ~DRB1*16:01 ~DQB1*05:02:01G	0.000241	13.9428
A*30:01:01G ~C*03:04:02 ~B*15:10 ~DRB1*13:02:01G ~DQB1*06:04:01G	0.000241	13.9428
A*30:02:01G ~C*04:01:01G ~B*53:01:01G ~DRB1*13:01:01G ~DQB1*06:03:01G	0.000241	13.9428
A*33:03:01G ~C*15:02:01G ~B*51:01:01G ~DRB1*16:02:01G ~DQB1*05:02:01G	0.000241	13.9428
A*02:01:01G ~C*02:02:02G ~B*27:03 ~DRB1*01:02 ~DQB1*05:01:01G	0.00024	13.885
A*03:01:01G ~C*12:02:01G ~B*52:01 ~DRB1*03:01:01G ~DQB1*02:01:01G	0.00024	13.885
A*03:01:01G ~C*12:03:01G ~B*39:10 ~DRB1*03:01:01G ~DQB1*02:01:01G	0.00024	13.885
A*29:01:01G ~C*03:02:01G ~B*58:01:01G ~DRB1*03:01:01G ~DQB1*02:01:01G	0.00024	13.885
A*01:01:01G ~C*06:02:01G ~B*37:01:01G ~DRB1*03:01:01G ~DQB1*02:01:01G	0.000239	13.8271
A*03:01:01G ~C*06:02:01G ~B*13:02:01G ~DRB1*01:02 ~DQB1*05:01:01G	0.000239	13.8271
A*02:01:01G ~C*04:01:01G ~B*35:01:01G ~DRB1*04:02 ~DQB1*03:02:01G	0.000235	13.5957
A*68:01:01G ~C*07:02:01G ~B*08:01:01G ~DRB1*04:04 ~DQB1*03:02:01G	0.000235	13.5957
A*02:01:01G ~C*15:04:01G ~B*51:01:01G ~DRB1*07:01:01G ~DQB1*02:01:01G	0.000233	13.48
A*26:01:01G ~C*07:02:01G ~B*08:01:01G ~DRB1*03:01:02 ~DQB1*02:01:01G	0.000233	13.48
A*03:01:01G ~C*06:02:01G ~B*50:01:01G ~DRB1*03:01:01G ~DQB1*02:01:01G	0.000232	13.4221
A*23:01:01G ~C*07:01:01G ~B*39:24 ~DRB1*03:01:01G ~DQB1*02:01:01G	0.000232	13.4221
A*29:02:01G ~C*17:01:01G ~B*42:01 ~DRB1*07:01:01G ~DQB1*02:01:01G	0.00023	13.3064
A*31:01:02G ~C*03:04:01G ~B*40:01:01G ~DRB1*04:01:01G ~DQB1*03:02:01G	0.00023	13.3064
A*68:01:01G ~C*15:02:01G ~B*51:01:01G ~DRB1*07:01:01G ~DQB1*02:01:01G	0.00023	13.3064
A*24:02:01G ~C*07:01:01G ~B*08:01:01G ~DRB1*03:01:01G ~DQB1*02:01:01G	0.000229	13.2486
A*68:01:01G ~C*07:01:01G ~B*49:01:01G ~DRB1*03:01:01G ~DQB1*02:01:01G	0.000229	13.2486
A*03:01:01G ~C*03:02:01G ~B*58:01:01G ~DRB1*04:02 ~DQB1*03:02:01G	0.000227	13.1329
A*24:02:01G ~C*04:01:01G ~B*35:01:01G ~DRB1*13:02:01G ~DQB1*06:04:01G	0.000227	13.1329
A*30:01:01G ~C*17:01:01G ~B*42:02:01G ~DRB1*08:04 ~DQB1*03:01:01G	0.000227	13.1329
A*01:01:01G ~C*08:02:01G ~B*14:02 ~DRB1*07:01:01G ~DQB1*02:01:01G	0.000226	13.075
A*01:01:01G ~C*14:02:01G ~B*51:01:01G ~DRB1*04:03:01G ~DQB1*03:02:01G	0.000226	13.075
A*03:01:01G ~C*08:02:01G ~B*14:02 ~DRB1*10:01:01G ~DQB1*05:01:01G	0.000226	13.075
A*26:01:01G ~C*12:03:01G ~B*38:01 ~DRB1*07:01:01G ~DQB1*02:01:01G	0.000226	13.075
A*01:01:01G ~C*04:01:01G ~B*35:08 ~DRB1*04:04 ~DQB1*04:02:01G	0.000225	13.0171
A*01:01:01G ~C*07:01:01G ~B*49:01:01G ~DRB1*15:01:01G ~DQB1*06:02:01G	0.000225	13.0171
A*01:03 ~C*15:05:01G ~B*51:01:01G ~DRB1*15:03:01G ~DQB1*06:02:01G	0.000225	13.0171
A*03:01:01G ~C*07:01:01G ~B*15:17:01G ~DRB1*03:01:01G ~DQB1*02:01:01G	0.000225	13.0171
A*23:01:01G ~C*07:01:01G ~B*49:01:01G ~DRB1*15:01:01G ~DQB1*06:02:01G	0.000225	13.0171
A*23:01:01G ~C*17:01:01G ~B*41:01 ~DRB1*08:04 ~DQB1*03:01:01G	0.000225	13.0171
A*24:17 ~C*08:01:01G ~B*15:02:01G ~DRB1*12:02 ~DQB1*03:01:01G	0.000225	13.0171
A*30:02:01G ~C*15:05:01G ~B*07:05:01G ~DRB1*01:02 ~DQB1*05:01:01G	0.000225	13.0171
A*30:10 ~C*06:02:01G ~B*13:02:01G ~DRB1*07:01:01G ~DQB1*02:01:01G	0.000225	13.0171
A*68:02:01G ~C*08:02:01G ~B*14:01 ~DRB1*07:01:01G ~DQB1*02:01:01G	0.000225	13.0171
A*01:01:01G ~C*07:02:01G ~B*08:01:01G ~DRB1*04:02 ~DQB1*03:02:01G	0.000224	12.9593
A*03:01:01G ~C*04:01:01G ~B*35:03:01G ~DRB1*11:01:01G ~DQB1*03:01:01G	0.000224	12.9593
A*30:02:01G ~C*08:02:01G ~B*14:02 ~DRB1*15:03:01G ~DQB1*06:02:01G	0.000224	12.9593
A*33:03:01G ~C*06:02:01G ~B*14:02 ~DRB1*11:02 ~DQB1*03:01:01G	0.000224	12.9593
A*74:01:01G ~C*02:10:01G ~B*15:03:01G ~DRB1*11:01:02 ~DQB1*03:01:01G	0.000224	12.9593
A*02:01:01G ~C*07:01:01G ~B*57:03:01G ~DRB1*16:02:01G ~DQB1*05:02:01G	0.000223	12.9014
A*02:02:01G ~C*12:03:01G ~B*38:01 ~DRB1*13:01:01G ~DQB1*06:03:01G	0.000222	12.8436
A*03:01:01G ~C*12:03:01G ~B*50:01:01G ~DRB1*13:02:01G ~DQB1*06:04:01G	0.000222	12.8436
A*23:01:01G ~C*07:01:01G ~B*15:03:01G ~DRB1*07:01:01G ~DQB1*02:01:01G	0.000222	12.8436
A*30:02:01G ~C*06:02:01G ~B*50:01:01G ~DRB1*07:01:01G ~DQB1*02:01:01G	0.000222	12.8436
A*30:02:01G ~C*16:01:01G ~B*45:01:01G ~DRB1*01:02 ~DQB1*05:01:01G	0.000222	12.8436
A*02:01:01G ~C*05:01:01G ~B*18:01:01G ~DRB1*04:05 ~DQB1*02:01:01G	0.000221	12.7857
A*02:01:01G ~C*18:01:01G ~B*57:02 ~DRB1*07:01:01G ~DQB1*02:01:01G	0.000221	12.7857
A*30:02:01G ~C*03:02:01G ~B*58:01:01G ~DRB1*03:01:01G ~DQB1*02:01:01G	0.000221	12.7857
A*30:02:01G ~C*07:04:01G ~B*18:01:01G ~DRB1*11:01:02 ~DQB1*06:02:01G	0.000221	12.7857
A*01:01:01G ~C*07:02:01G ~B*07:02:01G ~DRB1*11:04:01G ~DQB1*03:01:01G	0.00022	12.7279
A*02:01:01G ~C*04:01:01G ~B*15:03:01G ~DRB1*04:05 ~DQB1*02:01:01G	0.000219	12.67
A*24:02:01G ~C*04:01:01G ~B*35:03:01G ~DRB1*11:01:01G ~DQB1*03:01:01G	0.000219	12.67
A*30:01:01G ~C*17:01:01G ~B*42:02:01G ~DRB1*03:01:01G ~DQB1*02:01:01G	0.000218	12.6122
A*33:03:01G ~C*03:02:01G ~B*58:01:01G ~DRB1*15:02:01G ~DQB1*06:01:01G	0.000218	12.6122
A*01:01:01G ~C*16:04 ~B*51:01:01G ~DRB1*11:01:01G ~DQB1*03:01:01G	0.000217	12.5543
A*02:01:01G ~C*16:02:01G ~B*51:01:01G ~DRB1*11:01:01G ~DQB1*03:01:01G	0.000217	12.5543
A*02:02:01G ~C*17:01:01G ~B*41:01 ~DRB1*01:02 ~DQB1*05:01:01G	0.000217	12.5543
A*26:01:01G ~C*02:02:02G ~B*51:01:01G ~DRB1*15:01:01G ~DQB1*06:02:01G	0.000216	12.4965
A*74:03 ~C*15:02:01G ~B*51:01:01G ~DRB1*13:02:01G ~DQB1*06:04:01G	0.000216	12.4965
A*02:01:01G ~C*05:01:01G ~B*44:02:01G ~DRB1*03:01:01G ~DQB1*02:01:01G	0.000215	12.4386
A*33:03:01G ~C*07:01:01G ~B*15:17:01G ~DRB1*13:02:01G ~DQB1*06:04:01G	0.000215	12.4386
A*03:02:01G ~C*15:02:01G ~B*51:01:01G ~DRB1*07:01:01G ~DQB1*02:01:01G	0.000214	12.3808
A*26:01:01G ~C*14:02:01G ~B*51:01:01G ~DRB1*13:01:01G ~DQB1*06:03:01G	0.000214	12.3808
A*31:01:02G ~C*15:02:01G ~B*51:01:01G ~DRB1*10:01:01G ~DQB1*05:01:01G	0.000214	12.3808
A*23:01:01G ~C*07:02:01G ~B*07:02:01G ~DRB1*03:01:01G ~DQB1*02:01:01G	0.000213	12.3229
A*24:03:01G ~C*04:01:01G ~B*35:02:01G ~DRB1*11:04:01G ~DQB1*03:01:01G	0.000213	12.3229
A*33:03:01G ~C*06:02:01G ~B*37:01:01G ~DRB1*10:01:01G ~DQB1*05:01:01G	0.000213	12.3229
A*24:02:01G ~C*15:02:01G ~B*51:01:01G ~DRB1*07:01:01G ~DQB1*02:01:01G	0.000212	12.265
A*26:01:01G ~C*12:03:01G ~B*39:10 ~DRB1*08:04 ~DQB1*03:01:01G	0.000212	12.265
A*26:01:01G ~C*15:02:01G ~B*51:01:01G ~DRB1*03:01:01G ~DQB1*02:01:01G	0.000212	12.265
A*02:01:01G ~C*16:04 ~B*51:01:01G ~DRB1*04:05 ~DQB1*03:02:01G	0.000211	12.2072
A*24:02:01G ~C*14:02:01G ~B*51:01:01G ~DRB1*16:01 ~DQB1*05:02:01G	0.000211	12.2072
A*32:01:01G ~C*05:01:01G ~B*18:01:01G ~DRB1*03:01:01G ~DQB1*02:01:01G	0.000211	12.2072
A*01:01:01G ~C*06:02:01G ~B*37:01:01G ~DRB1*11:01:01G ~DQB1*03:01:01G	0.00021	12.1493
A*11:01:01G ~C*04:01:01G ~B*35:01:01G ~DRB1*13:01:01G ~DQB1*06:03:01G	0.00021	12.1493
A*02:05:01G ~C*06:02:01G ~B*50:01:01G ~DRB1*01:02 ~DQB1*05:01:01G	0.000209	12.0915
A*11:01:01G ~C*07:02:01G ~B*07:02:01G ~DRB1*15:01:01G ~DQB1*06:02:01G	0.000209	12.0915
A*30:02:01G ~C*04:01:01G ~B*53:01:01G ~DRB1*04:01:01G ~DQB1*03:02:01G	0.000208	12.0336
A*34:02 ~C*04:01:01G ~B*44:03:01G ~DRB1*15:03:01G ~DQB1*06:02:01G	0.000208	12.0336
A*68:01:01G ~C*07:01:01G ~B*15:17:01G ~DRB1*01:02 ~DQB1*05:01:01G	0.000208	12.0336
A*68:02:01G ~C*03:04:02 ~B*15:10 ~DRB1*11:01:02 ~DQB1*06:02:01G	0.000208	12.0336
A*68:02:01G ~C*07:01:01G ~B*49:01:01G ~DRB1*01:02 ~DQB1*05:01:01G	0.000208	12.0336
A*01:01:01G ~C*06:02:01G ~B*57:01:01G ~DRB1*11:01:01G ~DQB1*03:01:01G	0.000207	11.9758
A*02:01:01G ~C*04:01:01G ~B*35:01:01G ~DRB1*16:01 ~DQB1*06:02:01G	0.000207	11.9758
A*02:05:01G ~C*07:01:01G ~B*57:03:01G ~DRB1*15:03:01G ~DQB1*06:02:01G	0.000207	11.9758
A*02:05:01G ~C*07:02:01G ~B*07:02:01G ~DRB1*15:01:01G ~DQB1*06:02:01G	0.000207	11.9758
A*23:01:01G ~C*04:07 ~B*15:31 ~DRB1*15:03:01G ~DQB1*06:02:01G	0.000207	11.9758
A*24:02:01G ~C*15:04:01G ~B*51:01:01G ~DRB1*11:01:01G ~DQB1*03:01:01G	0.000207	11.9758
A*29:01:01G ~C*07:01:01G ~B*57:01:01G ~DRB1*11:01:01G ~DQB1*03:01:01G	0.000207	11.9758
A*30:02:01G ~C*03:04:02 ~B*15:10 ~DRB1*03:01:01G ~DQB1*02:01:01G	0.000207	11.9758
A*34:02 ~C*18:01:01G ~B*13:02:01G ~DRB1*15:03:01G ~DQB1*06:02:01G	0.000207	11.9758
A*02:01:01G ~C*02:02:02G ~B*27:05:02G ~DRB1*03:01:01G ~DQB1*02:01:01G	0.000206	11.9179
A*02:05:01G ~C*06:02:01G ~B*50:01:01G ~DRB1*15:01:01G ~DQB1*06:02:01G	0.000206	11.9179
A*02:05:01G ~C*07:01:01G ~B*41:01 ~DRB1*13:05 ~DQB1*03:01:01G	0.000206	11.9179
A*23:01:01G ~C*06:02:01G ~B*13:02:01G ~DRB1*11:04:01G ~DQB1*03:01:01G	0.000206	11.9179
A*26:01:01G ~C*12:03:01G ~B*38:01 ~DRB1*11:01:01G ~DQB1*03:01:01G	0.000206	11.9179
A*68:01:01G ~C*15:04:01G ~B*51:01:01G ~DRB1*13:02:01G ~DQB1*06:04:01G	0.000206	11.9179
A*02:02:01G ~C*14:02:01G ~B*15:16 ~DRB1*07:01:01G ~DQB1*02:01:01G	0.000205	11.8601
A*02:05:01G ~C*06:02:01G ~B*50:01:01G ~DRB1*04:05 ~DQB1*03:02:01G	0.000205	11.8601
A*11:01:01G ~C*04:01:01G ~B*35:08 ~DRB1*04:05 ~DQB1*03:02:01G	0.000205	11.8601
A*24:02:01G ~C*15:02:01G ~B*40:06:01G ~DRB1*15:01:01G ~DQB1*06:01:01G	0.000205	11.8601
A*29:01:01G ~C*15:02:01G ~B*51:01:01G ~DRB1*16:01 ~DQB1*05:02:01G	0.000205	11.8601
A*01:01:01G ~C*14:02:01G ~B*51:01:01G ~DRB1*11:01:01G ~DQB1*03:01:01G	0.000204	11.8022
A*03:02:01G ~C*15:02:01G ~B*51:01:01G ~DRB1*04:04 ~DQB1*03:02:01G	0.000204	11.8022
A*24:02:01G ~C*16:04 ~B*51:01:01G ~DRB1*04:05 ~DQB1*02:01:01G	0.000204	11.8022
A*32:01:01G ~C*04:01:01G ~B*35:01:01G ~DRB1*10:01:01G ~DQB1*05:01:01G	0.000204	11.8022
A*33:03:01G ~C*03:02:01G ~B*58:01:01G ~DRB1*04:05 ~DQB1*03:02:01G	0.000204	11.8022
A*01:01:01G ~C*15:02:01G ~B*51:01:01G ~DRB1*04:03:01G ~DQB1*03:02:01G	0.000203	11.7444
A*02:01:01G ~C*07:01:01G ~B*58:01:01G ~DRB1*03:01:01G ~DQB1*02:01:01G	0.000203	11.7444
A*68:01:01G ~C*07:02:01G ~B*08:01:01G ~DRB1*04:03:01G ~DQB1*03:02:01G	0.000203	11.7444
A*01:01:01G ~C*15:02:01G ~B*51:01:01G ~DRB1*11:01:01G ~DQB1*03:01:01G	0.000202	11.6865
A*29:01:01G ~C*06:02:01G ~B*50:01:01G ~DRB1*07:01:01G ~DQB1*02:01:01G	0.000202	11.6865
A*02:01:01G ~C*05:01:01G ~B*44:02:01G ~DRB1*13:02:01G ~DQB1*06:09:01G	0.000201	11.6287
A*11:01:01G ~C*04:01:01G ~B*35:02:01G ~DRB1*11:04:01G ~DQB1*03:01:01G	0.000201	11.6287
A*11:01:01G ~C*04:01:01G ~B*35:03:01G ~DRB1*11:01:01G ~DQB1*03:01:01G	0.000201	11.6287
A*11:01:01G ~C*12:02:01G ~B*52:01 ~DRB1*10:01:01G ~DQB1*05:01:01G	0.000201	11.6287
A*24:02:01G ~C*01:02:01G ~B*55:01:01G ~DRB1*01:01:01G ~DQB1*05:01:01G	0.0002	11.5708
A*32:01:01G ~C*02:02:02G ~B*27:02 ~DRB1*10:01:01G ~DQB1*05:01:01G	0.0002	11.5708
A*68:01:01G ~C*14:02:01G ~B*51:01:01G ~DRB1*04:03:01G ~DQB1*03:02:01G	0.0002	11.5708
A*68:02:01G ~C*06:02:01G ~B*13:02:01G ~DRB1*01:02 ~DQB1*05:01:01G	0.0002	11.5708
A*23:01:01G ~C*16:02:01G ~B*51:01:01G ~DRB1*11:01:01G ~DQB1*03:01:01G	0.000199	11.5129
A*68:01:01G ~C*17:01:01G ~B*41:01 ~DRB1*07:01:01G ~DQB1*03:03:02G	0.000199	11.5129
A*02:01:01G ~C*02:02:02G ~B*27:03 ~DRB1*13:03:01G ~DQB1*03:01:01G	0.000198	11.4551
A*23:01:01G ~C*06:02:01G ~B*50:01:01G ~DRB1*04:04 ~DQB1*03:02:01G	0.000198	11.4551
A*01:01:01G ~C*14:02:01G ~B*51:01:01G ~DRB1*15:02:01G ~DQB1*06:01:01G	0.000197	11.3972
A*33:03:01G ~C*07:02:01G ~B*08:01:01G ~DRB1*07:01:01G ~DQB1*02:01:01G	0.000197	11.3972
A*01:01:01G ~C*15:02:01G ~B*51:01:01G ~DRB1*03:01:01G ~DQB1*02:01:01G	0.000196	11.3394
A*23:01:01G ~C*04:01:01G ~B*35:03:01G ~DRB1*04:05 ~DQB1*03:02:01G	0.000196	11.3394
A*24:02:01G ~C*04:01:01G ~B*35:08 ~DRB1*10:01:01G ~DQB1*05:01:01G	0.000196	11.3394
A*29:01:01G ~C*15:02:01G ~B*51:01:01G ~DRB1*01:01:01G ~DQB1*05:01:01G	0.000196	11.3394
A*02:01:01G ~C*06:02:01G ~B*50:01:01G ~DRB1*16:01 ~DQB1*05:02:01G	0.000195	11.2815
A*02:01:01G ~C*12:03:01G ~B*18:01:01G ~DRB1*16:01 ~DQB1*05:02:01G	0.000195	11.2815
A*24:02:01G ~C*14:02:01G ~B*51:01:01G ~DRB1*15:01:01G ~DQB1*06:02:01G	0.000195	11.2815
A*24:02:01G ~C*16:02:01G ~B*51:01:01G ~DRB1*16:01 ~DQB1*05:02:01G	0.000195	11.2815
A*68:01:02G ~C*07:02:01G ~B*51:01:01G ~DRB1*04:05 ~DQB1*03:02:01G	0.000195	11.2815
A*02:01:01G ~C*16:02:01G ~B*51:01:01G ~DRB1*10:01:01G ~DQB1*05:01:01G	0.000194	11.2237
A*11:01:01G ~C*12:02:01G ~B*52:01 ~DRB1*16:02:01G ~DQB1*05:02:01G	0.000194	11.2237
A*24:02:01G ~C*12:03:01G ~B*18:01:01G ~DRB1*16:01 ~DQB1*05:02:01G	0.000194	11.2237
A*24:02:01G ~C*12:03:01G ~B*35:03:01G ~DRB1*14:01:01G ~DQB1*05:03:01G	0.000194	11.2237
A*32:01:01G ~C*07:01:01G ~B*50:01:01G ~DRB1*07:01:01G ~DQB1*02:01:01G	0.000194	11.2237
A*01:01:01G ~C*04:01:01G ~B*35:03:01G ~DRB1*07:01:01G ~DQB1*02:01:01G	0.000193	11.1658
A*01:01:01G ~C*06:02:01G ~B*57:01:01G ~DRB1*13:01:01G ~DQB1*06:03:01G	0.000193	11.1658
A*26:01:01G ~C*04:01:01G ~B*35:01:01G ~DRB1*04:05 ~DQB1*03:02:01G	0.000192	11.108
A*01:01:01G ~C*07:01:01G ~B*15:17:01G ~DRB1*13:02:01G ~DQB1*06:03:01G	0.00019	10.9923
A*01:01:01G ~C*18:01:01G ~B*81:01:01G ~DRB1*03:01:01G ~DQB1*02:01:01G	0.00019	10.9923
A*02:02:01G ~C*17:01:01G ~B*41:01 ~DRB1*13:03:01G ~DQB1*03:01:01G	0.00019	10.9923
A*03:01:01G ~C*08:02:01G ~B*14:02 ~DRB1*04:05 ~DQB1*02:01:01G	0.00019	10.9923
A*24:02:01G ~C*02:02:02G ~B*27:05:02G ~DRB1*04:03:01G ~DQB1*02:01:01G	0.00019	10.9923
A*24:02:01G ~C*07:01:01G ~B*15:17:01G ~DRB1*07:01:01G ~DQB1*02:01:01G	0.00019	10.9923
A*26:01:01G ~C*01:02:01G ~B*55:01:01G ~DRB1*14:01:01G ~DQB1*05:03:01G	0.00019	10.9923
A*26:01:01G ~C*15:02:01G ~B*51:01:01G ~DRB1*13:01:01G ~DQB1*06:03:01G	0.00019	10.9923
A*29:01:01G ~C*15:05:01G ~B*07:05:01G ~DRB1*11:01:01G ~DQB1*03:01:01G	0.00019	10.9923
A*30:02:01G ~C*04:01:01G ~B*58:01:01G ~DRB1*13:02:01G ~DQB1*06:09:01G	0.00019	10.9923
A*30:02:01G ~C*15:02:01G ~B*51:01:01G ~DRB1*14:01:01G ~DQB1*05:03:01G	0.00019	10.9923
A*30:10 ~C*05:01:01G ~B*18:01:01G ~DRB1*11:02 ~DQB1*03:01:01G	0.00019	10.9923
A*31:04 ~C*07:01:01G ~B*58:01:01G ~DRB1*04:05 ~DQB1*03:02:01G	0.00019	10.9923
A*68:01:01G ~C*06:02:01G ~B*58:02 ~DRB1*12:01:01G ~DQB1*05:01:01G	0.00019	10.9923
A*68:01:01G ~C*16:04 ~B*51:01:01G ~DRB1*08:04 ~DQB1*03:01:01G	0.00019	10.9923
A*74:01:01G ~C*04:01:01G ~B*35:01:01G ~DRB1*15:03:01G ~DQB1*06:02:01G	0.00019	10.9923
A*01:01:01G ~C*06:02:01G ~B*08:01:01G ~DRB1*03:01:01G ~DQB1*02:01:01G	0.000189	10.9344
A*02:01:01G ~C*04:01:01G ~B*35:01:01G ~DRB1*10:01:01G ~DQB1*05:01:01G	0.000189	10.9344
A*02:01:01G ~C*07:02:01G ~B*07:05:01G ~DRB1*03:01:01G ~DQB1*02:01:01G	0.000189	10.9344
A*03:01:01G ~C*04:01:01G ~B*41:01 ~DRB1*07:01:01G ~DQB1*02:01:01G	0.000189	10.9344
A*30:01:01G ~C*06:02:01G ~B*50:01:01G ~DRB1*01:02 ~DQB1*05:01:01G	0.000189	10.9344
A*33:01:01G ~C*08:02:01G ~B*14:02 ~DRB1*07:01:01G ~DQB1*02:01:01G	0.000189	10.9344
A*24:02:01G ~C*04:01:01G ~B*35:02:01G ~DRB1*03:01:01G ~DQB1*02:01:01G	0.000188	10.8766
A*32:01:01G ~C*06:02:01G ~B*53:01:01G ~DRB1*01:02 ~DQB1*05:01:01G	0.000188	10.8766
A*01:01:01G ~C*07:02:01G ~B*07:02:01G ~DRB1*04:03:01G ~DQB1*03:02:01G	0.000187	10.8187
A*33:01:01G ~C*08:02:01G ~B*14:02 ~DRB1*08:04 ~DQB1*03:01:01G	0.000187	10.8187
A*31:01:02G ~C*04:01:01G ~B*35:08 ~DRB1*13:01:01G ~DQB1*06:03:01G	0.000186	10.7608
A*33:03:01G ~C*14:02:01G ~B*51:01:01G ~DRB1*15:01:01G ~DQB1*06:02:01G	0.000186	10.7608
A*02:01:01G ~C*07:01:01G ~B*39:24 ~DRB1*03:01:01G ~DQB1*02:01:01G	0.000185	10.703
A*02:05:01G ~C*07:01:01G ~B*49:01:01G ~DRB1*16:02:01G ~DQB1*06:03:01G	0.000185	10.703
A*11:01:01G ~C*04:01:01G ~B*35:01:01G ~DRB1*14:01:01G ~DQB1*05:03:01G	0.000185	10.703
A*33:03:01G ~C*04:01:01G ~B*53:01:01G ~DRB1*08:04 ~DQB1*03:01:01G	0.000185	10.703
A*29:02:01G ~C*12:03:01G ~B*39:10 ~DRB1*08:04 ~DQB1*03:01:01G	0.000184	10.6451
A*66:01:01G ~C*06:02:01G ~B*47:01:01G ~DRB1*03:01:01G ~DQB1*02:01:01G	0.000184	10.6451
A*30:02:01G ~C*07:02:01G ~B*07:02:01G ~DRB1*15:01:01G ~DQB1*06:02:01G	0.000183	10.5873
A*68:01:01G ~C*07:02:01G ~B*07:02:01G ~DRB1*11:04:01G ~DQB1*03:01:01G	0.000183	10.5873
A*68:01:01G ~C*15:04:01G ~B*51:01:01G ~DRB1*13:02:01G ~DQB1*06:09:01G	0.000183	10.5873
A*03:01:01G ~C*07:01:01G ~B*49:01:01G ~DRB1*13:02:01G ~DQB1*06:04:01G	0.000182	10.5294
A*26:01:01G ~C*07:02:01G ~B*08:01:01G ~DRB1*01:01:01G ~DQB1*05:01:01G	0.000182	10.5294
A*01:01:01G ~C*07:01:01G ~B*49:01:01G ~DRB1*03:01:01G ~DQB1*02:01:01G	0.000181	10.4716
A*02:01:01G ~C*12:03:01G ~B*57:03:01G ~DRB1*01:02 ~DQB1*05:01:01G	0.000181	10.4716
A*03:01:01G ~C*04:01:01G ~B*35:03:01G ~DRB1*13:01:01G ~DQB1*06:03:01G	0.000181	10.4716
A*24:02:01G ~C*06:02:01G ~B*53:01:01G ~DRB1*10:01:01G ~DQB1*05:01:01G	0.000181	10.4716
A*29:01:01G ~C*15:05:01G ~B*07:05:01G ~DRB1*15:01:01G ~DQB1*06:02:01G	0.000181	10.4716
A*32:01:01G ~C*12:03:01G ~B*38:01 ~DRB1*13:01:01G ~DQB1*06:03:01G	0.000181	10.4716
A*03:01:01G ~C*18:01:01G ~B*57:02 ~DRB1*15:03:01G ~DQB1*06:03:01G	0.00018	10.4137
A*02:01:01G ~C*03:02:01G ~B*58:01:01G ~DRB1*11:01:01G ~DQB1*03:01:01G	0.000179	10.3559
A*02:01:01G ~C*06:02:01G ~B*37:01:01G ~DRB1*03:01:01G ~DQB1*02:01:01G	0.000179	10.3559
A*23:01:01G ~C*06:02:01G ~B*50:01:01G ~DRB1*10:01:01G ~DQB1*05:01:01G	0.000179	10.3559
A*23:01:01G ~C*07:01:01G ~B*49:01:01G ~DRB1*07:01:01G ~DQB1*02:01:01G	0.000179	10.3559
A*23:01:01G ~C*12:03:01G ~B*39:10 ~DRB1*08:04 ~DQB1*03:01:01G	0.000179	10.3559
A*24:02:01G ~C*07:02:01G ~B*08:01:01G ~DRB1*13:02:01G ~DQB1*06:09:01G	0.000179	10.3559
A*26:01:01G ~C*14:02:01G ~B*51:01:01G ~DRB1*10:01:01G ~DQB1*05:01:01G	0.000179	10.3559
A*26:01:01G ~C*15:02:01G ~B*51:01:01G ~DRB1*16:01 ~DQB1*05:02:01G	0.000179	10.3559
A*26:01:01G ~C*15:04:01G ~B*51:01:01G ~DRB1*16:01 ~DQB1*05:02:01G	0.000178	10.298
A*68:01:01G ~C*07:02:01G ~B*08:01:01G ~DRB1*13:02:01G ~DQB1*06:04:01G	0.000178	10.298
A*02:05:01G ~C*06:02:01G ~B*37:01:01G ~DRB1*10:01:01G ~DQB1*05:01:01G	0.000177	10.2402
A*03:01:01G ~C*14:03 ~B*44:03:01G ~DRB1*04:05 ~DQB1*03:02:01G	0.000177	10.2402
A*66:01:01G ~C*06:02:01G ~B*50:01:01G ~DRB1*07:01:01G ~DQB1*02:01:01G	0.000177	10.2402
A*01:01:01G ~C*16:02:01G ~B*51:01:01G ~DRB1*15:01:01G ~DQB1*06:02:01G	0.000176	10.1823
A*02:01:01G ~C*07:01:01G ~B*39:24 ~DRB1*11:02 ~DQB1*03:01:01G	0.000176	10.1823
A*03:01:01G ~C*14:02:01G ~B*51:01:01G ~DRB1*11:04:01G ~DQB1*03:01:01G	0.000176	10.1823
A*33:03:01G ~C*06:02:01G ~B*53:01:01G ~DRB1*10:01:01G ~DQB1*05:01:01G	0.000176	10.1823
A*11:01:01G ~C*04:01:01G ~B*35:03:01G ~DRB1*13:01:01G ~DQB1*06:03:01G	0.000175	10.1244
A*66:01:01G ~C*04:01:01G ~B*53:01:01G ~DRB1*03:01:01G ~DQB1*02:01:01G	0.000175	10.1244
A*01:01:01G ~C*06:02:01G ~B*50:01:01G ~DRB1*03:01:01G ~DQB1*02:01:01G	0.000174	10.0666
A*02:01:01G ~C*15:02:01G ~B*40:06:01G ~DRB1*03:01:01G ~DQB1*02:01:01G	0.000174	10.0666
A*29:02:01G ~C*06:02:01G ~B*45:01:01G ~DRB1*03:02 ~DQB1*04:02:01G	0.000174	10.0666
A*32:01:01G ~C*12:03:01G ~B*18:01:01G ~DRB1*11:04:01G ~DQB1*03:01:01G	0.000174	10.0666
A*32:01:01G ~C*15:02:01G ~B*51:01:01G ~DRB1*13:01:01G ~DQB1*06:03:01G	0.000174	10.0666
A*01:01:01G ~C*16:01:01G ~B*51:01:01G ~DRB1*15:03:01G ~DQB1*06:02:01G	0.000173	10.0087
A*01:03 ~C*05:01:01G ~B*18:01:01G ~DRB1*08:04 ~DQB1*03:01:01G	0.000173	10.0087
A*02:01:01G ~C*03:03:01G ~B*55:01:01G ~DRB1*03:01:01G ~DQB1*02:01:01G	0.000173	10.0087
A*03:01:01G ~C*07:02:01G ~B*07:02:01G ~DRB1*10:01:01G ~DQB1*05:01:01G	0.000173	10.0087
A*32:01:01G ~C*12:03:01G ~B*40:02:01G ~DRB1*16:01 ~DQB1*05:02:01G	0.000173	10.0087
A*32:01:01G ~C*12:03:01G ~B*51:01:01G ~DRB1*09:01:02G ~DQB1*03:03:02G	0.000173	10.0087
A*68:01:01G ~C*16:04 ~B*51:01:01G ~DRB1*04:04 ~DQB1*03:02:01G	0.000173	10.0087
A*01:01:01G ~C*07:04:01G ~B*08:01:01G ~DRB1*13:02:01G ~DQB1*06:09:01G	0.000172	9.95089
A*02:01:01G ~C*07:04:01G ~B*15:01:01G ~DRB1*16:01 ~DQB1*05:02:01G	0.000172	9.95089
A*02:01:01G ~C*15:05:01G ~B*07:05:01G ~DRB1*10:01:01G ~DQB1*05:01:01G	0.000172	9.95089
A*02:01:01G ~C*07:01:01G ~B*58:01:01G ~DRB1*13:02:01G ~DQB1*06:04:01G	0.000171	9.89303
A*02:17:01G ~C*12:03:01G ~B*38:01 ~DRB1*11:04:01G ~DQB1*03:01:01G	0.000171	9.89303
A*03:01:01G ~C*07:02:01G ~B*07:02:01G ~DRB1*14:06 ~DQB1*03:01:01G	0.000171	9.89303
A*03:01:01G ~C*07:04:01G ~B*15:01:01G ~DRB1*15:01:01G ~DQB1*06:02:01G	0.000171	9.89303
A*30:02:01G ~C*07:01:01G ~B*39:24 ~DRB1*04:05 ~DQB1*02:01:01G	0.000171	9.89303
A*02:01:01G ~C*04:01:01G ~B*15:03:01G ~DRB1*03:01:01G ~DQB1*02:01:01G	0.00017	9.83518
A*02:01:01G ~C*04:01:01G ~B*35:08 ~DRB1*13:01:01G ~DQB1*06:03:01G	0.00017	9.83518
A*02:01:04 ~C*16:04 ~B*44:02:01G ~DRB1*16:01 ~DQB1*05:02:01G	0.00017	9.83518
A*03:01:01G ~C*05:01:01G ~B*44:02:01G ~DRB1*13:01:01G ~DQB1*06:03:01G	0.00017	9.83518
A*23:01:01G ~C*12:02:01G ~B*52:01 ~DRB1*15:02:01G ~DQB1*06:01:01G	0.00017	9.83518
A*24:02:01G ~C*15:02:01G ~B*51:01:01G ~DRB1*04:01:01G ~DQB1*03:02:01G	0.00017	9.83518
A*01:01:01G ~C*07:02:01G ~B*07:02:01G ~DRB1*15:01:01G ~DQB1*06:02:01G	0.000169	9.77733
A*01:01:01G ~C*14:02:01G ~B*51:01:01G ~DRB1*15:01:01G ~DQB1*06:02:01G	0.000169	9.77733
A*02:01:01G ~C*06:02:01G ~B*50:01:01G ~DRB1*04:05 ~DQB1*02:01:01G	0.000169	9.77733
A*02:01:01G ~C*17:01:01G ~B*41:02 ~DRB1*13:03:01G ~DQB1*03:01:01G	0.000169	9.77733
A*02:05:01G ~C*15:02:01G ~B*51:01:01G ~DRB1*13:02:01G ~DQB1*06:04:01G	0.000169	9.77733
A*03:02:01G ~C*07:02:01G ~B*08:01:01G ~DRB1*01:01:01G ~DQB1*05:01:01G	0.000169	9.77733
A*24:02:01G ~C*03:02:01G ~B*58:01:01G ~DRB1*03:01:01G ~DQB1*02:01:01G	0.000169	9.77733
A*26:01:01G ~C*07:02:01G ~B*08:01:01G ~DRB1*13:02:01G ~DQB1*06:04:01G	0.000169	9.77733
A*31:01:02G ~C*04:01:01G ~B*35:01:01G ~DRB1*13:02:01G ~DQB1*06:09:01G	0.000169	9.77733
A*68:01:01G ~C*04:01:01G ~B*50:01:01G ~DRB1*07:01:01G ~DQB1*02:01:01G	0.000169	9.77733
A*01:01:01G ~C*07:01:01G ~B*18:01:01G ~DRB1*11:04:01G ~DQB1*03:01:01G	0.000168	9.71947
A*01:01:01G ~C*12:03:01G ~B*38:01 ~DRB1*11:04:01G ~DQB1*03:01:01G	0.000168	9.71947
A*02:01:01G ~C*12:03:01G ~B*39:10 ~DRB1*11:01:02 ~DQB1*03:01:01G	0.000168	9.71947
A*03:02:01G ~C*15:02:01G ~B*51:01:01G ~DRB1*15:01:01G ~DQB1*06:02:01G	0.000168	9.71947
A*11:01:01G ~C*12:02:01G ~B*52:01 ~DRB1*03:01:01G ~DQB1*02:01:01G	0.000168	9.71947
A*32:01:01G ~C*15:02:01G ~B*51:01:01G ~DRB1*04:02 ~DQB1*03:02:01G	0.000168	9.71947
A*01:01:01G ~C*15:05:01G ~B*07:05:01G ~DRB1*07:01:01G ~DQB1*02:01:01G	0.000167	9.66162
A*02:01:01G ~C*07:02:01G ~B*07:02:01G ~DRB1*13:02:01G ~DQB1*06:04:01G	0.000167	9.66162
A*03:01:01G ~C*04:01:01G ~B*35:01:01G ~DRB1*03:01:01G ~DQB1*02:01:01G	0.000167	9.66162
A*03:01:01G ~C*16:02:01G ~B*51:01:01G ~DRB1*13:01:01G ~DQB1*06:03:01G	0.000167	9.66162
A*24:02:01G ~C*12:03:01G ~B*38:01 ~DRB1*13:02:01G ~DQB1*06:04:01G	0.000167	9.66162
A*26:01:01G ~C*07:01:01G ~B*15:17:01G ~DRB1*13:02:01G ~DQB1*06:04:01G	0.000167	9.66162
A*26:01:01G ~C*15:02:01G ~B*51:01:01G ~DRB1*07:01:01G ~DQB1*02:01:01G	0.000167	9.66162
A*32:01:01G ~C*16:04 ~B*51:01:01G ~DRB1*11:01:01G ~DQB1*03:01:01G	0.000167	9.66162
A*33:03:01G ~C*07:01:01G ~B*49:01:01G ~DRB1*13:02:01G ~DQB1*06:04:01G	0.000167	9.66162
A*02:01:01G ~C*06:02:01G ~B*13:02:01G ~DRB1*01:02 ~DQB1*05:01:01G	0.000166	9.60376
A*02:01:01G ~C*07:01:01G ~B*49:01:01G ~DRB1*13:03:01G ~DQB1*03:01:01G	0.000166	9.60376
A*03:01:01G ~C*15:02:01G ~B*51:01:01G ~DRB1*03:01:01G ~DQB1*02:01:01G	0.000166	9.60376
A*30:01:01G ~C*17:01:01G ~B*42:01 ~DRB1*01:02 ~DQB1*05:01:01G	0.000166	9.60376
A*01:01:01G ~C*12:02:01G ~B*52:01 ~DRB1*03:01:01G ~DQB1*02:01:01G	0.000165	9.54591
A*02:01:01G ~C*04:01:01G ~B*35:02:01G ~DRB1*11:04:01G ~DQB1*03:01:01G	0.000165	9.54591
A*02:01:01G ~C*15:05:01G ~B*73:01 ~DRB1*16:01 ~DQB1*05:02:01G	0.000165	9.54591
A*03:02:01G ~C*15:05:01G ~B*73:01 ~DRB1*04:05 ~DQB1*02:01:01G	0.000165	9.54591
A*23:01:01G ~C*07:02:01G ~B*07:02:01G ~DRB1*15:01:01G ~DQB1*06:02:01G	0.000165	9.54591
A*24:02:01G ~C*08:01:01G ~B*15:02:01G ~DRB1*12:02 ~DQB1*03:01:01G	0.000165	9.54591
A*33:01:01G ~C*08:02:01G ~B*14:02 ~DRB1*13:01:01G ~DQB1*06:03:01G	0.000165	9.54591
A*68:01:02G ~C*15:02:01G ~B*51:01:01G ~DRB1*07:01:01G ~DQB1*02:01:01G	0.000165	9.54591
A*02:05:01G ~C*07:01:01G ~B*41:01 ~DRB1*08:04 ~DQB1*03:01:01G	0.000164	9.48806
A*11:01:01G ~C*07:01:01G ~B*08:01:01G ~DRB1*03:01:01G ~DQB1*02:01:01G	0.000164	9.48806
A*23:01:01G ~C*07:01:01G ~B*49:01:01G ~DRB1*10:01:01G ~DQB1*05:01:01G	0.000164	9.48806
A*24:02:01G ~C*06:02:01G ~B*57:01:01G ~DRB1*07:01:01G ~DQB1*03:03:02G	0.000164	9.48806
A*02:01:01G ~C*07:01:01G ~B*49:01:01G ~DRB1*04:03:01G ~DQB1*03:02:01G	0.000163	9.4302
A*02:05:01G ~C*04:01:01G ~B*35:01:01G ~DRB1*16:01 ~DQB1*05:02:01G	0.000163	9.4302
A*30:02:01G ~C*07:02:01G ~B*07:02:01G ~DRB1*03:01:01G ~DQB1*02:01:01G	0.000163	9.4302
A*68:01:01G ~C*07:02:01G ~B*07:02:01G ~DRB1*01:02 ~DQB1*05:01:01G	0.000163	9.4302
A*02:01:01G ~C*02:02:02G ~B*27:02 ~DRB1*11:01:01G ~DQB1*03:01:01G	0.000162	9.37235
A*23:01:01G ~C*06:02:01G ~B*50:01:01G ~DRB1*13:01:01G ~DQB1*06:03:01G	0.000162	9.37235
A*24:02:01G ~C*02:02:02G ~B*08:01:01G ~DRB1*04:05 ~DQB1*03:02:01G	0.000162	9.37235
A*26:01:01G ~C*12:03:01G ~B*38:01 ~DRB1*10:01:01G ~DQB1*05:01:01G	0.000162	9.37235
A*68:01:01G ~C*04:01:01G ~B*35:01:01G ~DRB1*04:05 ~DQB1*03:02:01G	0.000162	9.37235
A*68:01:01G ~C*07:01:01G ~B*15:17:01G ~DRB1*10:01:01G ~DQB1*05:01:01G	0.000162	9.37235
A*74:01:01G ~C*17:01:01G ~B*42:01 ~DRB1*03:02 ~DQB1*04:02:01G	0.000162	9.37235
A*01:03 ~C*07:02:01G ~B*07:02:01G ~DRB1*03:01:01G ~DQB1*02:01:01G	0.000161	9.31449
A*02:01:01G ~C*16:01:01G ~B*51:01:01G ~DRB1*16:01 ~DQB1*05:02:01G	0.000161	9.31449
A*02:02:01G ~C*04:01:01G ~B*53:01:01G ~DRB1*13:02:01G ~DQB1*06:04:01G	0.000161	9.31449
A*11:01:01G ~C*06:02:01G ~B*57:01:01G ~DRB1*07:01:01G ~DQB1*03:03:02G	0.000161	9.31449
A*23:01:01G ~C*17:01:01G ~B*41:01 ~DRB1*01:02 ~DQB1*05:01:01G	0.000161	9.31449
A*24:02:01G ~C*07:02:01G ~B*07:02:01G ~DRB1*07:01:01G ~DQB1*02:01:01G	0.000161	9.31449
A*26:01:01G ~C*06:02:01G ~B*53:01:01G ~DRB1*03:01:01G ~DQB1*02:01:01G	0.000161	9.31449
A*30:01:01G ~C*08:02:01G ~B*14:02 ~DRB1*01:02 ~DQB1*05:01:01G	0.000161	9.31449
A*68:01:01G ~C*07:01:01G ~B*08:01:01G ~DRB1*03:01:01G ~DQB1*02:01:01G	0.000161	9.31449
A*01:01:01G ~C*07:01:01G ~B*49:01:01G ~DRB1*11:04:01G ~DQB1*03:01:01G	0.00016	9.25664
A*01:01:01G ~C*07:02:01G ~B*08:01:01G ~DRB1*11:01:01G ~DQB1*03:01:01G	0.00016	9.25664
A*02:01:01G ~C*07:01:01G ~B*15:17:01G ~DRB1*04:05 ~DQB1*02:01:01G	0.00016	9.25664
A*31:01:02G ~C*03:02:01G ~B*51:01:01G ~DRB1*04:03:01G ~DQB1*03:02:01G	0.00016	9.25664
A*31:01:02G ~C*04:01:01G ~B*35:08 ~DRB1*03:01:01G ~DQB1*02:01:01G	0.00016	9.25664
A*33:03:01G ~C*06:02:01G ~B*50:01:01G ~DRB1*04:03:01G ~DQB1*03:02:01G	0.00016	9.25664
A*02:01:01G ~C*07:01:01G ~B*49:01:01G ~DRB1*01:02 ~DQB1*05:01:01G	0.000159	9.19879
A*24:02:01G ~C*07:01:01G ~B*49:01:01G ~DRB1*03:01:01G ~DQB1*02:01:01G	0.000159	9.19879
A*30:01:01G ~C*08:02:01G ~B*14:02 ~DRB1*03:01:01G ~DQB1*02:01:01G	0.000159	9.19879
A*33:01:01G ~C*08:02:01G ~B*14:02 ~DRB1*11:04:01G ~DQB1*03:01:01G	0.000159	9.19879
A*68:01:01G ~C*07:02:01G ~B*07:02:01G ~DRB1*07:01:01G ~DQB1*02:01:01G	0.000159	9.19879
A*24:02:01G ~C*01:02:01G ~B*55:01:01G ~DRB1*16:02:01G ~DQB1*05:02:01G	0.000158	9.14093
A*31:01:02G ~C*03:04:01G ~B*40:01:01G ~DRB1*03:01:01G ~DQB1*05:02:01G	0.000158	9.14093
A*01:01:01G ~C*15:02:01G ~B*51:01:01G ~DRB1*13:01:01G ~DQB1*06:03:01G	0.000157	9.08308
A*01:03 ~C*17:01:01G ~B*41:01 ~DRB1*03:01:01G ~DQB1*02:01:01G	0.000157	9.08308
A*30:02:01G ~C*04:01:01G ~B*53:01:01G ~DRB1*04:02 ~DQB1*03:02:01G	0.000157	9.08308
A*01:03 ~C*07:01:01G ~B*39:24 ~DRB1*11:02 ~DQB1*03:01:01G	0.000156	9.02522
A*02:01:01G ~C*04:01:01G ~B*35:01:01G ~DRB1*04:05 ~DQB1*03:02:01G	0.000156	9.02522
A*02:01:01G ~C*05:01:01G ~B*44:02:01G ~DRB1*16:02:01G ~DQB1*05:02:01G	0.000156	9.02522
A*02:01:01G ~C*16:02:01G ~B*51:08 ~DRB1*04:05 ~DQB1*02:01:01G	0.000156	9.02522
A*02:05:01G ~C*04:01:01G ~B*53:01:01G ~DRB1*13:02:01G ~DQB1*06:09:01G	0.000156	9.02522
A*03:01:01G ~C*07:01:01G ~B*18:01:01G ~DRB1*04:03:01G ~DQB1*03:02:01G	0.000156	9.02522
A*11:01:01G ~C*12:05 ~B*18:01:01G ~DRB1*11:01:01G ~DQB1*03:01:01G	0.000156	9.02522
A*23:01:01G ~C*04:01:01G ~B*15:03:01G ~DRB1*15:03:01G ~DQB1*06:02:01G	0.000156	9.02522
A*26:17 ~C*14:02:01G ~B*51:01:01G ~DRB1*03:01:01G ~DQB1*02:01:01G	0.000156	9.02522
A*29:01:01G ~C*07:02:01G ~B*07:02:01G ~DRB1*07:01:01G ~DQB1*02:01:01G	0.000156	9.02522
A*29:02:01G ~C*04:01:01G ~B*35:08 ~DRB1*08:04 ~DQB1*03:01:01G	0.000156	9.02522
A*32:01:01G ~C*04:01:01G ~B*15:03:01G ~DRB1*15:02:01G ~DQB1*06:01:01G	0.000156	9.02522
A*32:01:01G ~C*04:01:01G ~B*50:01:01G ~DRB1*03:01:01G ~DQB1*02:01:01G	0.000156	9.02522
A*33:03:01G ~C*16:04 ~B*51:01:01G ~DRB1*13:01:01G ~DQB1*06:03:01G	0.000156	9.02522
A*68:01:01G ~C*01:02:01G ~B*55:01:01G ~DRB1*11:04:01G ~DQB1*03:01:01G	0.000156	9.02522
A*02:01:01G ~C*07:02:01G ~B*07:02:01G ~DRB1*11:02 ~DQB1*03:01:01G	0.000155	8.96737
A*02:01:01G ~C*18:01:01G ~B*15:03:01G ~DRB1*01:02 ~DQB1*05:01:01G	0.000155	8.96737
A*02:11:01G ~C*15:02:01G ~B*40:06:01G ~DRB1*15:02:01G ~DQB1*06:01:01G	0.000155	8.96737
A*23:01:01G ~C*06:02:01G ~B*53:01:01G ~DRB1*03:01:01G ~DQB1*02:01:01G	0.000155	8.96737
A*26:17 ~C*14:02:01G ~B*51:01:01G ~DRB1*15:01:01G ~DQB1*06:03:01G	0.000155	8.96737
A*32:01:01G ~C*15:02:01G ~B*51:01:01G ~DRB1*03:01:01G ~DQB1*02:01:01G	0.000155	8.96737
A*68:01:02G ~C*12:02:01G ~B*52:01 ~DRB1*15:02:01G ~DQB1*06:01:01G	0.000155	8.96737
A*68:02:01G ~C*07:01:01G ~B*57:03:01G ~DRB1*08:04 ~DQB1*03:01:01G	0.000155	8.96737
A*01:01:01G ~C*16:02:01G ~B*51:01:01G ~DRB1*04:03:01G ~DQB1*03:02:01G	0.000154	8.90952
A*02:11:01G ~C*07:01:01G ~B*44:03:02G ~DRB1*07:01:01G ~DQB1*02:01:01G	0.000154	8.90952
A*30:02:01G ~C*15:04:01G ~B*51:01:01G ~DRB1*07:01:01G ~DQB1*02:01:01G	0.000154	8.90952
A*31:01:02G ~C*16:04 ~B*51:01:01G ~DRB1*13:01:01G ~DQB1*06:03:01G	0.000154	8.90952
A*32:01:01G ~C*12:02:01G ~B*52:01 ~DRB1*13:01:01G ~DQB1*06:03:01G	0.000154	8.90952
A*74:01:01G ~C*03:02:01G ~B*58:01:01G ~DRB1*13:02:01G ~DQB1*06:09:01G	0.000154	8.90952
A*02:01:01G ~C*12:03:01G ~B*39:10 ~DRB1*15:03:01G ~DQB1*06:02:01G	0.000153	8.85166
A*68:02:01G ~C*05:01:01G ~B*18:01:01G ~DRB1*03:01:01G ~DQB1*02:01:01G	0.000153	8.85166
A*68:02:01G ~C*07:01:01G ~B*47:03 ~DRB1*11:02 ~DQB1*03:01:01G	0.000153	8.85166
A*23:01:01G ~C*04:01:01G ~B*44:03:01G ~DRB1*03:01:01G ~DQB1*02:01:01G	0.000152	8.79381
A*30:01:01G ~C*04:01:01G ~B*35:02:01G ~DRB1*11:04:01G ~DQB1*03:01:01G	0.000152	8.79381
A*30:02:01G ~C*15:02:01G ~B*51:01:01G ~DRB1*07:01:01G ~DQB1*02:01:01G	0.000152	8.79381
A*68:01:01G ~C*07:01:01G ~B*15:17:01G ~DRB1*15:01:01G ~DQB1*06:02:01G	0.000152	8.79381
A*11:01:01G ~C*03:04:01G ~B*40:06:01G ~DRB1*16:02:01G ~DQB1*05:02:01G	0.000151	8.73595
A*24:02:01G ~C*06:02:01G ~B*50:01:01G ~DRB1*04:06:01G ~DQB1*04:02:01G	0.000151	8.73595
A*26:01:01G ~C*07:02:01G ~B*08:01:01G ~DRB1*13:03:01G ~DQB1*03:01:01G	0.000151	8.73595
A*30:01:01G ~C*07:02:01G ~B*07:02:01G ~DRB1*15:01:01G ~DQB1*06:02:01G	0.000151	8.73595
A*02:05:01G ~C*15:02:01G ~B*51:01:01G ~DRB1*13:01:01G ~DQB1*06:03:01G	0.00015	8.6781
A*24:02:01G ~C*04:01:01G ~B*35:08 ~DRB1*11:01:01G ~DQB1*05:02:01G	0.00015	8.6781
A*24:02:01G ~C*04:01:01G ~B*35:08 ~DRB1*15:01:01G ~DQB1*06:02:01G	0.00015	8.6781
A*01:01:01G ~C*15:02:01G ~B*51:01:01G ~DRB1*10:01:01G ~DQB1*05:01:01G	0.000149	8.62025
A*02:01:01G ~C*16:04 ~B*44:02:01G ~DRB1*11:04:01G ~DQB1*03:01:01G	0.000149	8.62025
A*30:02:01G ~C*04:01:01G ~B*35:01:01G ~DRB1*16:01 ~DQB1*05:02:01G	0.000149	8.62025
A*32:01:01G ~C*04:01:01G ~B*35:01:01G ~DRB1*16:01 ~DQB1*05:02:01G	0.000149	8.62025
A*33:03:01G ~C*12:03:01G ~B*38:01 ~DRB1*13:01:01G ~DQB1*06:03:01G	0.000149	8.62025
A*68:01:01G ~C*15:04:01G ~B*51:01:01G ~DRB1*07:01:01G ~DQB1*02:01:01G	0.000149	8.62025
A*03:01:01G ~C*15:02:01G ~B*51:01:01G ~DRB1*04:02 ~DQB1*03:02:01G	0.000148	8.56239
A*11:01:01G ~C*07:01:01G ~B*44:03:02G ~DRB1*07:01:01G ~DQB1*02:01:01G	0.000148	8.56239
A*24:02:01G ~C*07:01:01G ~B*49:01:01G ~DRB1*13:02:01G ~DQB1*06:04:01G	0.000148	8.56239
A*30:01:01G ~C*07:01:01G ~B*58:01:01G ~DRB1*03:01:01G ~DQB1*02:01:01G	0.000148	8.56239
A*30:01:01G ~C*15:02:01G ~B*51:01:01G ~DRB1*13:01:01G ~DQB1*06:03:01G	0.000148	8.56239
A*33:01:01G ~C*08:02:01G ~B*14:02 ~DRB1*13:02:01G ~DQB1*06:04:01G	0.000148	8.56239
A*33:03:01G ~C*06:02:01G ~B*50:01:01G ~DRB1*13:02:01G ~DQB1*06:04:01G	0.000148	8.56239
A*68:01:01G ~C*12:03:01G ~B*18:01:01G ~DRB1*11:04:01G ~DQB1*03:01:01G	0.000148	8.56239
A*01:01:01G ~C*07:02:01G ~B*07:02:01G ~DRB1*13:02:01G ~DQB1*06:04:01G	0.000147	8.50454
A*03:01:01G ~C*07:02:01G ~B*07:02:01G ~DRB1*15:02:01G ~DQB1*06:01:01G	0.000147	8.50454
A*11:01:01G ~C*15:02:01G ~B*40:06:01G ~DRB1*15:01:01G ~DQB1*06:01:01G	0.000147	8.50454
A*24:02:01G ~C*07:02:01G ~B*38:02:01G ~DRB1*15:02:01G ~DQB1*05:02:01G	0.000147	8.50454
A*24:02:01G ~C*08:02:01G ~B*14:02 ~DRB1*01:02 ~DQB1*05:01:01G	0.000147	8.50454
A*26:01:01G ~C*12:03:01G ~B*38:01 ~DRB1*01:01:01G ~DQB1*05:01:01G	0.000147	8.50454
A*03:01:01G ~C*16:02:01G ~B*51:01:01G ~DRB1*03:01:01G ~DQB1*02:01:01G	0.000146	8.44668
A*30:02:01G ~C*07:01:01G ~B*08:01:01G ~DRB1*10:01:01G ~DQB1*05:01:01G	0.000146	8.44668
A*68:02:01G ~C*04:01:01G ~B*53:01:01G ~DRB1*08:04 ~DQB1*03:01:01G	0.000146	8.44668
A*02:01:01G ~C*04:01:01G ~B*35:03:01G ~DRB1*15:01:01G ~DQB1*05:02:01G	0.000145	8.38883
A*02:01:01G ~C*06:02:01G ~B*37:01:01G ~DRB1*07:01:01G ~DQB1*03:03:02G	0.000145	8.38883
A*24:03:01G ~C*07:02:01G ~B*08:01:01G ~DRB1*03:01:01G ~DQB1*02:01:01G	0.000145	8.38883
A*31:01:02G ~C*06:02:01G ~B*50:01:01G ~DRB1*13:01:01G ~DQB1*06:03:01G	0.000145	8.38883
A*32:01:01G ~C*03:02:01G ~B*58:01:01G ~DRB1*04:02 ~DQB1*03:02:01G	0.000145	8.38883
A*68:02:01G ~C*06:02:01G ~B*53:01:01G ~DRB1*13:02:01G ~DQB1*06:04:01G	0.000145	8.38883
A*02:05:01G ~C*07:04:01G ~B*18:01:01G ~DRB1*13:02:01G ~DQB1*06:04:01G	0.000144	8.33098
A*03:01:01G ~C*04:01:01G ~B*35:03:01G ~DRB1*15:01:01G ~DQB1*06:02:01G	0.000144	8.33098
A*23:01:01G ~C*04:01:01G ~B*53:01:01G ~DRB1*13:01:01G ~DQB1*06:03:01G	0.000144	8.33098
A*23:01:01G ~C*15:05:01G ~B*07:05:01G ~DRB1*15:01:01G ~DQB1*06:02:01G	0.000144	8.33098
A*24:02:01G ~C*04:01:01G ~B*35:03:01G ~DRB1*14:01:01G ~DQB1*05:03:01G	0.000144	8.33098
A*02:01:01G ~C*06:02:01G ~B*13:02:01G ~DRB1*03:01:01G ~DQB1*02:01:01G	0.000143	8.27312
A*03:01:01G ~C*16:02:01G ~B*51:01:01G ~DRB1*15:01:01G ~DQB1*06:02:01G	0.000143	8.27312
A*23:01:01G ~C*07:01:01G ~B*49:01:01G ~DRB1*11:01:01G ~DQB1*03:01:01G	0.000143	8.27312
A*68:02:01G ~C*04:01:01G ~B*35:01:01G ~DRB1*11:02 ~DQB1*03:01:01G	0.000143	8.27312
A*02:01:01G ~C*07:01:01G ~B*49:01:01G ~DRB1*07:01:01G ~DQB1*02:01:01G	0.000142	8.21527
A*33:03:01G ~C*04:01:01G ~B*35:03:01G ~DRB1*13:01:01G ~DQB1*06:03:01G	0.000142	8.21527
A*68:01:01G ~C*07:02:01G ~B*07:02:01G ~DRB1*13:02:01G ~DQB1*06:04:01G	0.000142	8.21527
A*01:01:01G ~C*07:02:01G ~B*07:02:01G ~DRB1*16:01 ~DQB1*05:02:01G	0.000141	8.15741
A*02:08 ~C*06:02:01G ~B*50:01:01G ~DRB1*07:01:01G ~DQB1*02:01:01G	0.000141	8.15741
A*03:01:01G ~C*07:02:01G ~B*07:02:01G ~DRB1*15:01:01G ~DQB1*05:01:01G	0.000141	8.15741
A*24:02:01G ~C*04:01:01G ~B*35:01:01G ~DRB1*03:01:01G ~DQB1*02:01:01G	0.000141	8.15741
A*24:02:01G ~C*12:02:01G ~B*52:01 ~DRB1*14:04 ~DQB1*05:03:01G	0.000141	8.15741
A*26:01:01G ~C*05:01:01G ~B*18:01:01G ~DRB1*04:05 ~DQB1*02:01:01G	0.000141	8.15741
A*26:01:01G ~C*12:03:01G ~B*50:01:01G ~DRB1*07:01:01G ~DQB1*02:01:01G	0.000141	8.15741
A*30:01:01G ~C*12:02:01G ~B*52:01 ~DRB1*15:02:01G ~DQB1*06:01:01G	0.000141	8.15741
A*68:01:01G ~C*07:01:01G ~B*50:01:01G ~DRB1*04:03:01G ~DQB1*03:02:01G	0.000141	8.15741
A*68:01:02G ~C*06:02:01G ~B*50:01:01G ~DRB1*07:01:01G ~DQB1*02:01:01G	0.000141	8.15741
A*02:01:01G ~C*06:02:01G ~B*37:01:01G ~DRB1*01:01:01G ~DQB1*05:04	0.00014	8.09956
A*02:01:01G ~C*15:02:01G ~B*51:01:01G ~DRB1*16:02:01G ~DQB1*05:02:01G	0.00014	8.09956
A*02:05:01G ~C*06:02:01G ~B*07:05:01G ~DRB1*13:01:01G ~DQB1*06:03:01G	0.00014	8.09956
A*24:02:01G ~C*15:02:01G ~B*51:01:01G ~DRB1*01:01:01G ~DQB1*05:01:01G	0.00014	8.09956
A*29:02:01G ~C*12:03:01G ~B*39:10 ~DRB1*13:02:01G ~DQB1*06:04:01G	0.00014	8.09956
A*32:01:01G ~C*12:02:01G ~B*52:01 ~DRB1*13:02:01G ~DQB1*06:09:01G	0.00014	8.09956
A*02:01:01G ~C*07:01:01G ~B*18:01:01G ~DRB1*11:04:01G ~DQB1*03:01:01G	0.000139	8.04171
A*02:02:01G ~C*05:01:01G ~B*18:01:01G ~DRB1*03:01:01G ~DQB1*02:01:01G	0.000139	8.04171
A*23:01:01G ~C*15:02:01G ~B*51:01:01G ~DRB1*09:01:02G ~DQB1*03:03:02G	0.000139	8.04171
A*26:01:01G ~C*12:03:01G ~B*38:01 ~DRB1*15:01:01G ~DQB1*06:02:01G	0.000139	8.04171
A*31:01:02G ~C*04:01:01G ~B*35:02:01G ~DRB1*08:04 ~DQB1*03:01:01G	0.000139	8.04171
A*66:01:01G ~C*07:02:01G ~B*51:01:01G ~DRB1*04:05 ~DQB1*03:02:01G	0.000139	8.04171
A*02:01:01G ~C*12:03:01G ~B*39:01:01G ~DRB1*14:01:01G ~DQB1*05:03:01G	0.000138	7.98385
A*02:01:01G ~C*12:03:01G ~B*39:10 ~DRB1*07:01:01G ~DQB1*02:01:01G	0.000138	7.98385
A*02:01:05 ~C*04:01:01G ~B*35:02:01G ~DRB1*03:01:01G ~DQB1*02:01:01G	0.000138	7.98385
A*02:03:01G ~C*07:02:01G ~B*38:02:01G ~DRB1*15:02:01G ~DQB1*05:01:01G	0.000138	7.98385
A*02:05:01G ~C*02:02:02G ~B*27:02 ~DRB1*11:01:01G ~DQB1*03:01:01G	0.000138	7.98385
A*03:02:01G ~C*04:01:01G ~B*35:01:01G ~DRB1*07:01:01G ~DQB1*03:03:02G	0.000138	7.98385
A*11:01:01G ~C*03:04:01G ~B*27:06 ~DRB1*12:02 ~DQB1*03:01:01G	0.000138	7.98385
A*23:01:01G ~C*07:01:01G ~B*58:01:01G ~DRB1*03:01:01G ~DQB1*02:01:01G	0.000138	7.98385
A*23:01:01G ~C*07:02:01G ~B*08:01:01G ~DRB1*14:01:01G ~DQB1*05:03:01G	0.000138	7.98385
A*26:01:01G ~C*12:03:01G ~B*18:01:01G ~DRB1*04:01:01G ~DQB1*03:02:01G	0.000138	7.98385
A*26:01:01G ~C*12:03:01G ~B*35:03:01G ~DRB1*14:07 ~DQB1*05:03:01G	0.000138	7.98385
A*29:01:01G ~C*03:02:01G ~B*58:01:01G ~DRB1*13:02:01G ~DQB1*06:09:01G	0.000138	7.98385
A*29:02:01G ~C*02:02:02G ~B*27:02 ~DRB1*03:01:01G ~DQB1*02:01:01G	0.000138	7.98385
A*29:02:01G ~C*07:04:01G ~B*15:01:01G ~DRB1*15:01:01G ~DQB1*06:02:01G	0.000138	7.98385
A*30:01:01G ~C*03:04:02 ~B*15:10 ~DRB1*03:01:01G ~DQB1*02:01:01G	0.000138	7.98385
A*30:02:01G ~C*17:01:01G ~B*41:01 ~DRB1*15:03:01G ~DQB1*06:03:01G	0.000138	7.98385
A*30:04:01G ~C*08:02:01G ~B*14:01 ~DRB1*15:01:16 ~DQB1*06:02:01G	0.000138	7.98385
A*31:01:02G ~C*01:02:01G ~B*15:08 ~DRB1*01:02 ~DQB1*05:01:01G	0.000138	7.98385
A*32:01:01G ~C*07:01:01G ~B*49:01:01G ~DRB1*07:01:01G ~DQB1*02:01:01G	0.000138	7.98385
A*33:03:01G ~C*04:01:01G ~B*08:01:01G ~DRB1*03:01:01G ~DQB1*02:01:01G	0.000138	7.98385
A*33:03:01G ~C*07:01:01G ~B*44:03:02G ~DRB1*12:02 ~DQB1*03:01:01G	0.000138	7.98385
A*74:03 ~C*06:02:01G ~B*53:01:01G ~DRB1*13:02:01G ~DQB1*06:04:01G	0.000138	7.98385
A*01:01:01G ~C*07:02:01G ~B*07:02:01G ~DRB1*15:01:01G ~DQB1*05:02:01G	0.000137	7.926
A*02:01:01G ~C*04:01:01G ~B*35:01:01G ~DRB1*12:01:01G ~DQB1*03:01:01G	0.000137	7.926
A*02:01:01G ~C*15:04:01G ~B*51:01:01G ~DRB1*11:01:01G ~DQB1*02:01:01G	0.000137	7.926
A*02:01:01G ~C*16:01:01G ~B*51:01:01G ~DRB1*11:02 ~DQB1*03:01:01G	0.000137	7.926
A*03:01:01G ~C*12:03:01G ~B*39:10 ~DRB1*13:02:01G ~DQB1*06:09:01G	0.000137	7.926
A*03:01:01G ~C*15:04:01G ~B*51:01:01G ~DRB1*11:01:01G ~DQB1*03:01:01G	0.000137	7.926
A*23:01:01G ~C*02:02:02G ~B*27:05:02G ~DRB1*16:01 ~DQB1*05:02:01G	0.000137	7.926
A*23:01:01G ~C*02:10:01G ~B*15:03:01G ~DRB1*07:01:01G ~DQB1*02:01:01G	0.000137	7.926
A*24:02:01G ~C*04:01:01G ~B*53:01:01G ~DRB1*04:05 ~DQB1*02:01:01G	0.000137	7.926
A*30:01:01G ~C*03:04:02 ~B*15:10 ~DRB1*10:01:01G ~DQB1*05:01:01G	0.000137	7.926
A*30:02:01G ~C*04:01:01G ~B*53:01:01G ~DRB1*04:05 ~DQB1*02:01:01G	0.000137	7.926
A*30:04:01G ~C*06:02:01G ~B*58:02 ~DRB1*15:03:01G ~DQB1*06:02:01G	0.000137	7.926
A*31:01:02G ~C*15:02:01G ~B*51:01:01G ~DRB1*09:01:02G ~DQB1*03:03:02G	0.000137	7.926
A*32:01:01G ~C*02:02:02G ~B*40:02:01G ~DRB1*13:01:01G ~DQB1*06:03:01G	0.000137	7.926
A*32:01:01G ~C*17:01:01G ~B*41:02 ~DRB1*13:03:01G ~DQB1*03:01:01G	0.000137	7.926
A*68:02:01G ~C*17:01:01G ~B*42:01 ~DRB1*03:02 ~DQB1*04:02:01G	0.000137	7.926
A*02:01:01G ~C*17:01:01G ~B*41:01 ~DRB1*01:02 ~DQB1*05:01:01G	0.000136	7.86814
A*26:01:01G ~C*15:04:01G ~B*51:01:01G ~DRB1*11:01:01G ~DQB1*03:01:01G	0.000136	7.86814
A*30:04:01G ~C*07:01:01G ~B*49:01:01G ~DRB1*13:02:01G ~DQB1*06:04:01G	0.000136	7.86814
A*66:01:01G ~C*17:01:01G ~B*41:02 ~DRB1*03:01:01G ~DQB1*02:01:01G	0.000136	7.86814
A*68:01:01G ~C*06:02:01G ~B*13:02:01G ~DRB1*07:01:01G ~DQB1*02:01:01G	0.000136	7.86814
A*68:02:01G ~C*15:02:01G ~B*51:01:01G ~DRB1*11:01:01G ~DQB1*03:01:01G	0.000136	7.86814
A*02:01:01G ~C*04:01:01G ~B*35:03:01G ~DRB1*01:01:01G ~DQB1*05:01:01G	0.000135	7.81029
A*03:01:01G ~C*07:02:01G ~B*51:02 ~DRB1*03:01:01G ~DQB1*02:01:01G	0.000135	7.81029
A*24:02:01G ~C*04:01:01G ~B*35:08 ~DRB1*07:01:01G ~DQB1*02:01:01G	0.000135	7.81029
A*31:01:02G ~C*04:01:01G ~B*35:03:01G ~DRB1*07:01:01G ~DQB1*02:01:01G	0.000135	7.81029
A*68:01:01G ~C*04:01:01G ~B*15:03:01G ~DRB1*13:02:01G ~DQB1*06:04:01G	0.000135	7.81029
A*02:01:01G ~C*16:01:01G ~B*45:01:01G ~DRB1*08:04 ~DQB1*03:01:01G	0.000134	7.75244
A*24:02:01G ~C*06:02:01G ~B*50:01:01G ~DRB1*10:01:01G ~DQB1*05:01:01G	0.000134	7.75244
A*24:02:01G ~C*15:02:01G ~B*51:01:01G ~DRB1*11:04:01G ~DQB1*03:01:01G	0.000134	7.75244
A*31:01:02G ~C*04:01:01G ~B*35:08 ~DRB1*07:01:01G ~DQB1*02:01:01G	0.000134	7.75244
A*32:01:01G ~C*15:05:01G ~B*73:01 ~DRB1*01:02 ~DQB1*05:01:01G	0.000134	7.75244
A*32:01:01G ~C*16:04 ~B*51:01:01G ~DRB1*10:01:01G ~DQB1*05:01:01G	0.000134	7.75244
A*68:01:01G ~C*07:01:01G ~B*50:01:01G ~DRB1*04:05 ~DQB1*03:02:01G	0.000134	7.75244
A*01:01:01G ~C*04:01:01G ~B*44:03:01G ~DRB1*07:01:01G ~DQB1*02:01:01G	0.000133	7.69458
A*02:01:01G ~C*05:01:01G ~B*44:02:01G ~DRB1*16:01 ~DQB1*05:02:01G	0.000133	7.69458
A*02:05:01G ~C*06:02:01G ~B*50:01:01G ~DRB1*15:02:01G ~DQB1*06:01:01G	0.000133	7.69458
A*03:01:01G ~C*04:01:01G ~B*35:02:01G ~DRB1*03:01:01G ~DQB1*02:01:01G	0.000133	7.69458
A*03:02:01G ~C*17:01:01G ~B*41:02 ~DRB1*13:03:01G ~DQB1*03:01:01G	0.000133	7.69458
A*31:01:02G ~C*03:02:01G ~B*58:01:01G ~DRB1*03:01:01G ~DQB1*02:01:01G	0.000133	7.69458
A*11:01:01G ~C*01:02:01G ~B*55:01:01G ~DRB1*13:01:01G ~DQB1*06:03:01G	0.000132	7.63673
A*11:01:01G ~C*15:02:01G ~B*40:06:01G ~DRB1*03:01:01G ~DQB1*02:01:01G	0.000132	7.63673
A*29:02:01G ~C*03:02:01G ~B*58:01:01G ~DRB1*03:01:01G ~DQB1*02:01:01G	0.000132	7.63673
A*30:02:01G ~C*05:01:01G ~B*18:01:01G ~DRB1*07:01:01G ~DQB1*02:01:01G	0.000132	7.63673
A*01:01:01G ~C*07:01:01G ~B*15:17:01G ~DRB1*07:01:01G ~DQB1*02:01:01G	0.000131	7.57887
A*01:01:01G ~C*15:02:01G ~B*51:01:01G ~DRB1*04:05 ~DQB1*02:01:01G	0.000131	7.57887
A*02:01:01G ~C*06:02:01G ~B*50:01:01G ~DRB1*13:03:01G ~DQB1*03:01:01G	0.000131	7.57887
A*02:01:01G ~C*06:02:01G ~B*57:01:01G ~DRB1*11:01:01G ~DQB1*03:01:01G	0.000131	7.57887
A*02:01:01G ~C*15:02:01G ~B*51:01:01G ~DRB1*14:01:01G ~DQB1*05:03:01G	0.000131	7.57887
A*11:01:01G ~C*12:02:01G ~B*52:01 ~DRB1*11:04:01G ~DQB1*03:01:01G	0.000131	7.57887
A*23:01:01G ~C*02:02:02G ~B*51:01:01G ~DRB1*14:01:01G ~DQB1*05:03:01G	0.000131	7.57887
A*66:01:01G ~C*15:02:01G ~B*51:01:01G ~DRB1*01:01:01G ~DQB1*05:01:01G	0.000131	7.57887
A*02:01:01G ~C*07:02:01G ~B*08:01:01G ~DRB1*15:01:01G ~DQB1*06:02:01G	0.00013	7.52102
A*02:01:01G ~C*12:03:01G ~B*39:10 ~DRB1*01:02 ~DQB1*05:01:01G	0.00013	7.52102
A*02:01:01G ~C*12:03:01G ~B*39:10 ~DRB1*13:03:01G ~DQB1*03:01:01G	0.00013	7.52102
A*11:01:01G ~C*12:02:01G ~B*52:01 ~DRB1*04:03:01G ~DQB1*03:02:01G	0.00013	7.52102
A*11:01:01G ~C*15:02:01G ~B*40:06:01G ~DRB1*14:04 ~DQB1*05:03:01G	0.00013	7.52102
A*23:01:01G ~C*07:01:01G ~B*49:01:01G ~DRB1*13:03:01G ~DQB1*03:01:01G	0.00013	7.52102
A*24:02:01G ~C*07:02:01G ~B*08:01:01G ~DRB1*13:01:01G ~DQB1*06:03:01G	0.00013	7.52102
A*30:01:01G ~C*06:02:01G ~B*13:02:01G ~DRB1*16:01 ~DQB1*05:02:01G	0.00013	7.52102
A*33:03:01G ~C*03:02:01G ~B*58:01:01G ~DRB1*10:01:01G ~DQB1*05:01:01G	0.00013	7.52102
A*33:03:01G ~C*15:02:01G ~B*51:01:01G ~DRB1*10:01:01G ~DQB1*05:01:01G	0.00013	7.52102
A*68:01:01G ~C*02:02:02G ~B*27:02 ~DRB1*11:01:01G ~DQB1*03:01:01G	0.00013	7.52102
A*02:01:01G ~C*02:02:02G ~B*51:01:01G ~DRB1*11:01:01G ~DQB1*03:01:01G	0.000129	7.46317
A*03:01:01G ~C*04:01:01G ~B*50:01:01G ~DRB1*07:01:01G ~DQB1*02:01:01G	0.000129	7.46317
A*31:01:02G ~C*06:02:01G ~B*50:01:01G ~DRB1*04:03:01G ~DQB1*03:02:01G	0.000129	7.46317
A*68:01:01G ~C*06:02:01G ~B*50:01:01G ~DRB1*04:03:01G ~DQB1*03:02:01G	0.000129	7.46317
A*68:01:01G ~C*17:01:01G ~B*41:01 ~DRB1*04:05 ~DQB1*02:01:01G	0.000129	7.46317
A*74:03 ~C*15:02:01G ~B*51:01:01G ~DRB1*07:01:01G ~DQB1*02:01:01G	0.000129	7.46317
A*01:01:01G ~C*15:02:01G ~B*51:01:01G ~DRB1*01:02 ~DQB1*05:01:01G	0.000128	7.40531
A*02:01:01G ~C*07:01:01G ~B*49:01:01G ~DRB1*01:01:01G ~DQB1*05:04	0.000128	7.40531
A*02:22:01G ~C*03:03:01G ~B*55:01:01G ~DRB1*16:01 ~DQB1*05:02:01G	0.000128	7.40531
A*03:01:01G ~C*03:04:02 ~B*15:10 ~DRB1*03:01:01G ~DQB1*02:01:01G	0.000128	7.40531
A*03:01:01G ~C*07:01:01G ~B*44:03:02G ~DRB1*07:01:01G ~DQB1*02:01:01G	0.000128	7.40531
A*24:02:01G ~C*17:01:01G ~B*41:02 ~DRB1*13:03:01G ~DQB1*03:01:01G	0.000128	7.40531
A*29:01:01G ~C*16:01:01G ~B*51:01:01G ~DRB1*04:05 ~DQB1*02:01:01G	0.000128	7.40531
A*32:01:01G ~C*06:02:01G ~B*37:01:01G ~DRB1*10:01:01G ~DQB1*05:01:01G	0.000128	7.40531
A*32:01:01G ~C*07:02:01G ~B*07:02:01G ~DRB1*04:05 ~DQB1*02:01:01G	0.000128	7.40531
A*68:01:01G ~C*07:01:01G ~B*15:17:01G ~DRB1*13:01:01G ~DQB1*06:03:01G	0.000128	7.40531
A*68:01:01G ~C*15:04:01G ~B*51:01:01G ~DRB1*10:01:01G ~DQB1*05:01:01G	0.000128	7.40531
A*68:02:01G ~C*04:01:01G ~B*53:01:01G ~DRB1*13:01:01G ~DQB1*06:03:01G	0.000128	7.40531
A*68:02:01G ~C*07:01:01G ~B*15:17:01G ~DRB1*13:02:01G ~DQB1*06:04:01G	0.000128	7.40531
A*02:02:01G ~C*04:01:01G ~B*53:01:01G ~DRB1*10:01:01G ~DQB1*05:01:01G	0.000127	7.34746
A*11:01:01G ~C*12:02:01G ~B*52:01 ~DRB1*15:01:01G ~DQB1*06:02:01G	0.000127	7.34746
A*23:01:01G ~C*04:01:01G ~B*35:08 ~DRB1*07:01:01G ~DQB1*02:01:01G	0.000127	7.34746
A*24:02:01G ~C*12:03:01G ~B*38:01 ~DRB1*11:04:01G ~DQB1*03:01:01G	0.000127	7.34746
A*30:02:01G ~C*04:01:01G ~B*51:01:01G ~DRB1*04:02 ~DQB1*03:02:01G	0.000127	7.34746
A*31:01:02G ~C*15:02:01G ~B*51:01:01G ~DRB1*01:02 ~DQB1*05:01:01G	0.000127	7.34746
A*01:01:01G ~C*06:02:01G ~B*50:01:01G ~DRB1*11:01:01G ~DQB1*03:01:01G	0.000126	7.2896
A*02:01:01G ~C*16:02:01G ~B*51:01:01G ~DRB1*16:02:01G ~DQB1*05:02:01G	0.000126	7.2896
A*23:01:01G ~C*04:01:01G ~B*44:03:01G ~DRB1*04:03:01G ~DQB1*03:02:01G	0.000126	7.2896
A*31:01:02G ~C*15:02:01G ~B*51:01:01G ~DRB1*04:05 ~DQB1*02:01:01G	0.000126	7.2896
A*31:01:02G ~C*15:02:01G ~B*51:01:01G ~DRB1*04:06:01G ~DQB1*04:02:01G	0.000126	7.2896
A*33:03:01G ~C*15:02:01G ~B*51:01:01G ~DRB1*04:05 ~DQB1*03:02:01G	0.000126	7.2896
A*68:01:01G ~C*07:02:01G ~B*08:01:01G ~DRB1*13:02:01G ~DQB1*05:01:01G	0.000126	7.2896
A*69:01 ~C*06:02:01G ~B*50:01:01G ~DRB1*07:01:01G ~DQB1*02:01:01G	0.000126	7.2896
A*02:01:01G ~C*07:02:01G ~B*07:02:01G ~DRB1*01:02 ~DQB1*05:01:01G	0.000125	7.23175
A*02:01:01G ~C*07:02:01G ~B*07:02:01G ~DRB1*11:01:01G ~DQB1*03:01:01G	0.000125	7.23175
A*02:01:01G ~C*16:01:01G ~B*51:01:01G ~DRB1*04:02 ~DQB1*03:02:01G	0.000125	7.23175
A*02:01:01G ~C*16:02:01G ~B*40:06:01G ~DRB1*16:02:01G ~DQB1*05:02:01G	0.000125	7.23175
A*02:05:01G ~C*08:02:01G ~B*14:02 ~DRB1*03:01:01G ~DQB1*02:01:01G	0.000125	7.23175
A*68:01:01G ~C*07:02:01G ~B*08:01:01G ~DRB1*11:01:01G ~DQB1*03:01:01G	0.000125	7.23175
A*24:02:01G ~C*04:01:01G ~B*35:03:01G ~DRB1*04:05 ~DQB1*03:02:01G	0.000124	7.1739
A*24:02:01G ~C*07:02:01G ~B*07:02:01G ~DRB1*10:01:01G ~DQB1*05:01:01G	0.000124	7.1739
A*24:02:01G ~C*15:02:01G ~B*40:06:01G ~DRB1*14:04 ~DQB1*05:03:01G	0.000124	7.1739
A*30:02:01G ~C*06:02:01G ~B*50:01:01G ~DRB1*04:03:01G ~DQB1*03:02:01G	0.000124	7.1739
A*31:01:02G ~C*06:02:01G ~B*50:01:01G ~DRB1*03:01:01G ~DQB1*02:01:01G	0.000124	7.1739
A*33:03:01G ~C*07:01:01G ~B*44:03:02G ~DRB1*03:01:01G ~DQB1*02:01:01G	0.000124	7.1739
A*33:03:01G ~C*07:02:01G ~B*07:02:01G ~DRB1*04:03:01G ~DQB1*03:02:01G	0.000124	7.1739
A*66:01:01G ~C*07:02:01G ~B*07:02:01G ~DRB1*03:01:01G ~DQB1*02:01:01G	0.000124	7.1739
A*68:02:01G ~C*07:01:01G ~B*47:03 ~DRB1*13:01:01G ~DQB1*06:08	0.000124	7.1739
A*01:01:01G ~C*04:01:01G ~B*35:03:01G ~DRB1*13:02:01G ~DQB1*06:04:01G	0.000123	7.11604
A*01:01:01G ~C*06:02:01G ~B*37:01:01G ~DRB1*07:01:01G ~DQB1*03:03:02G	0.000123	7.11604
A*02:01:01G ~C*12:03:01G ~B*39:10 ~DRB1*11:02 ~DQB1*03:01:01G	0.000123	7.11604
A*02:01:01G ~C*17:01:01G ~B*41:01 ~DRB1*15:03:01G ~DQB1*06:03:01G	0.000123	7.11604
A*02:02:01G ~C*06:02:01G ~B*50:01:01G ~DRB1*07:01:01G ~DQB1*02:01:01G	0.000123	7.11604
A*23:01:01G ~C*06:02:01G ~B*50:01:01G ~DRB1*11:01:01G ~DQB1*03:01:01G	0.000123	7.11604
A*23:01:01G ~C*15:05:01G ~B*73:01 ~DRB1*01:02 ~DQB1*05:01:01G	0.000123	7.11604
A*24:02:01G ~C*07:02:01G ~B*08:01:01G ~DRB1*01:02 ~DQB1*05:01:01G	0.000123	7.11604
A*29:01:01G ~C*16:04 ~B*44:02:01G ~DRB1*11:04:01G ~DQB1*03:01:01G	0.000123	7.11604
A*68:01:01G ~C*03:02:01G ~B*58:01:01G ~DRB1*01:02 ~DQB1*05:01:01G	0.000123	7.11604
A*01:01:01G ~C*12:02:01G ~B*52:01 ~DRB1*04:02 ~DQB1*03:02:01G	0.000122	7.05819
A*01:01:01G ~C*14:02:01G ~B*51:01:01G ~DRB1*13:01:01G ~DQB1*06:03:01G	0.000122	7.05819
A*01:01:01G ~C*15:02:01G ~B*51:01:01G ~DRB1*11:04:01G ~DQB1*03:01:01G	0.000122	7.05819
A*02:01:01G ~C*07:02:01G ~B*52:01 ~DRB1*04:03:01G ~DQB1*03:02:01G	0.000122	7.05819
A*03:01:01G ~C*04:01:01G ~B*35:02:01G ~DRB1*11:01:01G ~DQB1*03:01:01G	0.000122	7.05819
A*03:01:01G ~C*05:01:01G ~B*44:02:01G ~DRB1*04:02 ~DQB1*03:02:01G	0.000122	7.05819
A*68:01:01G ~C*04:01:01G ~B*35:03:01G ~DRB1*04:03:01G ~DQB1*03:02:01G	0.000122	7.05819
A*01:01:01G ~C*18:01:01G ~B*13:02:01G ~DRB1*15:03:01G ~DQB1*06:02:01G	0.000121	7.00033
A*01:03 ~C*15:05:01G ~B*73:01 ~DRB1*04:05 ~DQB1*02:01:01G	0.000121	7.00033
A*02:01:01G ~C*04:01:01G ~B*35:01:01G ~DRB1*11:02 ~DQB1*05:01:01G	0.000121	7.00033
A*02:01:01G ~C*12:03:01G ~B*39:10 ~DRB1*11:01:01G ~DQB1*03:01:27	0.000121	7.00033
A*02:01:01G ~C*16:01:01G ~B*51:01:01G ~DRB1*13:02:01G ~DQB1*06:04:01G	0.000121	7.00033
A*02:03:01G ~C*08:01:01G ~B*15:02:01G ~DRB1*12:02 ~DQB1*03:01:01G	0.000121	7.00033
A*02:05:01G ~C*15:04:01G ~B*51:01:01G ~DRB1*11:04:01G ~DQB1*03:01:01G	0.000121	7.00033
A*02:11:01G ~C*04:03 ~B*13:01:01G ~DRB1*14:04 ~DQB1*05:01:01G	0.000121	7.00033
A*02:11:01G ~C*12:02:01G ~B*52:01 ~DRB1*15:02:01G ~DQB1*05:03:01G	0.000121	7.00033
A*03:01:01G ~C*04:01:01G ~B*35:03:01G ~DRB1*11:04:01G ~DQB1*03:01:01G	0.000121	7.00033
A*03:01:01G ~C*04:01:01G ~B*53:01:01G ~DRB1*08:04 ~DQB1*03:01:01G	0.000121	7.00033
A*03:01:01G ~C*08:02:01G ~B*14:02 ~DRB1*08:04 ~DQB1*02:01:01G	0.000121	7.00033
A*11:01:01G ~C*02:02:02G ~B*18:01:01G ~DRB1*04:02 ~DQB1*03:02:01G	0.000121	7.00033
A*11:01:01G ~C*03:04:01G ~B*40:01:01G ~DRB1*04:04 ~DQB1*03:02:01G	0.000121	7.00033
A*11:01:01G ~C*07:02:01G ~B*07:05:01G ~DRB1*15:01:01G ~DQB1*06:01:01G	0.000121	7.00033
A*11:01:01G ~C*12:02:01G ~B*52:01 ~DRB1*07:01:01G ~DQB1*03:03:02G	0.000121	7.00033
A*23:01:01G ~C*03:03:01G ~B*44:03:01G ~DRB1*09:01:02G ~DQB1*02:01:01G	0.000121	7.00033
A*23:01:01G ~C*07:04:01G ~B*18:01:01G ~DRB1*13:02:01G ~DQB1*06:09:01G	0.000121	7.00033
A*24:02:01G ~C*04:01:01G ~B*51:01:01G ~DRB1*11:04:01G ~DQB1*03:01:01G	0.000121	7.00033
A*24:02:01G ~C*04:01:01G ~B*53:01:01G ~DRB1*08:04 ~DQB1*05:02:01G	0.000121	7.00033
A*24:02:01G ~C*12:03:01G ~B*52:01 ~DRB1*15:02:01G ~DQB1*06:01:01G	0.000121	7.00033
A*24:07 ~C*07:04:01G ~B*18:01:01G ~DRB1*15:02:01G ~DQB1*05:01:01G	0.000121	7.00033
A*24:10 ~C*07:04:01G ~B*18:02 ~DRB1*12:02 ~DQB1*03:01:01G	0.000121	7.00033
A*25:01:01G ~C*05:01:01G ~B*44:02:01G ~DRB1*16:05 ~DQB1*05:02:01G	0.000121	7.00033
A*26:01:01G ~C*03:03:01G ~B*55:01:01G ~DRB1*04:05 ~DQB1*03:02:01G	0.000121	7.00033
A*26:01:01G ~C*12:03:01G ~B*50:01:01G ~DRB1*04:01:01G ~DQB1*03:02:01G	0.000121	7.00033
A*26:17 ~C*04:01:01G ~B*35:08 ~DRB1*04:03:01G ~DQB1*03:02:01G	0.000121	7.00033
A*29:02:01G ~C*01:02:01G ~B*56:01:01G ~DRB1*03:01:01G ~DQB1*02:01:01G	0.000121	7.00033
A*30:02:01G ~C*18:01:01G ~B*57:02 ~DRB1*10:01:01G ~DQB1*05:01:01G	0.000121	7.00033
A*30:04:01G ~C*03:04:02 ~B*15:10 ~DRB1*12:01:01G ~DQB1*05:01:01G	0.000121	7.00033
A*31:04 ~C*07:01:01G ~B*58:01:01G ~DRB1*08:04 ~DQB1*03:01:01G	0.000121	7.00033
A*32:01:01G ~C*12:02:01G ~B*52:01 ~DRB1*15:02:02 ~DQB1*06:01:01G	0.000121	7.00033
A*32:01:01G ~C*14:02:01G ~B*51:01:01G ~DRB1*15:01:01G ~DQB1*06:02:01G	0.000121	7.00033
A*32:01:01G ~C*15:02:01G ~B*51:01:01G ~DRB1*09:01:02G ~DQB1*03:03:02G	0.000121	7.00033
A*33:01:01G ~C*08:02:01G ~B*14:02 ~DRB1*15:03:01G ~DQB1*06:03:01G	0.000121	7.00033
A*33:03:01G ~C*04:01:01G ~B*35:08 ~DRB1*04:05 ~DQB1*03:02:01G	0.000121	7.00033
A*34:02 ~C*07:04:01G ~B*18:01:01G ~DRB1*04:01:01G ~DQB1*03:02:01G	0.000121	7.00033
A*34:02 ~C*17:01:01G ~B*41:01 ~DRB1*15:03:01G ~DQB1*06:03:01G	0.000121	7.00033
A*66:01:01G ~C*06:02:01G ~B*58:02 ~DRB1*13:01:01G ~DQB1*03:03:02G	0.000121	7.00033
A*66:01:01G ~C*07:01:01G ~B*57:01:01G ~DRB1*04:05 ~DQB1*02:01:01G	0.000121	7.00033
A*68:01:02G ~C*12:03:01G ~B*35:03:01G ~DRB1*13:01:01G ~DQB1*06:03:01G	0.000121	7.00033
A*68:02:01G ~C*07:04:01G ~B*18:01:01G ~DRB1*03:01:01G ~DQB1*02:01:01G	0.000121	7.00033
A*68:02:01G ~C*17:01:01G ~B*15:03:01G ~DRB1*16:01 ~DQB1*05:02:01G	0.000121	7.00033
A*74:03 ~C*06:02:01G ~B*53:01:01G ~DRB1*01:02 ~DQB1*05:01:01G	0.000121	7.00033
A*01:01:01G ~C*06:02:01G ~B*07:02:01G ~DRB1*15:01:01G ~DQB1*06:02:01G	0.00012	6.94248
A*02:01:01G ~C*04:01:01G ~B*35:03:01G ~DRB1*07:01:01G ~DQB1*02:01:01G	0.00012	6.94248
A*02:02:01G ~C*16:01:01G ~B*45:01:01G ~DRB1*12:01:01G ~DQB1*03:01:01G	0.00012	6.94248
A*02:05:01G ~C*04:01:01G ~B*08:01:01G ~DRB1*03:01:01G ~DQB1*02:01:01G	0.00012	6.94248
A*03:01:01G ~C*06:02:01G ~B*50:01:01G ~DRB1*04:05 ~DQB1*02:01:01G	0.00012	6.94248
A*11:01:01G ~C*04:01:01G ~B*53:01:01G ~DRB1*03:01:01G ~DQB1*02:01:01G	0.00012	6.94248
A*23:01:01G ~C*06:02:01G ~B*50:01:01G ~DRB1*01:02 ~DQB1*05:01:01G	0.00012	6.94248
A*68:02:01G ~C*17:01:01G ~B*41:01 ~DRB1*04:05 ~DQB1*02:01:01G	0.00012	6.94248
A*74:01:01G ~C*03:02:01G ~B*58:01:01G ~DRB1*16:02:01G ~DQB1*05:02:01G	0.00012	6.94248
A*01:01:01G ~C*07:01:01G ~B*49:01:01G ~DRB1*04:02 ~DQB1*03:02:01G	0.000119	6.88463
A*02:01:01G ~C*04:01:01G ~B*35:08 ~DRB1*14:01:01G ~DQB1*05:03:01G	0.000119	6.88463
A*02:01:01G ~C*07:01:01G ~B*41:01 ~DRB1*04:05 ~DQB1*03:02:01G	0.000119	6.88463
A*03:01:01G ~C*04:01:01G ~B*35:03:01G ~DRB1*04:01:01G ~DQB1*03:02:01G	0.000119	6.88463
A*11:01:01G ~C*07:01:01G ~B*15:17:01G ~DRB1*13:02:01G ~DQB1*06:04:01G	0.000119	6.88463
A*11:01:01G ~C*15:02:01G ~B*40:06:01G ~DRB1*15:02:01G ~DQB1*06:01:01G	0.000119	6.88463
A*24:02:01G ~C*03:03:01G ~B*15:01:01G ~DRB1*14:04 ~DQB1*05:03:01G	0.000119	6.88463
A*24:02:01G ~C*06:02:01G ~B*37:01:01G ~DRB1*01:01:01G ~DQB1*05:04	0.000119	6.88463
A*24:02:01G ~C*07:02:01G ~B*08:01:01G ~DRB1*04:05 ~DQB1*03:02:01G	0.000119	6.88463
A*29:01:01G ~C*04:01:01G ~B*35:08 ~DRB1*04:03:01G ~DQB1*03:02:01G	0.000119	6.88463
A*31:01:02G ~C*17:01:01G ~B*41:01 ~DRB1*04:05 ~DQB1*02:01:01G	0.000119	6.88463
A*32:01:01G ~C*07:01:01G ~B*08:01:01G ~DRB1*03:01:01G ~DQB1*02:01:01G	0.000119	6.88463
A*33:03:01G ~C*03:02:01G ~B*58:01:01G ~DRB1*16:01 ~DQB1*05:02:01G	0.000119	6.88463
A*01:01:01G ~C*06:02:01G ~B*37:01:01G ~DRB1*01:01:01G ~DQB1*05:01:01G	0.000118	6.82677
A*02:01:01G ~C*07:01:01G ~B*57:03:01G ~DRB1*11:02 ~DQB1*03:01:01G	0.000118	6.82677
A*02:01:01G ~C*15:02:01G ~B*51:01:01G ~DRB1*04:08 ~DQB1*03:01:01G	0.000118	6.82677
A*02:01:01G ~C*15:02:01G ~B*51:01:01G ~DRB1*07:01:01G ~DQB1*03:03:02G	0.000118	6.82677
A*03:01:01G ~C*17:01:01G ~B*41:01 ~DRB1*04:05 ~DQB1*02:01:01G	0.000118	6.82677
A*03:02:01G ~C*06:02:01G ~B*50:01:01G ~DRB1*04:03:01G ~DQB1*03:02:01G	0.000118	6.82677
A*24:02:01G ~C*04:01:01G ~B*53:01:01G ~DRB1*04:05 ~DQB1*03:02:01G	0.000118	6.82677
A*30:01:01G ~C*07:01:01G ~B*49:01:01G ~DRB1*03:01:01G ~DQB1*02:01:01G	0.000118	6.82677
A*30:02:01G ~C*17:01:01G ~B*42:01 ~DRB1*03:02 ~DQB1*04:02:01G	0.000118	6.82677
A*32:01:01G ~C*05:01:01G ~B*44:02:01G ~DRB1*07:01:01G ~DQB1*02:01:01G	0.000118	6.82677
A*33:03:01G ~C*06:02:01G ~B*50:01:01G ~DRB1*15:02:01G ~DQB1*06:01:01G	0.000118	6.82677
A*23:01:01G ~C*15:02:01G ~B*51:01:01G ~DRB1*13:01:01G ~DQB1*06:03:01G	0.000117	6.76892
A*24:02:01G ~C*08:01:01G ~B*15:13 ~DRB1*12:02 ~DQB1*03:01:01G	0.000117	6.76892
A*30:02:01G ~C*12:03:01G ~B*39:10 ~DRB1*13:02:01G ~DQB1*06:04:01G	0.000117	6.76892
A*33:03:01G ~C*05:01:01G ~B*44:02:01G ~DRB1*13:01:01G ~DQB1*06:03:01G	0.000117	6.76892
A*33:03:01G ~C*06:02:01G ~B*53:01:01G ~DRB1*03:01:01G ~DQB1*02:01:01G	0.000117	6.76892
A*33:03:01G ~C*12:02:01G ~B*52:01 ~DRB1*15:02:01G ~DQB1*06:01:01G	0.000117	6.76892
A*68:01:02G ~C*15:02:01G ~B*51:01:01G ~DRB1*09:01:02G ~DQB1*03:03:02G	0.000117	6.76892
A*68:02:01G ~C*02:02:02G ~B*27:03 ~DRB1*03:01:01G ~DQB1*02:01:01G	0.000117	6.76892
A*01:01:01G ~C*04:01:01G ~B*35:01:01G ~DRB1*01:01:01G ~DQB1*05:01:01G	0.000116	6.71106
A*02:01:01G ~C*04:01:01G ~B*35:08 ~DRB1*03:01:01G ~DQB1*02:01:01G	0.000116	6.71106
A*02:01:01G ~C*07:01:01G ~B*58:01:01G ~DRB1*11:02 ~DQB1*03:01:01G	0.000116	6.71106
A*02:01:01G ~C*07:02:01G ~B*08:01:01G ~DRB1*07:01:01G ~DQB1*02:01:01G	0.000116	6.71106
A*02:01:01G ~C*07:02:01G ~B*08:01:01G ~DRB1*10:01:01G ~DQB1*05:01:01G	0.000116	6.71106
A*02:01:01G ~C*16:01:01G ~B*51:01:01G ~DRB1*10:01:01G ~DQB1*05:01:01G	0.000116	6.71106
A*02:02:01G ~C*03:02:01G ~B*58:01:01G ~DRB1*03:01:01G ~DQB1*02:01:01G	0.000116	6.71106
A*11:01:01G ~C*16:02:01G ~B*51:01:01G ~DRB1*13:01:01G ~DQB1*06:03:01G	0.000116	6.71106
A*23:01:01G ~C*17:01:01G ~B*41:01 ~DRB1*03:01:01G ~DQB1*02:01:01G	0.000116	6.71106
A*24:02:01G ~C*06:02:01G ~B*37:01:01G ~DRB1*10:01:01G ~DQB1*05:01:01G	0.000116	6.71106
A*31:01:02G ~C*04:01:01G ~B*35:08 ~DRB1*13:02:01G ~DQB1*06:04:01G	0.000116	6.71106
A*32:01:01G ~C*03:02:01G ~B*58:01:01G ~DRB1*04:05 ~DQB1*02:01:01G	0.000116	6.71106
A*32:01:01G ~C*04:01:01G ~B*35:03:01G ~DRB1*11:04:01G ~DQB1*03:01:01G	0.000116	6.71106
A*32:01:01G ~C*07:02:01G ~B*07:02:01G ~DRB1*13:02:01G ~DQB1*06:04:01G	0.000116	6.71106
A*34:02 ~C*07:01:01G ~B*39:24 ~DRB1*03:01:01G ~DQB1*02:01:01G	0.000116	6.71106
A*80:01:01G ~C*04:01:01G ~B*53:01:01G ~DRB1*03:01:01G ~DQB1*02:01:01G	0.000116	6.71106
A*03:01:01G ~C*07:01:01G ~B*15:03:01G ~DRB1*07:01:01G ~DQB1*02:01:01G	0.000115	6.65321
A*24:02:01G ~C*03:02:01G ~B*58:01:01G ~DRB1*13:02:01G ~DQB1*06:09:01G	0.000115	6.65321
A*24:02:01G ~C*07:02:01G ~B*07:02:01G ~DRB1*11:01:01G ~DQB1*03:01:01G	0.000115	6.65321
A*24:02:01G ~C*07:02:01G ~B*08:01:01G ~DRB1*07:01:01G ~DQB1*02:01:01G	0.000115	6.65321
A*01:03 ~C*15:05:01G ~B*73:01 ~DRB1*01:02 ~DQB1*05:01:01G	0.000114	6.59536
A*02:01:01G ~C*16:01:01G ~B*45:01:01G ~DRB1*15:03:01G ~DQB1*06:02:01G	0.000114	6.59536
A*02:01:01G ~C*16:04 ~B*13:02:01G ~DRB1*15:01:01G ~DQB1*06:02:01G	0.000114	6.59536
A*02:05:01G ~C*02:02:02G ~B*27:05:02G ~DRB1*04:03:01G ~DQB1*03:02:01G	0.000114	6.59536
A*02:05:01G ~C*06:02:01G ~B*50:01:01G ~DRB1*04:05 ~DQB1*02:01:01G	0.000114	6.59536
A*02:05:01G ~C*07:01:01G ~B*49:01:01G ~DRB1*12:01:01G ~DQB1*03:01:01G	0.000114	6.59536
A*30:02:01G ~C*04:01:01G ~B*53:01:01G ~DRB1*16:01 ~DQB1*05:02:01G	0.000114	6.59536
A*30:02:01G ~C*12:03:01G ~B*38:01 ~DRB1*03:01:01G ~DQB1*02:01:01G	0.000114	6.59536
A*31:01:02G ~C*15:02:01G ~B*51:01:01G ~DRB1*04:02 ~DQB1*03:02:01G	0.000114	6.59536
A*03:01:01G ~C*07:02:01G ~B*07:02:01G ~DRB1*16:01 ~DQB1*05:02:01G	0.000113	6.5375
A*24:02:01G ~C*14:02:01G ~B*51:01:01G ~DRB1*03:01:01G ~DQB1*02:01:01G	0.000113	6.5375
A*68:01:01G ~C*04:01:01G ~B*35:01:01G ~DRB1*03:01:01G ~DQB1*02:01:01G	0.000113	6.5375
A*02:01:01G ~C*14:02:01G ~B*51:01:01G ~DRB1*04:02 ~DQB1*03:02:01G	0.000112	6.47965
A*26:01:01G ~C*07:01:01G ~B*49:01:01G ~DRB1*11:01:01G ~DQB1*03:01:01G	0.000112	6.47965
A*31:01:02G ~C*04:01:01G ~B*35:08 ~DRB1*10:01:01G ~DQB1*05:01:01G	0.000112	6.47965
A*11:01:01G ~C*15:02:01G ~B*51:01:01G ~DRB1*07:01:01G ~DQB1*02:01:01G	0.000111	6.42179
A*30:01:01G ~C*15:02:01G ~B*51:01:01G ~DRB1*03:01:01G ~DQB1*02:01:01G	0.000111	6.42179
A*31:01:02G ~C*04:01:01G ~B*35:03:01G ~DRB1*11:01:01G ~DQB1*03:01:01G	0.000111	6.42179
A*02:01:01G ~C*04:01:01G ~B*35:01:01G ~DRB1*13:02:01G ~DQB1*06:09:01G	0.00011	6.36394
A*02:01:01G ~C*16:02:01G ~B*51:08 ~DRB1*10:01:01G ~DQB1*05:01:01G	0.00011	6.36394
A*02:05:01G ~C*07:01:01G ~B*58:01:01G ~DRB1*10:01:01G ~DQB1*05:01:01G	0.00011	6.36394
A*03:01:01G ~C*04:01:01G ~B*35:01:01G ~DRB1*13:03:01G ~DQB1*03:01:01G	0.00011	6.36394
A*24:02:01G ~C*17:01:01G ~B*42:01 ~DRB1*03:02 ~DQB1*04:02:01G	0.00011	6.36394
A*30:04:01G ~C*07:01:01G ~B*44:03:02G ~DRB1*07:01:01G ~DQB1*02:01:01G	0.00011	6.36394
A*31:01:02G ~C*07:02:01G ~B*07:02:01G ~DRB1*15:01:01G ~DQB1*06:02:01G	0.00011	6.36394
A*68:01:01G ~C*15:04:01G ~B*51:01:01G ~DRB1*13:01:01G ~DQB1*06:03:01G	0.00011	6.36394
A*01:01:01G ~C*04:01:01G ~B*50:01:01G ~DRB1*07:01:01G ~DQB1*02:01:01G	0.000109	6.30609
A*01:01:01G ~C*06:02:01G ~B*50:01:01G ~DRB1*11:04:01G ~DQB1*03:01:01G	0.000109	6.30609
A*01:01:01G ~C*07:02:01G ~B*07:02:01G ~DRB1*13:01:01G ~DQB1*06:03:01G	0.000109	6.30609
A*02:01:01G ~C*04:01:01G ~B*35:08 ~DRB1*15:01:01G ~DQB1*06:02:01G	0.000109	6.30609
A*02:01:01G ~C*07:01:01G ~B*39:24 ~DRB1*04:05 ~DQB1*02:01:01G	0.000109	6.30609
A*03:01:01G ~C*06:02:01G ~B*37:01:01G ~DRB1*10:01:01G ~DQB1*05:01:01G	0.000109	6.30609
A*03:01:01G ~C*07:01:01G ~B*49:01:01G ~DRB1*11:01:01G ~DQB1*03:01:01G	0.000109	6.30609
A*11:01:01G ~C*04:01:01G ~B*35:01:01G ~DRB1*04:03:01G ~DQB1*03:02:01G	0.000109	6.30609
A*23:01:01G ~C*06:02:01G ~B*37:01:01G ~DRB1*11:01:01G ~DQB1*03:01:01G	0.000109	6.30609
A*30:01:01G ~C*06:02:01G ~B*13:02:01G ~DRB1*13:03:01G ~DQB1*03:01:01G	0.000109	6.30609
A*32:01:01G ~C*07:01:01G ~B*49:01:01G ~DRB1*11:04:01G ~DQB1*03:01:01G	0.000109	6.30609
A*68:01:01G ~C*16:04 ~B*51:01:01G ~DRB1*13:01:01G ~DQB1*06:03:01G	0.000109	6.30609
A*68:02:01G ~C*03:04:02 ~B*15:10 ~DRB1*08:04 ~DQB1*03:01:01G	0.000109	6.30609
A*02:01:01G ~C*12:03:01G ~B*38:01 ~DRB1*08:01:01G ~DQB1*04:02:01G	0.000108	6.24823
A*03:01:01G ~C*06:02:01G ~B*18:01:01G ~DRB1*15:01:01G ~DQB1*06:02:01G	0.000108	6.24823
A*03:02:01G ~C*06:02:01G ~B*50:01:01G ~DRB1*03:01:01G ~DQB1*02:01:01G	0.000108	6.24823
A*33:03:01G ~C*03:02:01G ~B*15:03:01G ~DRB1*03:01:01G ~DQB1*02:01:01G	0.000108	6.24823
A*01:01:01G ~C*07:01:01G ~B*58:01:01G ~DRB1*15:03:01G ~DQB1*06:02:01G	0.000107	6.19038
A*02:02:01G ~C*07:02:01G ~B*07:02:01G ~DRB1*03:01:01G ~DQB1*02:01:01G	0.000107	6.19038
A*02:02:01G ~C*17:01:01G ~B*41:01 ~DRB1*11:02 ~DQB1*03:01:01G	0.000107	6.19038
A*02:02:01G ~C*17:01:01G ~B*41:01 ~DRB1*11:04:01G ~DQB1*03:01:01G	0.000107	6.19038
A*02:05:01G ~C*07:01:01G ~B*58:01:01G ~DRB1*03:01:01G ~DQB1*02:01:01G	0.000107	6.19038
A*03:01:01G ~C*06:02:01G ~B*50:01:01G ~DRB1*11:01:01G ~DQB1*03:01:01G	0.000107	6.19038
A*03:01:01G ~C*15:05:01G ~B*73:01 ~DRB1*01:02 ~DQB1*05:01:01G	0.000107	6.19038
A*11:01:01G ~C*15:02:01G ~B*51:01:01G ~DRB1*15:01:01G ~DQB1*05:02:01G	0.000107	6.19038
A*24:02:01G ~C*06:02:01G ~B*50:01:01G ~DRB1*11:01:01G ~DQB1*03:01:01G	0.000107	6.19038
A*24:03:01G ~C*15:04:01G ~B*51:01:01G ~DRB1*11:04:01G ~DQB1*03:01:01G	0.000107	6.19038
A*32:01:01G ~C*04:01:01G ~B*35:01:01G ~DRB1*14:01:01G ~DQB1*05:03:01G	0.000107	6.19038
A*02:01:01G ~C*07:02:01G ~B*51:01:01G ~DRB1*03:01:01G ~DQB1*02:01:01G	0.000106	6.13252
A*02:01:01G ~C*15:02:01G ~B*51:01:01G ~DRB1*04:03:01G ~DQB1*03:01:01G	0.000106	6.13252
A*02:01:01G ~C*16:02:01G ~B*51:08 ~DRB1*07:01:01G ~DQB1*02:01:01G	0.000106	6.13252
A*02:05:01G ~C*06:02:01G ~B*13:02:01G ~DRB1*07:01:01G ~DQB1*02:01:01G	0.000106	6.13252
A*24:02:01G ~C*04:01:01G ~B*35:01:01G ~DRB1*11:01:01G ~DQB1*03:01:01G	0.000106	6.13252
A*24:02:01G ~C*07:02:01G ~B*08:01:01G ~DRB1*13:02:01G ~DQB1*06:04:01G	0.000106	6.13252
A*24:02:01G ~C*17:01:01G ~B*41:01 ~DRB1*07:01:01G ~DQB1*02:01:01G	0.000106	6.13252
A*30:02:01G ~C*15:05:01G ~B*07:05:01G ~DRB1*07:01:01G ~DQB1*02:01:01G	0.000106	6.13252
A*31:01:02G ~C*01:02:01G ~B*15:08 ~DRB1*13:02:01G ~DQB1*06:04:01G	0.000106	6.13252
A*32:01:01G ~C*07:02:01G ~B*07:02:01G ~DRB1*15:01:01G ~DQB1*06:02:01G	0.000106	6.13252
A*32:01:01G ~C*17:01:01G ~B*41:01 ~DRB1*11:04:01G ~DQB1*03:01:01G	0.000106	6.13252
A*33:03:01G ~C*16:01:01G ~B*51:01:01G ~DRB1*04:05 ~DQB1*02:01:01G	0.000106	6.13252
A*68:01:01G ~C*04:01:01G ~B*35:03:01G ~DRB1*11:01:01G ~DQB1*03:01:01G	0.000106	6.13252
A*01:01:01G ~C*06:02:01G ~B*47:01:01G ~DRB1*15:02:01G ~DQB1*06:01:01G	0.000105	6.07467
A*02:01:01G ~C*05:01:01G ~B*44:02:01G ~DRB1*07:01:01G ~DQB1*03:03:02G	0.000105	6.07467
A*02:01:01G ~C*07:01:01G ~B*39:24 ~DRB1*01:01:01G ~DQB1*05:01:01G	0.000105	6.07467
A*02:01:01G ~C*12:02:01G ~B*52:01 ~DRB1*04:03:01G ~DQB1*03:02:01G	0.000105	6.07467
A*11:01:01G ~C*14:02:01G ~B*51:01:01G ~DRB1*11:01:01G ~DQB1*03:01:01G	0.000105	6.07467
A*23:01:01G ~C*04:04 ~B*40:12 ~DRB1*15:03:01G ~DQB1*06:02:01G	0.000105	6.07467
A*26:01:01G ~C*06:02:01G ~B*50:01:01G ~DRB1*03:01:01G ~DQB1*02:01:01G	0.000105	6.07467
A*26:01:01G ~C*07:02:01G ~B*07:02:01G ~DRB1*03:01:01G ~DQB1*02:01:01G	0.000105	6.07467
A*33:03:01G ~C*12:03:01G ~B*39:10 ~DRB1*07:01:01G ~DQB1*02:01:01G	0.000105	6.07467
A*01:03 ~C*04:07 ~B*57:01:01G ~DRB1*15:03:01G ~DQB1*06:02:01G	0.000104	6.01682
A*02:01:01G ~C*02:02:02G ~B*35:01:01G ~DRB1*13:02:01G ~DQB1*06:04:01G	0.000104	6.01682
A*02:01:01G ~C*03:02:01G ~B*82:02 ~DRB1*03:01:01G ~DQB1*05:01:01G	0.000104	6.01682
A*02:01:01G ~C*04:01:01G ~B*15:01:01G ~DRB1*15:02:01G ~DQB1*06:01:01G	0.000104	6.01682
A*02:01:01G ~C*04:01:01G ~B*53:01:01G ~DRB1*11:02 ~DQB1*03:01:01G	0.000104	6.01682
A*02:01:01G ~C*14:02:01G ~B*15:16 ~DRB1*04:04 ~DQB1*04:02:01G	0.000104	6.01682
A*02:02:01G ~C*06:02:01G ~B*58:02 ~DRB1*01:02 ~DQB1*05:01:01G	0.000104	6.01682
A*02:05:01G ~C*12:03:01G ~B*39:06 ~DRB1*16:01 ~DQB1*05:02:01G	0.000104	6.01682
A*02:05:01G ~C*16:01:01G ~B*51:01:01G ~DRB1*03:02 ~DQB1*04:02:01G	0.000104	6.01682
A*02:05:01G ~C*17:01:01G ~B*41:01 ~DRB1*15:03:01G ~DQB1*06:03:01G	0.000104	6.01682
A*02:11:01G ~C*04:01:01G ~B*35:03:01G ~DRB1*15:02:02 ~DQB1*06:01:01G	0.000104	6.01682
A*02:11:01G ~C*15:02:01G ~B*40:06:01G ~DRB1*14:04 ~DQB1*05:03:01G	0.000104	6.01682
A*03:01:01G ~C*04:01:01G ~B*51:01:01G ~DRB1*07:01:01G ~DQB1*02:01:01G	0.000104	6.01682
A*03:01:01G ~C*05:01:01G ~B*15:17:01G ~DRB1*01:02 ~DQB1*05:01:01G	0.000104	6.01682
A*03:01:01G ~C*07:01:01G ~B*39:24 ~DRB1*04:05 ~DQB1*02:01:01G	0.000104	6.01682
A*03:01:01G ~C*12:02:01G ~B*40:01:01G ~DRB1*13:03:01G ~DQB1*03:01:01G	0.000104	6.01682
A*11:01:01G ~C*01:02:01G ~B*55:01:01G ~DRB1*04:03:01G ~DQB1*03:02:01G	0.000104	6.01682
A*11:01:01G ~C*07:02:01G ~B*51:01:01G ~DRB1*16:02:01G ~DQB1*05:02:01G	0.000104	6.01682
A*11:03:01G ~C*07:02:01G ~B*52:01 ~DRB1*11:06:01G ~DQB1*05:02:01G	0.000104	6.01682
A*24:02:01G ~C*07:02:01G ~B*08:01:01G ~DRB1*11:04:01G ~DQB1*03:01:01G	0.000104	6.01682
A*24:02:01G ~C*07:04:01G ~B*18:01:01G ~DRB1*12:02 ~DQB1*03:01:01G	0.000104	6.01682
A*24:02:01G ~C*14:02:01G ~B*51:02 ~DRB1*12:02 ~DQB1*03:01:01G	0.000104	6.01682
A*24:07 ~C*04:01:01G ~B*35:05 ~DRB1*15:02:01G ~DQB1*05:01:01G	0.000104	6.01682
A*24:07 ~C*08:01:01G ~B*15:02:01G ~DRB1*12:02 ~DQB1*03:01:01G	0.000104	6.01682
A*24:07 ~C*12:02:01G ~B*52:01 ~DRB1*04:03:01G ~DQB1*03:02:01G	0.000104	6.01682
A*26:01:01G ~C*07:02:01G ~B*07:02:01G ~DRB1*15:01:01G ~DQB1*06:126	0.000104	6.01682
A*26:01:01G ~C*07:02:01G ~B*57:02 ~DRB1*11:02 ~DQB1*03:01:01G	0.000104	6.01682
A*29:01:01G ~C*04:01:01G ~B*35:01:01G ~DRB1*01:01:01G ~DQB1*05:01:01G	0.000104	6.01682
A*29:01:01G ~C*07:01:01G ~B*15:03:01G ~DRB1*04:04 ~DQB1*04:02:01G	0.000104	6.01682
A*30:01:01G ~C*03:04:02 ~B*15:10 ~DRB1*12:01:01G ~DQB1*05:01:01G	0.000104	6.01682
A*30:01:01G ~C*04:01:01G ~B*44:03:01G ~DRB1*07:01:01G ~DQB1*02:01:01G	0.000104	6.01682
A*30:01:01G ~C*07:01:01G ~B*08:01:01G ~DRB1*10:01:01G ~DQB1*05:01:01G	0.000104	6.01682
A*30:01:01G ~C*07:02:01G ~B*08:01:01G ~DRB1*10:01:01G ~DQB1*05:01:01G	0.000104	6.01682
A*30:01:01G ~C*17:01:01G ~B*41:02 ~DRB1*04:05 ~DQB1*02:01:01G	0.000104	6.01682
A*30:02:01G ~C*04:01:01G ~B*53:01:01G ~DRB1*11:01:02 ~DQB1*03:01:01G	0.000104	6.01682
A*30:04:01G ~C*07:01:01G ~B*41:01 ~DRB1*01:02 ~DQB1*05:01:01G	0.000104	6.01682
A*30:09 ~C*06:02:01G ~B*45:01:01G ~DRB1*15:03:01G ~DQB1*06:02:01G	0.000104	6.01682
A*32:01:01G ~C*04:01:01G ~B*15:03:01G ~DRB1*07:01:01G ~DQB1*02:01:01G	0.000104	6.01682
A*32:01:01G ~C*04:01:01G ~B*35:01:01G ~DRB1*11:01:01G ~DQB1*03:01:01G	0.000104	6.01682
A*32:01:01G ~C*08:04 ~B*81:01:01G ~DRB1*12:01:01G ~DQB1*05:01:01G	0.000104	6.01682
A*32:01:01G ~C*17:01:01G ~B*41:01 ~DRB1*08:04 ~DQB1*04:02:01G	0.000104	6.01682
A*33:03:01G ~C*04:01:01G ~B*51:01:01G ~DRB1*04:05 ~DQB1*02:01:01G	0.000104	6.01682
A*33:03:01G ~C*12:03:01G ~B*40:01:01G ~DRB1*15:02:01G ~DQB1*06:01:01G	0.000104	6.01682
A*34:02 ~C*17:01:01G ~B*41:01 ~DRB1*07:01:01G ~DQB1*02:01:01G	0.000104	6.01682
A*66:01:01G ~C*08:02:01G ~B*14:02 ~DRB1*11:01:01G ~DQB1*03:01:01G	0.000104	6.01682
A*68:01:01G ~C*02:02:02G ~B*27:05:02G ~DRB1*04:08 ~DQB1*03:01:01G	0.000104	6.01682
A*68:02:01G ~C*04:01:01G ~B*15:03:01G ~DRB1*11:01:02 ~DQB1*05:01:01G	0.000104	6.01682
A*69:01 ~C*02:02:02G ~B*27:05:02G ~DRB1*16:02:01G ~DQB1*05:02:01G	0.000104	6.01682
A*74:01:01G ~C*07:04:01G ~B*18:01:01G ~DRB1*13:02:01G ~DQB1*06:04:01G	0.000104	6.01682
A*74:01:01G ~C*08:02:01G ~B*35:01:01G ~DRB1*11:02 ~DQB1*03:01:01G	0.000104	6.01682
A*01:01:01G ~C*06:02:01G ~B*37:01:01G ~DRB1*07:01:01G ~DQB1*02:01:01G	0.000103	5.95896
A*02:01:01G ~C*05:01:01G ~B*44:02:01G ~DRB1*07:01:01G ~DQB1*02:01:01G	0.000103	5.95896
A*02:01:01G ~C*14:02:01G ~B*51:01:01G ~DRB1*11:01:01G ~DQB1*03:01:01G	0.000103	5.95896
A*02:05:01G ~C*07:01:01G ~B*58:01:01G ~DRB1*13:02:01G ~DQB1*06:04:01G	0.000103	5.95896
A*03:01:01G ~C*12:03:01G ~B*39:10 ~DRB1*11:02 ~DQB1*03:01:01G	0.000103	5.95896
A*24:02:01G ~C*07:01:01G ~B*44:03:02G ~DRB1*04:02 ~DQB1*03:02:01G	0.000103	5.95896
A*24:02:01G ~C*12:02:01G ~B*52:01 ~DRB1*10:01:01G ~DQB1*05:01:01G	0.000103	5.95896
A*29:02:01G ~C*07:01:01G ~B*58:01:01G ~DRB1*08:04 ~DQB1*04:02:01G	0.000103	5.95896
A*30:01:01G ~C*15:02:01G ~B*51:01:01G ~DRB1*04:02 ~DQB1*03:02:01G	0.000103	5.95896
A*30:01:01G ~C*17:01:01G ~B*42:01 ~DRB1*15:03:01G ~DQB1*06:02:01G	0.000103	5.95896
A*30:02:01G ~C*07:01:01G ~B*57:03:01G ~DRB1*11:02 ~DQB1*03:01:01G	0.000103	5.95896
A*30:04:01G ~C*06:02:01G ~B*50:01:01G ~DRB1*10:01:01G ~DQB1*05:01:01G	0.000103	5.95896
A*31:01:02G ~C*03:02:01G ~B*58:01:01G ~DRB1*13:01:01G ~DQB1*06:03:01G	0.000103	5.95896
A*32:01:01G ~C*16:04 ~B*51:01:01G ~DRB1*11:04:01G ~DQB1*03:01:01G	0.000103	5.95896
A*33:03:01G ~C*04:01:01G ~B*53:01:01G ~DRB1*13:02:01G ~DQB1*06:09:01G	0.000103	5.95896
A*33:03:01G ~C*07:01:01G ~B*44:03:02G ~DRB1*11:01:01G ~DQB1*03:01:01G	0.000103	5.95896
A*68:01:01G ~C*15:04:01G ~B*51:01:01G ~DRB1*11:04:01G ~DQB1*03:01:01G	0.000103	5.95896
A*68:01:02G ~C*07:04:01G ~B*15:18:01G ~DRB1*13:01:01G ~DQB1*06:03:01G	0.000103	5.95896
A*01:01:01G ~C*06:02:01G ~B*57:01:01G ~DRB1*14:04 ~DQB1*05:03:01G	0.000102	5.90111
A*02:01:01G ~C*14:02:01G ~B*51:01:01G ~DRB1*16:01 ~DQB1*05:02:01G	0.000102	5.90111
A*23:01:01G ~C*15:05:01G ~B*07:05:01G ~DRB1*13:01:01G ~DQB1*06:03:01G	0.000102	5.90111
A*23:01:01G ~C*16:01:01G ~B*15:10 ~DRB1*11:01:02 ~DQB1*03:01:01G	0.000102	5.90111
A*24:02:01G ~C*05:01:01G ~B*44:02:01G ~DRB1*04:04 ~DQB1*03:02:01G	0.000102	5.90111
A*24:02:01G ~C*06:02:01G ~B*37:01:01G ~DRB1*11:04:01G ~DQB1*03:01:01G	0.000102	5.90111
A*29:01:01G ~C*04:01:01G ~B*35:02:01G ~DRB1*11:04:01G ~DQB1*03:01:01G	0.000102	5.90111
A*30:02:01G ~C*04:01:01G ~B*53:01:01G ~DRB1*01:02 ~DQB1*05:01:01G	0.000102	5.90111
A*30:04:01G ~C*15:02:01G ~B*51:01:01G ~DRB1*16:01 ~DQB1*05:02:01G	0.000102	5.90111
A*30:04:01G ~C*17:01:01G ~B*41:01 ~DRB1*15:03:01G ~DQB1*06:03:01G	0.000102	5.90111
A*32:01:01G ~C*04:01:01G ~B*50:01:01G ~DRB1*15:01:01G ~DQB1*06:02:01G	0.000102	5.90111
A*02:01:01G ~C*07:02:01G ~B*07:02:01G ~DRB1*04:02 ~DQB1*03:02:01G	0.000101	5.84325
A*02:02:01G ~C*07:02:01G ~B*08:01:01G ~DRB1*15:03:01G ~DQB1*05:01:01G	0.000101	5.84325
A*02:05:01G ~C*07:01:01G ~B*15:17:01G ~DRB1*04:05 ~DQB1*02:01:01G	0.000101	5.84325
A*03:01:01G ~C*12:03:01G ~B*38:01 ~DRB1*03:01:01G ~DQB1*02:01:01G	0.000101	5.84325
A*03:01:01G ~C*12:05 ~B*18:01:01G ~DRB1*11:01:01G ~DQB1*03:01:01G	0.000101	5.84325
A*11:01:01G ~C*03:03:01G ~B*55:01:01G ~DRB1*14:01:01G ~DQB1*05:03:01G	0.000101	5.84325
A*24:02:01G ~C*15:04:01G ~B*51:01:01G ~DRB1*15:01:01G ~DQB1*06:02:01G	0.000101	5.84325
A*26:01:01G ~C*03:03:01G ~B*55:01:01G ~DRB1*14:01:01G ~DQB1*05:03:01G	0.000101	5.84325
A*68:01:01G ~C*04:01:01G ~B*35:02:01G ~DRB1*11:04:01G ~DQB1*03:01:01G	0.000101	5.84325
A*01:01:01G ~C*06:02:01G ~B*37:01:01G ~DRB1*11:04:01G ~DQB1*03:01:01G	0.0001	5.7854
A*02:01:01G ~C*04:01:01G ~B*15:03:01G ~DRB1*13:02:01G ~DQB1*06:09:01G	0.0001	5.7854
A*02:05:01G ~C*07:01:01G ~B*15:17:01G ~DRB1*03:01:01G ~DQB1*02:01:01G	0.0001	5.7854
A*03:01:01G ~C*06:02:01G ~B*47:01:01G ~DRB1*04:05 ~DQB1*03:02:01G	0.0001	5.7854
A*24:02:01G ~C*01:02:01G ~B*55:01:01G ~DRB1*03:01:01G ~DQB1*02:01:01G	0.0001	5.7854
A*26:01:01G ~C*07:02:01G ~B*07:02:01G ~DRB1*13:01:01G ~DQB1*06:03:01G	0.0001	5.7854
A*30:04:01G ~C*07:01:01G ~B*39:24 ~DRB1*13:02:01G ~DQB1*06:04:01G	0.0001	5.7854
A*32:01:01G ~C*04:01:01G ~B*50:01:01G ~DRB1*04:05 ~DQB1*02:01:01G	0.0001	5.7854
A*32:01:01G ~C*15:04:01G ~B*51:01:01G ~DRB1*11:01:01G ~DQB1*03:01:01G	0.0001	5.7854
A*68:01:01G ~C*04:01:01G ~B*35:08 ~DRB1*13:02:01G ~DQB1*06:04:01G	0.0001	5.7854
A*68:01:01G ~C*07:01:01G ~B*49:01:01G ~DRB1*13:02:01G ~DQB1*06:04:01G	0.0001	5.7854
A*68:01:01G ~C*07:01:01G ~B*50:01:01G ~DRB1*03:01:01G ~DQB1*02:01:01G	0.0001	5.7854
A*01:01:01G ~C*12:02:01G ~B*52:01 ~DRB1*04:03:01G ~DQB1*03:05:01G	9.9e-05	5.72755
A*02:01:01G ~C*07:02:01G ~B*07:02:01G ~DRB1*11:04:01G ~DQB1*03:01:01G	9.9e-05	5.72755
A*03:01:01G ~C*12:02:01G ~B*52:01 ~DRB1*04:03:01G ~DQB1*03:02:01G	9.9e-05	5.72755
A*11:01:01G ~C*04:01:01G ~B*35:01:01G ~DRB1*03:01:01G ~DQB1*02:01:01G	9.9e-05	5.72755
A*23:01:01G ~C*04:01:01G ~B*44:03:01G ~DRB1*15:01:01G ~DQB1*06:02:01G	9.9e-05	5.72755
A*23:01:01G ~C*06:02:01G ~B*50:01:01G ~DRB1*08:04 ~DQB1*03:01:01G	9.9e-05	5.72755
A*24:02:01G ~C*04:01:01G ~B*35:08 ~DRB1*11:04:01G ~DQB1*03:01:01G	9.9e-05	5.72755
A*24:02:01G ~C*12:02:01G ~B*52:01 ~DRB1*16:02:01G ~DQB1*05:02:01G	9.9e-05	5.72755
A*66:01:01G ~C*15:02:01G ~B*51:01:01G ~DRB1*13:01:01G ~DQB1*06:03:01G	9.9e-05	5.72755
A*68:01:01G ~C*12:03:01G ~B*35:03:01G ~DRB1*14:01:01G ~DQB1*05:03:01G	9.9e-05	5.72755
A*03:01:01G ~C*07:04:01G ~B*15:01:01G ~DRB1*16:01 ~DQB1*05:02:01G	9.8e-05	5.66969
A*11:01:01G ~C*03:04:01G ~B*40:01:01G ~DRB1*04:03:01G ~DQB1*03:02:01G	9.8e-05	5.66969
A*24:02:01G ~C*03:03:01G ~B*55:01:01G ~DRB1*14:01:01G ~DQB1*05:03:01G	9.8e-05	5.66969
A*30:04:01G ~C*06:02:01G ~B*50:01:01G ~DRB1*07:01:01G ~DQB1*02:01:01G	9.8e-05	5.66969
A*01:01:01G ~C*04:01:01G ~B*35:02:01G ~DRB1*13:03:01G ~DQB1*03:01:01G	9.7e-05	5.61184
A*01:01:01G ~C*06:02:01G ~B*07:05:01G ~DRB1*15:01:01G ~DQB1*06:02:01G	9.7e-05	5.61184
A*01:01:01G ~C*07:02:01G ~B*07:02:01G ~DRB1*07:01:01G ~DQB1*02:01:01G	9.7e-05	5.61184
A*02:01:01G ~C*04:01:01G ~B*35:03:01G ~DRB1*04:03:01G ~DQB1*03:02:01G	9.7e-05	5.61184
A*02:01:01G ~C*07:01:01G ~B*15:17:01G ~DRB1*03:01:01G ~DQB1*02:01:01G	9.7e-05	5.61184
A*03:01:01G ~C*04:01:01G ~B*35:03:01G ~DRB1*04:05 ~DQB1*03:02:01G	9.7e-05	5.61184
A*03:01:01G ~C*04:01:01G ~B*35:08 ~DRB1*04:03:01G ~DQB1*03:02:01G	9.7e-05	5.61184
A*11:01:01G ~C*04:01:01G ~B*35:08 ~DRB1*04:02 ~DQB1*03:02:01G	9.7e-05	5.61184
A*24:02:01G ~C*04:01:01G ~B*35:02:01G ~DRB1*15:02:01G ~DQB1*06:01:01G	9.7e-05	5.61184
A*30:02:01G ~C*15:02:01G ~B*51:01:01G ~DRB1*13:01:01G ~DQB1*06:03:01G	9.7e-05	5.61184
A*31:01:02G ~C*16:02:01G ~B*51:08 ~DRB1*07:01:01G ~DQB1*02:01:01G	9.7e-05	5.61184
A*32:01:01G ~C*07:01:01G ~B*15:17:01G ~DRB1*13:02:01G ~DQB1*06:04:01G	9.7e-05	5.61184
A*33:03:01G ~C*07:02:01G ~B*07:02:01G ~DRB1*03:01:01G ~DQB1*02:01:01G	9.7e-05	5.61184
A*68:01:01G ~C*06:02:01G ~B*53:01:01G ~DRB1*10:01:01G ~DQB1*05:01:01G	9.7e-05	5.61184
A*01:01:01G ~C*06:02:01G ~B*37:01:01G ~DRB1*16:01 ~DQB1*05:02:01G	9.6e-05	5.55398
A*01:01:01G ~C*06:02:01G ~B*57:01:01G ~DRB1*10:01:01G ~DQB1*05:01:01G	9.6e-05	5.55398
A*02:01:01G ~C*15:05:01G ~B*73:01 ~DRB1*03:01:01G ~DQB1*02:01:01G	9.6e-05	5.55398
A*02:01:01G ~C*17:01:01G ~B*41:02 ~DRB1*07:01:01G ~DQB1*02:01:01G	9.6e-05	5.55398
A*23:01:01G ~C*04:01:01G ~B*44:03:01G ~DRB1*15:02:01G ~DQB1*06:01:01G	9.6e-05	5.55398
A*24:02:01G ~C*01:02:01G ~B*55:01:01G ~DRB1*16:01 ~DQB1*05:02:01G	9.6e-05	5.55398
A*26:01:01G ~C*04:01:01G ~B*35:03:01G ~DRB1*11:01:01G ~DQB1*03:01:01G	9.6e-05	5.55398
A*26:01:01G ~C*15:02:01G ~B*51:01:01G ~DRB1*16:02:01G ~DQB1*05:02:01G	9.6e-05	5.55398
A*30:01:01G ~C*02:10:01G ~B*15:03:01G ~DRB1*03:01:01G ~DQB1*02:01:01G	9.6e-05	5.55398
A*32:01:01G ~C*16:02:01G ~B*51:01:01G ~DRB1*04:03:01G ~DQB1*03:02:01G	9.6e-05	5.55398
A*33:03:01G ~C*04:01:01G ~B*35:01:01G ~DRB1*16:01 ~DQB1*05:02:01G	9.6e-05	5.55398
A*66:01:01G ~C*06:02:01G ~B*58:02 ~DRB1*13:01:01G ~DQB1*06:02:01G	9.6e-05	5.55398
A*74:01:01G ~C*02:10:01G ~B*15:03:01G ~DRB1*11:02 ~DQB1*03:01:01G	9.6e-05	5.55398
A*01:01:01G ~C*04:01:01G ~B*35:03:01G ~DRB1*04:05 ~DQB1*03:02:01G	9.5e-05	5.49613
A*01:03 ~C*15:02:01G ~B*51:01:01G ~DRB1*04:03:01G ~DQB1*03:02:01G	9.5e-05	5.49613
A*03:01:01G ~C*02:02:02G ~B*27:02 ~DRB1*03:01:01G ~DQB1*02:01:01G	9.5e-05	5.49613
A*03:01:01G ~C*12:03:01G ~B*38:01 ~DRB1*04:02 ~DQB1*03:02:01G	9.5e-05	5.49613
A*03:01:01G ~C*17:01:01G ~B*41:01 ~DRB1*04:04 ~DQB1*04:02:01G	9.5e-05	5.49613
A*03:02:01G ~C*07:01:01G ~B*41:01 ~DRB1*04:05 ~DQB1*03:02:01G	9.5e-05	5.49613
A*24:02:01G ~C*03:04:01G ~B*40:01:01G ~DRB1*15:01:01G ~DQB1*06:02:01G	9.5e-05	5.49613
A*30:04:01G ~C*03:02:01G ~B*58:01:01G ~DRB1*03:01:01G ~DQB1*02:01:01G	9.5e-05	5.49613
A*32:01:01G ~C*04:01:01G ~B*50:01:01G ~DRB1*13:01:01G ~DQB1*06:03:01G	9.5e-05	5.49613
A*68:01:02G ~C*15:02:01G ~B*51:01:01G ~DRB1*04:02 ~DQB1*03:02:01G	9.5e-05	5.49613
A*01:01:01G ~C*04:01:01G ~B*35:02:01G ~DRB1*15:02:01G ~DQB1*06:01:01G	9.4e-05	5.43828
A*01:01:01G ~C*07:01:01G ~B*49:01:01G ~DRB1*10:01:01G ~DQB1*05:01:01G	9.4e-05	5.43828
A*02:01:01G ~C*15:02:01G ~B*51:01:01G ~DRB1*12:01:01G ~DQB1*03:01:01G	9.4e-05	5.43828
A*02:01:01G ~C*16:01:01G ~B*45:01:01G ~DRB1*12:01:01G ~DQB1*03:01:01G	9.4e-05	5.43828
A*02:01:01G ~C*16:02:01G ~B*51:01:01G ~DRB1*13:02:01G ~DQB1*06:09:01G	9.4e-05	5.43828
A*02:05:01G ~C*07:01:01G ~B*49:01:01G ~DRB1*10:01:01G ~DQB1*05:01:01G	9.4e-05	5.43828
A*03:01:01G ~C*03:04:01G ~B*40:01:01G ~DRB1*04:02 ~DQB1*03:02:01G	9.4e-05	5.43828
A*03:01:01G ~C*04:01:01G ~B*35:01:01G ~DRB1*16:01 ~DQB1*05:02:01G	9.4e-05	5.43828
A*24:02:01G ~C*12:03:01G ~B*38:01 ~DRB1*10:01:01G ~DQB1*05:01:01G	9.4e-05	5.43828
A*24:02:01G ~C*15:02:01G ~B*40:06:01G ~DRB1*16:02:01G ~DQB1*05:02:01G	9.4e-05	5.43828
A*26:01:01G ~C*08:02:01G ~B*14:02 ~DRB1*01:02 ~DQB1*05:01:01G	9.4e-05	5.43828
A*26:01:01G ~C*12:03:01G ~B*38:01 ~DRB1*07:01:01G ~DQB1*03:03:02G	9.4e-05	5.43828
A*30:02:01G ~C*04:01:01G ~B*53:01:01G ~DRB1*10:01:01G ~DQB1*05:01:01G	9.4e-05	5.43828
A*68:01:01G ~C*16:02:01G ~B*51:08 ~DRB1*16:01 ~DQB1*05:02:01G	9.4e-05	5.43828
A*01:01:01G ~C*03:03:01G ~B*55:01:01G ~DRB1*04:03:01G ~DQB1*03:02:01G	9.3e-05	5.38042
A*01:01:01G ~C*04:01:01G ~B*35:01:01G ~DRB1*03:01:01G ~DQB1*02:01:01G	9.3e-05	5.38042
A*02:01:01G ~C*04:01:01G ~B*53:01:01G ~DRB1*04:05 ~DQB1*03:02:01G	9.3e-05	5.38042
A*02:01:01G ~C*16:02:01G ~B*51:01:01G ~DRB1*04:05 ~DQB1*03:02:01G	9.3e-05	5.38042
A*11:01:01G ~C*04:01:01G ~B*35:01:01G ~DRB1*07:01:01G ~DQB1*02:01:01G	9.3e-05	5.38042
A*11:01:01G ~C*12:02:01G ~B*52:01 ~DRB1*07:01:01G ~DQB1*02:01:01G	9.3e-05	5.38042
A*23:01:01G ~C*12:03:01G ~B*39:10 ~DRB1*13:03:01G ~DQB1*03:01:01G	9.3e-05	5.38042
A*26:01:01G ~C*07:02:01G ~B*07:02:01G ~DRB1*04:03:01G ~DQB1*03:02:01G	9.3e-05	5.38042
A*32:01:01G ~C*15:02:01G ~B*51:01:01G ~DRB1*04:05 ~DQB1*02:01:01G	9.3e-05	5.38042
A*68:01:01G ~C*12:03:01G ~B*38:01 ~DRB1*04:03:01G ~DQB1*03:02:01G	9.3e-05	5.38042
A*74:01:01G ~C*02:10:01G ~B*15:03:01G ~DRB1*13:02:01G ~DQB1*06:09:01G	9.3e-05	5.38042
A*01:01:01G ~C*06:02:01G ~B*50:01:01G ~DRB1*04:03:01G ~DQB1*03:02:01G	9.2e-05	5.32257
A*02:01:01G ~C*04:01:01G ~B*35:08 ~DRB1*11:01:01G ~DQB1*05:02:01G	9.2e-05	5.32257
A*02:01:01G ~C*04:01:01G ~B*53:01:01G ~DRB1*03:01:01G ~DQB1*02:01:01G	9.2e-05	5.32257
A*02:01:01G ~C*05:01:01G ~B*44:02:01G ~DRB1*11:04:01G ~DQB1*03:01:01G	9.2e-05	5.32257
A*02:01:01G ~C*15:02:01G ~B*51:01:01G ~DRB1*04:01:01G ~DQB1*03:02:01G	9.2e-05	5.32257
A*03:01:01G ~C*06:02:01G ~B*50:01:01G ~DRB1*10:01:01G ~DQB1*05:01:01G	9.2e-05	5.32257
A*03:02:01G ~C*15:02:01G ~B*18:01:01G ~DRB1*07:01:01G ~DQB1*02:01:01G	9.2e-05	5.32257
A*24:02:01G ~C*04:01:01G ~B*35:01:01G ~DRB1*15:02:01G ~DQB1*06:01:01G	9.2e-05	5.32257
A*30:01:01G ~C*12:03:01G ~B*38:01 ~DRB1*14:01:01G ~DQB1*05:03:01G	9.2e-05	5.32257
A*30:02:01G ~C*04:01:01G ~B*53:01:01G ~DRB1*11:02 ~DQB1*03:01:01G	9.2e-05	5.32257
A*30:02:01G ~C*12:02:01G ~B*52:01 ~DRB1*15:02:01G ~DQB1*06:01:01G	9.2e-05	5.32257
A*31:01:02G ~C*14:02:01G ~B*51:01:01G ~DRB1*07:01:01G ~DQB1*02:01:01G	9.2e-05	5.32257
A*68:01:01G ~C*07:02:01G ~B*08:01:01G ~DRB1*13:01:01G ~DQB1*06:03:01G	9.2e-05	5.32257
A*01:01:01G ~C*17:01:01G ~B*41:02 ~DRB1*03:01:01G ~DQB1*02:01:01G	9.1e-05	5.26471
A*02:01:01G ~C*02:02:02G ~B*27:03 ~DRB1*03:01:01G ~DQB1*02:01:01G	9.1e-05	5.26471
A*02:01:01G ~C*02:10:01G ~B*15:03:01G ~DRB1*01:02 ~DQB1*05:01:01G	9.1e-05	5.26471
A*02:01:01G ~C*07:01:01G ~B*49:01:01G ~DRB1*04:05 ~DQB1*03:02:01G	9.1e-05	5.26471
A*02:01:01G ~C*12:03:01G ~B*38:01 ~DRB1*07:01:01G ~DQB1*02:01:01G	9.1e-05	5.26471
A*02:01:01G ~C*12:03:01G ~B*39:10 ~DRB1*08:04 ~DQB1*03:01:01G	9.1e-05	5.26471
A*03:01:01G ~C*06:02:01G ~B*50:01:01G ~DRB1*13:01:01G ~DQB1*06:03:01G	9.1e-05	5.26471
A*03:01:01G ~C*07:01:01G ~B*49:01:01G ~DRB1*11:04:01G ~DQB1*03:01:01G	9.1e-05	5.26471
A*03:01:01G ~C*17:01:01G ~B*41:01 ~DRB1*10:01:01G ~DQB1*05:01:01G	9.1e-05	5.26471
A*23:01:01G ~C*08:02:01G ~B*14:02 ~DRB1*03:01:01G ~DQB1*02:01:01G	9.1e-05	5.26471
A*24:02:01G ~C*06:02:01G ~B*50:01:01G ~DRB1*07:01:01G ~DQB1*03:03:02G	9.1e-05	5.26471
A*26:01:01G ~C*17:01:01G ~B*41:02 ~DRB1*07:01:01G ~DQB1*02:01:01G	9.1e-05	5.26471
A*29:02:01G ~C*07:01:01G ~B*08:01:01G ~DRB1*10:01:01G ~DQB1*05:01:01G	9.1e-05	5.26471
A*32:01:01G ~C*04:01:01G ~B*51:01:01G ~DRB1*04:02 ~DQB1*03:02:01G	9.1e-05	5.26471
A*32:01:01G ~C*06:02:01G ~B*13:02:01G ~DRB1*07:01:01G ~DQB1*02:01:01G	9.1e-05	5.26471
A*32:01:01G ~C*15:02:01G ~B*51:01:01G ~DRB1*01:01:01G ~DQB1*05:01:01G	9.1e-05	5.26471
A*68:01:01G ~C*04:01:01G ~B*53:01:01G ~DRB1*13:02:01G ~DQB1*06:09:01G	9.1e-05	5.26471
A*68:01:02G ~C*12:03:01G ~B*18:01:01G ~DRB1*11:04:01G ~DQB1*03:01:01G	9.1e-05	5.26471
A*01:01:01G ~C*06:02:01G ~B*57:01:01G ~DRB1*15:01:01G ~DQB1*06:01:01G	9e-05	5.20686
A*01:01:01G ~C*07:01:01G ~B*58:01:01G ~DRB1*07:01:01G ~DQB1*02:01:01G	9e-05	5.20686
A*11:01:01G ~C*04:01:01G ~B*53:01:01G ~DRB1*13:02:01G ~DQB1*06:09:01G	9e-05	5.20686
A*11:01:01G ~C*07:02:01G ~B*51:01:01G ~DRB1*03:01:01G ~DQB1*02:01:01G	9e-05	5.20686
A*26:01:01G ~C*12:03:01G ~B*38:01 ~DRB1*16:01 ~DQB1*05:02:01G	9e-05	5.20686
A*30:02:01G ~C*04:01:01G ~B*53:01:01G ~DRB1*08:04 ~DQB1*03:01:01G	9e-05	5.20686
A*30:04:01G ~C*07:01:01G ~B*39:24 ~DRB1*04:03:01G ~DQB1*03:02:01G	9e-05	5.20686
A*31:01:02G ~C*04:01:01G ~B*35:01:01G ~DRB1*13:01:01G ~DQB1*06:03:01G	9e-05	5.20686
A*31:01:02G ~C*06:02:01G ~B*37:01:01G ~DRB1*01:01:01G ~DQB1*05:01:01G	9e-05	5.20686
A*32:01:01G ~C*05:01:01G ~B*44:02:01G ~DRB1*10:01:01G ~DQB1*05:01:01G	9e-05	5.20686
A*32:01:01G ~C*07:01:01G ~B*15:17:01G ~DRB1*16:01 ~DQB1*05:02:01G	9e-05	5.20686
A*68:01:01G ~C*04:01:01G ~B*15:03:01G ~DRB1*01:02 ~DQB1*05:01:01G	9e-05	5.20686
A*68:01:02G ~C*06:02:01G ~B*50:01:01G ~DRB1*03:01:01G ~DQB1*02:01:01G	9e-05	5.20686
A*68:02:01G ~C*12:03:01G ~B*39:10 ~DRB1*08:04 ~DQB1*03:01:01G	9e-05	5.20686
A*69:01 ~C*12:03:01G ~B*35:08 ~DRB1*11:01:01G ~DQB1*03:01:01G	9e-05	5.20686
A*01:01:01G ~C*04:01:01G ~B*35:02:01G ~DRB1*03:01:01G ~DQB1*02:01:01G	8.9e-05	5.14901
A*02:01:01G ~C*04:01:01G ~B*53:01:01G ~DRB1*08:04 ~DQB1*03:01:01G	8.9e-05	5.14901
A*02:01:01G ~C*16:04 ~B*51:01:01G ~DRB1*01:02 ~DQB1*05:01:01G	8.9e-05	5.14901
A*03:01:01G ~C*04:01:01G ~B*35:01:01G ~DRB1*15:01:01G ~DQB1*06:02:01G	8.9e-05	5.14901
A*11:01:01G ~C*07:02:01G ~B*08:01:01G ~DRB1*11:01:01G ~DQB1*03:01:01G	8.9e-05	5.14901
A*24:02:01G ~C*07:01:01G ~B*15:17:01G ~DRB1*13:01:01G ~DQB1*06:03:01G	8.9e-05	5.14901
A*24:02:01G ~C*07:02:01G ~B*07:02:01G ~DRB1*13:01:01G ~DQB1*06:03:01G	8.9e-05	5.14901
A*24:02:01G ~C*12:03:01G ~B*35:03:01G ~DRB1*15:02:01G ~DQB1*06:01:01G	8.9e-05	5.14901
A*26:01:01G ~C*15:02:01G ~B*51:01:01G ~DRB1*11:01:01G ~DQB1*03:01:01G	8.9e-05	5.14901
A*32:01:01G ~C*15:02:01G ~B*51:01:01G ~DRB1*13:02:01G ~DQB1*06:09:01G	8.9e-05	5.14901
A*68:01:02G ~C*12:02:01G ~B*52:01 ~DRB1*11:01:01G ~DQB1*03:01:01G	8.9e-05	5.14901
A*68:02:01G ~C*04:01:01G ~B*53:01:01G ~DRB1*04:04 ~DQB1*04:02:01G	8.9e-05	5.14901
A*68:02:01G ~C*04:01:01G ~B*53:01:01G ~DRB1*10:01:01G ~DQB1*05:01:01G	8.9e-05	5.14901
A*74:01:01G ~C*02:10:01G ~B*15:03:01G ~DRB1*15:03:01G ~DQB1*06:02:01G	8.9e-05	5.14901
A*01:01:01G ~C*06:02:01G ~B*37:01:01G ~DRB1*04:05 ~DQB1*02:01:01G	8.8e-05	5.09115
A*02:01:01G ~C*03:02:01G ~B*82:02 ~DRB1*15:03:01G ~DQB1*06:02:01G	8.8e-05	5.09115
A*02:01:01G ~C*03:04:02 ~B*15:10 ~DRB1*15:03:01G ~DQB1*06:02:01G	8.8e-05	5.09115
A*02:01:01G ~C*04:01:01G ~B*35:03:01G ~DRB1*11:04:01G ~DQB1*03:01:01G	8.8e-05	5.09115
A*02:05:01G ~C*06:02:01G ~B*50:01:01G ~DRB1*07:01:01G ~DQB1*03:03:02G	8.8e-05	5.09115
A*03:01:01G ~C*07:02:01G ~B*51:02 ~DRB1*10:01:01G ~DQB1*05:01:01G	8.8e-05	5.09115
A*03:01:01G ~C*12:03:01G ~B*35:03:01G ~DRB1*14:01:01G ~DQB1*05:03:01G	8.8e-05	5.09115
A*03:01:01G ~C*15:02:01G ~B*27:07:01G ~DRB1*11:01:01G ~DQB1*03:01:01G	8.8e-05	5.09115
A*03:02:01G ~C*07:01:01G ~B*49:01:01G ~DRB1*11:01:01G ~DQB1*03:01:01G	8.8e-05	5.09115
A*24:02:01G ~C*04:01:01G ~B*44:03:01G ~DRB1*07:01:01G ~DQB1*02:01:01G	8.8e-05	5.09115
A*32:01:01G ~C*06:02:01G ~B*37:01:01G ~DRB1*07:01:01G ~DQB1*02:01:01G	8.8e-05	5.09115
A*32:01:01G ~C*16:04 ~B*44:02:01G ~DRB1*11:04:01G ~DQB1*03:01:01G	8.8e-05	5.09115
A*68:01:01G ~C*03:04:01G ~B*40:01:01G ~DRB1*11:01:01G ~DQB1*03:01:01G	8.8e-05	5.09115
A*68:01:01G ~C*15:02:01G ~B*51:01:01G ~DRB1*10:01:01G ~DQB1*05:01:01G	8.8e-05	5.09115
A*68:01:01G ~C*15:04:01G ~B*51:01:01G ~DRB1*04:06:01G ~DQB1*04:02:01G	8.8e-05	5.09115
A*68:02:01G ~C*05:01:01G ~B*18:01:01G ~DRB1*04:05 ~DQB1*02:01:01G	8.8e-05	5.09115
A*01:01:01G ~C*12:02:01G ~B*52:01 ~DRB1*14:04 ~DQB1*05:03:01G	8.7e-05	5.0333
A*01:03 ~C*15:05:01G ~B*73:01 ~DRB1*13:01:01G ~DQB1*06:03:01G	8.7e-05	5.0333
A*02:01:01G ~C*01:02:01G ~B*55:01:01G ~DRB1*13:01:01G ~DQB1*06:03:01G	8.7e-05	5.0333
A*02:01:01G ~C*07:01:01G ~B*57:03:01G ~DRB1*04:05 ~DQB1*03:02:01G	8.7e-05	5.0333
A*02:01:01G ~C*08:01:01G ~B*15:02:01G ~DRB1*12:02 ~DQB1*03:01:01G	8.7e-05	5.0333
A*02:01:01G ~C*16:02:01G ~B*51:01:01G ~DRB1*11:02 ~DQB1*03:01:01G	8.7e-05	5.0333
A*02:05:01G ~C*06:02:01G ~B*53:01:01G ~DRB1*01:02 ~DQB1*05:01:01G	8.7e-05	5.0333
A*02:05:01G ~C*16:02:01G ~B*51:01:01G ~DRB1*04:03:01G ~DQB1*03:02:01G	8.7e-05	5.0333
A*03:01:01G ~C*05:01:01G ~B*18:01:01G ~DRB1*04:05 ~DQB1*02:01:01G	8.7e-05	5.0333
A*03:01:01G ~C*15:04:01G ~B*51:01:01G ~DRB1*04:03:01G ~DQB1*03:02:01G	8.7e-05	5.0333
A*03:01:01G ~C*16:01:01G ~B*45:01:01G ~DRB1*10:01:01G ~DQB1*05:01:01G	8.7e-05	5.0333
A*03:02:01G ~C*07:01:01G ~B*44:03:02G ~DRB1*07:01:01G ~DQB1*02:01:01G	8.7e-05	5.0333
A*24:02:01G ~C*06:02:01G ~B*50:01:01G ~DRB1*15:01:01G ~DQB1*06:02:01G	8.7e-05	5.0333
A*24:02:01G ~C*12:03:01G ~B*18:01:01G ~DRB1*04:01:01G ~DQB1*02:01:01G	8.7e-05	5.0333
A*26:01:01G ~C*07:02:01G ~B*08:01:01G ~DRB1*04:02 ~DQB1*03:02:01G	8.7e-05	5.0333
A*26:01:01G ~C*12:03:01G ~B*18:01:01G ~DRB1*10:01:01G ~DQB1*05:01:01G	8.7e-05	5.0333
A*26:01:01G ~C*16:01:01G ~B*51:01:01G ~DRB1*04:05 ~DQB1*02:01:01G	8.7e-05	5.0333
A*30:01:01G ~C*03:04:01G ~B*08:01:01G ~DRB1*08:08 ~DQB1*04:02:01G	8.7e-05	5.0333
A*30:02:01G ~C*07:01:01G ~B*49:01:01G ~DRB1*13:02:01G ~DQB1*06:04:01G	8.7e-05	5.0333
A*30:02:01G ~C*08:02:01G ~B*14:02 ~DRB1*01:02 ~DQB1*05:01:01G	8.7e-05	5.0333
A*31:01:02G ~C*04:01:01G ~B*35:01:01G ~DRB1*16:01 ~DQB1*05:02:01G	8.7e-05	5.0333
A*31:01:02G ~C*15:04:01G ~B*51:01:01G ~DRB1*15:01:01G ~DQB1*06:02:01G	8.7e-05	5.0333
A*32:01:01G ~C*04:01:01G ~B*35:02:01G ~DRB1*11:04:01G ~DQB1*03:01:01G	8.7e-05	5.0333
A*68:01:01G ~C*04:01:01G ~B*35:03:01G ~DRB1*13:01:01G ~DQB1*06:03:01G	8.7e-05	5.0333
A*68:02:01G ~C*02:10:01G ~B*15:03:01G ~DRB1*08:04 ~DQB1*03:01:01G	8.7e-05	5.0333
A*68:02:01G ~C*18:01:01G ~B*57:02 ~DRB1*15:03:01G ~DQB1*06:03:01G	8.7e-05	5.0333
A*01:01:01G ~C*02:02:02G ~B*27:05:02G ~DRB1*04:08 ~DQB1*03:01:01G	8.6e-05	4.97544
A*01:01:01G ~C*04:01:01G ~B*35:03:01G ~DRB1*11:01:01G ~DQB1*03:01:01G	8.6e-05	4.97544
A*01:01:01G ~C*07:01:01G ~B*15:01:01G ~DRB1*15:02:01G ~DQB1*06:01:01G	8.6e-05	4.97544
A*01:01:01G ~C*07:01:01G ~B*57:03:01G ~DRB1*04:05 ~DQB1*02:01:01G	8.6e-05	4.97544
A*01:02 ~C*07:01:01G ~B*49:01:01G ~DRB1*11:01:02 ~DQB1*05:02:01G	8.6e-05	4.97544
A*01:03 ~C*07:01:01G ~B*15:17:01G ~DRB1*04:05 ~DQB1*03:02:01G	8.6e-05	4.97544
A*02:01:01G ~C*06:02:01G ~B*50:01:01G ~DRB1*11:01:02 ~DQB1*05:02:01G	8.6e-05	4.97544
A*02:01:01G ~C*06:02:01G ~B*50:02 ~DRB1*04:06:01G ~DQB1*04:02:01G	8.6e-05	4.97544
A*02:01:01G ~C*07:02:01G ~B*07:02:01G ~DRB1*01:01:01G ~DQB1*05:01:01G	8.6e-05	4.97544
A*02:01:01G ~C*15:04:01G ~B*51:01:01G ~DRB1*15:01:01G ~DQB1*06:02:01G	8.6e-05	4.97544
A*02:01:01G ~C*15:05:01G ~B*73:01 ~DRB1*16:02:01G ~DQB1*06:03:01G	8.6e-05	4.97544
A*02:01:01G ~C*15:30 ~B*51:01:01G ~DRB1*15:01:01G ~DQB1*06:02:01G	8.6e-05	4.97544
A*02:05:01G ~C*02:02:02G ~B*27:05:02G ~DRB1*11:01:01G ~DQB1*03:01:01G	8.6e-05	4.97544
A*02:05:01G ~C*02:10:01G ~B*15:03:01G ~DRB1*11:01:02 ~DQB1*03:01:01G	8.6e-05	4.97544
A*02:05:01G ~C*07:01:01G ~B*49:01:01G ~DRB1*01:02 ~DQB1*05:01:01G	8.6e-05	4.97544
A*02:05:01G ~C*07:01:01G ~B*49:01:01G ~DRB1*11:01:02 ~DQB1*03:01:01G	8.6e-05	4.97544
A*02:05:01G ~C*07:02:01G ~B*07:02:01G ~DRB1*03:06 ~DQB1*02:01:01G	8.6e-05	4.97544
A*02:07:01G ~C*01:02:01G ~B*46:01:01G ~DRB1*08:03 ~DQB1*06:01:01G	8.6e-05	4.97544
A*02:11:01G ~C*12:03:01G ~B*52:01 ~DRB1*15:01:01G ~DQB1*06:01:01G	8.6e-05	4.97544
A*02:11:01G ~C*15:02:01G ~B*40:06:01G ~DRB1*10:01:01G ~DQB1*05:01:01G	8.6e-05	4.97544
A*02:14 ~C*07:01:01G ~B*39:24 ~DRB1*13:01:01G ~DQB1*06:03:01G	8.6e-05	4.97544
A*02:16:01G ~C*03:03:01G ~B*15:01:01G ~DRB1*11:04:01G ~DQB1*03:01:01G	8.6e-05	4.97544
A*02:22:01G ~C*06:02:01G ~B*13:02:01G ~DRB1*01:02 ~DQB1*05:01:01G	8.6e-05	4.97544
A*02:22:01G ~C*17:01:01G ~B*41:01 ~DRB1*15:02:01G ~DQB1*06:01:01G	8.6e-05	4.97544
A*02:434 ~C*03:02:01G ~B*58:01:01G ~DRB1*03:01:01G ~DQB1*02:01:01G	8.6e-05	4.97544
A*03:01:01G ~C*03:04:02 ~B*15:10 ~DRB1*10:01:01G ~DQB1*05:01:01G	8.6e-05	4.97544
A*03:01:01G ~C*03:04:02 ~B*41:01 ~DRB1*03:01:01G ~DQB1*02:01:01G	8.6e-05	4.97544
A*03:01:01G ~C*04:01:01G ~B*35:03:01G ~DRB1*01:01:01G ~DQB1*05:04	8.6e-05	4.97544
A*03:01:01G ~C*06:02:01G ~B*58:02 ~DRB1*13:01:01G ~DQB1*03:03:02G	8.6e-05	4.97544
A*03:01:01G ~C*08:02:01G ~B*14:02 ~DRB1*15:03:01G ~DQB1*06:03:01G	8.6e-05	4.97544
A*03:01:01G ~C*12:02:01G ~B*52:01 ~DRB1*15:01:01G ~DQB1*06:01:01G	8.6e-05	4.97544
A*03:01:01G ~C*12:03:01G ~B*39:10 ~DRB1*08:04 ~DQB1*03:01:01G	8.6e-05	4.97544
A*03:02:01G ~C*06:02:01G ~B*13:02:01G ~DRB1*07:01:01G ~DQB1*02:01:01G	8.6e-05	4.97544
A*11:01:01G ~C*01:02:01G ~B*56:01:01G ~DRB1*03:01:01G ~DQB1*02:01:01G	8.6e-05	4.97544
A*11:01:01G ~C*01:02:01G ~B*56:01:01G ~DRB1*04:05 ~DQB1*03:02:01G	8.6e-05	4.97544
A*11:01:01G ~C*03:04:01G ~B*40:01:01G ~DRB1*11:04:01G ~DQB1*03:01:01G	8.6e-05	4.97544
A*11:01:01G ~C*04:01:01G ~B*15:01:01G ~DRB1*04:04 ~DQB1*03:02:01G	8.6e-05	4.97544
A*11:01:01G ~C*04:01:01G ~B*35:08 ~DRB1*04:03:01G ~DQB1*03:02:01G	8.6e-05	4.97544
A*11:01:01G ~C*07:01:01G ~B*18:01:01G ~DRB1*11:04:01G ~DQB1*03:01:01G	8.6e-05	4.97544
A*11:01:01G ~C*07:01:01G ~B*18:01:01G ~DRB1*15:02:02 ~DQB1*06:01:01G	8.6e-05	4.97544
A*11:01:01G ~C*15:02:01G ~B*40:50 ~DRB1*07:01:01G ~DQB1*03:03:02G	8.6e-05	4.97544
A*23:01:01G ~C*04:01:01G ~B*15:03:01G ~DRB1*04:05 ~DQB1*02:01:01G	8.6e-05	4.97544
A*23:01:01G ~C*15:02:01G ~B*51:01:01G ~DRB1*07:01:01G ~DQB1*02:01:01G	8.6e-05	4.97544
A*23:01:01G ~C*16:46 ~B*51:01:01G ~DRB1*15:03:01G ~DQB1*06:02:01G	8.6e-05	4.97544
A*23:01:01G ~C*18:01:01G ~B*81:01:01G ~DRB1*11:01:02 ~DQB1*06:02:01G	8.6e-05	4.97544
A*24:02:01G ~C*02:02:02G ~B*27:05:02G ~DRB1*04:05 ~DQB1*02:01:01G	8.6e-05	4.97544
A*24:02:01G ~C*03:03:01G ~B*15:01:01G ~DRB1*11:03 ~DQB1*03:01:01G	8.6e-05	4.97544
A*24:02:01G ~C*06:02:01G ~B*53:01:01G ~DRB1*14:06 ~DQB1*03:01:01G	8.6e-05	4.97544
A*24:02:01G ~C*07:02:01G ~B*38:02:01G ~DRB1*15:02:01G ~DQB1*05:01:01G	8.6e-05	4.97544
A*24:02:01G ~C*07:02:01G ~B*40:06:01G ~DRB1*15:02:01G ~DQB1*05:03:01G	8.6e-05	4.97544
A*24:02:01G ~C*15:02:01G ~B*51:01:01G ~DRB1*15:06 ~DQB1*05:02:01G	8.6e-05	4.97544
A*24:02:01G ~C*16:02:01G ~B*38:01 ~DRB1*13:01:01G ~DQB1*06:03:01G	8.6e-05	4.97544
A*24:03:01G ~C*02:02:02G ~B*58:01:01G ~DRB1*13:02:01G ~DQB1*06:09:01G	8.6e-05	4.97544
A*24:03:01G ~C*04:01:01G ~B*35:08 ~DRB1*04:03:01G ~DQB1*03:02:01G	8.6e-05	4.97544
A*24:03:01G ~C*06:02:01G ~B*53:01:01G ~DRB1*16:01 ~DQB1*05:02:01G	8.6e-05	4.97544
A*24:03:01G ~C*15:02:01G ~B*51:01:01G ~DRB1*01:01:01G ~DQB1*05:01:01G	8.6e-05	4.97544
A*26:01:01G ~C*12:02:01G ~B*40:06:01G ~DRB1*12:02 ~DQB1*03:01:01G	8.6e-05	4.97544
A*29:01:01G ~C*07:04:01G ~B*15:18:01G ~DRB1*11:04:01G ~DQB1*03:01:01G	8.6e-05	4.97544
A*29:01:01G ~C*14:02:01G ~B*51:07 ~DRB1*16:02:01G ~DQB1*05:02:01G	8.6e-05	4.97544
A*29:02:01G ~C*07:01:01G ~B*58:01:01G ~DRB1*04:04 ~DQB1*03:02:01G	8.6e-05	4.97544
A*29:10 ~C*08:02:01G ~B*14:02 ~DRB1*01:02 ~DQB1*05:01:01G	8.6e-05	4.97544
A*30:01:01G ~C*04:01:01G ~B*51:01:01G ~DRB1*08:04 ~DQB1*05:02:01G	8.6e-05	4.97544
A*30:01:01G ~C*04:07 ~B*49:01:01G ~DRB1*03:01:01G ~DQB1*02:01:01G	8.6e-05	4.97544
A*30:01:01G ~C*06:02:01G ~B*58:02 ~DRB1*12:01:01G ~DQB1*05:01:01G	8.6e-05	4.97544
A*30:01:01G ~C*07:04:01G ~B*57:02 ~DRB1*13:02:01G ~DQB1*06:04:01G	8.6e-05	4.97544
A*30:01:01G ~C*07:05 ~B*35:01:01G ~DRB1*04:05 ~DQB1*03:02:01G	8.6e-05	4.97544
A*30:01:01G ~C*08:02:01G ~B*14:02 ~DRB1*13:02:01G ~DQB1*06:09:01G	8.6e-05	4.97544
A*30:01:01G ~C*12:03:01G ~B*38:01 ~DRB1*11:01:01G ~DQB1*03:01:01G	8.6e-05	4.97544
A*30:01:01G ~C*17:01:01G ~B*39:10 ~DRB1*04:05 ~DQB1*03:02:01G	8.6e-05	4.97544
A*30:01:01G ~C*17:01:01G ~B*42:02:01G ~DRB1*12:01:01G ~DQB1*05:01:01G	8.6e-05	4.97544
A*30:02:01G ~C*04:01:01G ~B*50:01:01G ~DRB1*13:03:01G ~DQB1*03:01:01G	8.6e-05	4.97544
A*30:02:01G ~C*06:02:01G ~B*13:02:01G ~DRB1*12:01:01G ~DQB1*05:01:01G	8.6e-05	4.97544
A*30:02:01G ~C*07:01:01G ~B*58:01:01G ~DRB1*07:01:01G ~DQB1*02:01:01G	8.6e-05	4.97544
A*30:02:01G ~C*12:03:01G ~B*50:01:01G ~DRB1*07:01:01G ~DQB1*02:01:01G	8.6e-05	4.97544
A*30:02:01G ~C*18:01:01G ~B*57:03:01G ~DRB1*13:03:01G ~DQB1*03:01:01G	8.6e-05	4.97544
A*30:04:01G ~C*04:01:01G ~B*15:03:01G ~DRB1*08:04 ~DQB1*03:01:01G	8.6e-05	4.97544
A*30:04:01G ~C*06:02:01G ~B*13:02:01G ~DRB1*01:01:01G ~DQB1*05:01:01G	8.6e-05	4.97544
A*30:04:01G ~C*07:01:01G ~B*58:01:01G ~DRB1*10:01:01G ~DQB1*05:01:01G	8.6e-05	4.97544
A*30:04:01G ~C*15:05:01G ~B*57:03:01G ~DRB1*01:02 ~DQB1*05:01:01G	8.6e-05	4.97544
A*30:04:01G ~C*16:04 ~B*44:02:01G ~DRB1*07:01:01G ~DQB1*03:03:02G	8.6e-05	4.97544
A*31:01:02G ~C*06:02:01G ~B*50:01:01G ~DRB1*10:01:01G ~DQB1*05:01:01G	8.6e-05	4.97544
A*31:01:02G ~C*14:02:01G ~B*51:01:01G ~DRB1*15:01:01G ~DQB1*06:02:01G	8.6e-05	4.97544
A*31:01:02G ~C*15:02:01G ~B*51:01:01G ~DRB1*04:07:01G ~DQB1*03:01:01G	8.6e-05	4.97544
A*31:01:02G ~C*15:05:01G ~B*35:01:01G ~DRB1*11:02 ~DQB1*02:01:01G	8.6e-05	4.97544
A*31:04 ~C*17:01:01G ~B*45:01:01G ~DRB1*08:04 ~DQB1*03:01:01G	8.6e-05	4.97544
A*32:01:01G ~C*03:03:01G ~B*55:01:01G ~DRB1*04:03:01G ~DQB1*03:02:01G	8.6e-05	4.97544
A*32:01:01G ~C*03:04:01G ~B*18:01:01G ~DRB1*13:01:01G ~DQB1*06:03:01G	8.6e-05	4.97544
A*32:01:01G ~C*07:04:01G ~B*15:29 ~DRB1*16:02:01G ~DQB1*05:02:01G	8.6e-05	4.97544
A*32:01:01G ~C*12:03:01G ~B*51:01:01G ~DRB1*15:01:01G ~DQB1*05:02:01G	8.6e-05	4.97544
A*32:01:01G ~C*16:02:01G ~B*13:02:01G ~DRB1*07:01:01G ~DQB1*02:01:01G	8.6e-05	4.97544
A*33:01:01G ~C*02:10:01G ~B*18:01:01G ~DRB1*11:01:02 ~DQB1*05:02:01G	8.6e-05	4.97544
A*33:01:01G ~C*16:01:01G ~B*78:01 ~DRB1*13:01:01G ~DQB1*06:04:01G	8.6e-05	4.97544
A*33:03:01G ~C*15:05:01G ~B*18:01:01G ~DRB1*07:01:01G ~DQB1*02:01:01G	8.6e-05	4.97544
A*34:01 ~C*04:03 ~B*15:21 ~DRB1*15:02:01G ~DQB1*06:01:01G	8.6e-05	4.97544
A*34:02 ~C*06:02:01G ~B*58:02 ~DRB1*11:02 ~DQB1*03:01:01G	8.6e-05	4.97544
A*34:02 ~C*07:01:01G ~B*58:01:01G ~DRB1*07:01:01G ~DQB1*02:01:01G	8.6e-05	4.97544
A*34:02 ~C*12:03:01G ~B*39:10 ~DRB1*11:02 ~DQB1*03:01:01G	8.6e-05	4.97544
A*36:01 ~C*04:01:01G ~B*53:01:01G ~DRB1*03:01:01G ~DQB1*02:01:01G	8.6e-05	4.97544
A*66:01:01G ~C*17:01:01G ~B*41:02 ~DRB1*13:03:01G ~DQB1*03:02:01G	8.6e-05	4.97544
A*68:01:01G ~C*03:02:01G ~B*58:01:01G ~DRB1*13:02:01G ~DQB1*06:09:01G	8.6e-05	4.97544
A*68:01:01G ~C*07:01:01G ~B*50:01:01G ~DRB1*04:01:01G ~DQB1*03:02:01G	8.6e-05	4.97544
A*68:01:01G ~C*07:02:01G ~B*08:01:01G ~DRB1*12:02 ~DQB1*03:01:01G	8.6e-05	4.97544
A*68:01:02G ~C*06:02:01G ~B*37:01:01G ~DRB1*11:04:01G ~DQB1*03:01:01G	8.6e-05	4.97544
A*68:02:01G ~C*04:01:01G ~B*53:01:01G ~DRB1*13:03:01G ~DQB1*03:01:01G	8.6e-05	4.97544
A*68:02:01G ~C*06:02:01G ~B*13:02:01G ~DRB1*03:01:01G ~DQB1*02:01:01G	8.6e-05	4.97544
A*68:02:01G ~C*14:02:01G ~B*51:01:01G ~DRB1*04:01:01G ~DQB1*03:01:01G	8.6e-05	4.97544
A*68:02:01G ~C*17:01:01G ~B*42:02:01G ~DRB1*03:01:01G ~DQB1*02:01:01G	8.6e-05	4.97544
A*69:01 ~C*01:02:01G ~B*55:01:01G ~DRB1*11:01:01G ~DQB1*03:01:01G	8.6e-05	4.97544
A*69:01 ~C*07:01:01G ~B*18:01:01G ~DRB1*04:03:01G ~DQB1*03:02:01G	8.6e-05	4.97544
A*69:01 ~C*07:04:01G ~B*44:02:01G ~DRB1*15:01:01G ~DQB1*06:02:01G	8.6e-05	4.97544
A*74:01:01G ~C*04:01:01G ~B*15:03:01G ~DRB1*01:02 ~DQB1*05:01:01G	8.6e-05	4.97544
A*80:01:01G ~C*07:01:01G ~B*18:01:01G ~DRB1*13:03:01G ~DQB1*03:01:01G	8.6e-05	4.97544
A*01:01:01G ~C*06:02:01G ~B*57:01:01G ~DRB1*11:04:01G ~DQB1*03:01:01G	8.5e-05	4.91759
A*02:01:01G ~C*15:05:01G ~B*73:01 ~DRB1*04:05 ~DQB1*02:01:01G	8.5e-05	4.91759
A*02:05:01G ~C*04:01:01G ~B*35:08 ~DRB1*13:02:01G ~DQB1*06:04:01G	8.5e-05	4.91759
A*02:05:01G ~C*07:01:01G ~B*49:01:01G ~DRB1*04:03:01G ~DQB1*03:02:01G	8.5e-05	4.91759
A*03:01:01G ~C*05:01:01G ~B*18:01:01G ~DRB1*03:01:01G ~DQB1*02:01:01G	8.5e-05	4.91759
A*03:01:01G ~C*14:02:01G ~B*51:01:01G ~DRB1*04:01:01G ~DQB1*03:02:01G	8.5e-05	4.91759
A*11:01:01G ~C*04:01:01G ~B*35:01:01G ~DRB1*04:01:01G ~DQB1*03:02:01G	8.5e-05	4.91759
A*24:02:01G ~C*12:03:01G ~B*18:01:01G ~DRB1*07:01:01G ~DQB1*02:01:01G	8.5e-05	4.91759
A*30:04:01G ~C*04:01:01G ~B*15:03:01G ~DRB1*01:02 ~DQB1*05:01:01G	8.5e-05	4.91759
A*33:01:01G ~C*04:01:01G ~B*53:01:01G ~DRB1*01:02 ~DQB1*05:01:01G	8.5e-05	4.91759
A*68:01:01G ~C*12:03:01G ~B*38:01 ~DRB1*07:01:01G ~DQB1*02:01:01G	8.5e-05	4.91759
A*68:01:02G ~C*14:02:01G ~B*51:01:01G ~DRB1*10:01:01G ~DQB1*05:01:01G	8.5e-05	4.91759
A*01:01:01G ~C*16:02:01G ~B*51:08 ~DRB1*13:02:01G ~DQB1*06:04:01G	8.4e-05	4.85974
A*01:01:01G ~C*17:01:01G ~B*41:01 ~DRB1*13:02:01G ~DQB1*06:04:01G	8.4e-05	4.85974
A*02:01:01G ~C*04:01:01G ~B*35:03:01G ~DRB1*14:01:01G ~DQB1*05:03:01G	8.4e-05	4.85974
A*02:01:01G ~C*06:02:01G ~B*50:01:01G ~DRB1*15:02:01G ~DQB1*06:01:01G	8.4e-05	4.85974
A*02:01:01G ~C*14:02:01G ~B*51:01:01G ~DRB1*03:01:01G ~DQB1*02:01:01G	8.4e-05	4.85974
A*02:05:01G ~C*17:01:01G ~B*41:01 ~DRB1*04:03:01G ~DQB1*03:02:01G	8.4e-05	4.85974
A*11:01:01G ~C*14:02:01G ~B*51:01:01G ~DRB1*11:04:01G ~DQB1*03:01:01G	8.4e-05	4.85974
A*24:02:01G ~C*06:02:01G ~B*13:02:01G ~DRB1*01:02 ~DQB1*05:01:01G	8.4e-05	4.85974
A*26:01:01G ~C*06:02:01G ~B*50:01:01G ~DRB1*04:01:01G ~DQB1*03:02:01G	8.4e-05	4.85974
A*30:01:01G ~C*06:02:01G ~B*13:02:01G ~DRB1*13:01:01G ~DQB1*06:03:01G	8.4e-05	4.85974
A*30:02:01G ~C*03:04:02 ~B*15:10 ~DRB1*01:02 ~DQB1*05:01:01G	8.4e-05	4.85974
A*30:02:01G ~C*06:02:01G ~B*37:01:01G ~DRB1*10:01:01G ~DQB1*05:01:01G	8.4e-05	4.85974
A*31:01:02G ~C*07:02:01G ~B*08:01:01G ~DRB1*16:02:01G ~DQB1*05:02:01G	8.4e-05	4.85974
A*68:01:01G ~C*04:01:01G ~B*53:01:01G ~DRB1*13:02:01G ~DQB1*06:04:01G	8.4e-05	4.85974
A*68:01:01G ~C*15:02:01G ~B*51:01:01G ~DRB1*03:01:01G ~DQB1*02:01:01G	8.4e-05	4.85974
A*01:01:01G ~C*02:10:01G ~B*15:03:01G ~DRB1*08:04 ~DQB1*03:01:01G	8.3e-05	4.80188
A*01:01:01G ~C*04:01:01G ~B*35:03:01G ~DRB1*15:02:01G ~DQB1*06:01:01G	8.3e-05	4.80188
A*01:01:01G ~C*17:01:01G ~B*41:01 ~DRB1*03:02 ~DQB1*04:02:01G	8.3e-05	4.80188
A*02:01:01G ~C*06:02:01G ~B*57:01:01G ~DRB1*07:01:01G ~DQB1*03:03:02G	8.3e-05	4.80188
A*02:01:01G ~C*07:02:01G ~B*51:01:01G ~DRB1*07:01:01G ~DQB1*02:01:01G	8.3e-05	4.80188
A*03:01:01G ~C*04:01:01G ~B*35:01:01G ~DRB1*14:04 ~DQB1*05:03:01G	8.3e-05	4.80188
A*03:01:01G ~C*04:01:01G ~B*44:03:01G ~DRB1*03:01:01G ~DQB1*02:01:01G	8.3e-05	4.80188
A*03:01:01G ~C*06:02:01G ~B*50:01:01G ~DRB1*16:01 ~DQB1*05:02:01G	8.3e-05	4.80188
A*03:01:01G ~C*07:01:01G ~B*49:01:01G ~DRB1*07:01:01G ~DQB1*02:01:01G	8.3e-05	4.80188
A*11:01:01G ~C*01:02:01G ~B*55:01:01G ~DRB1*10:01:01G ~DQB1*05:01:01G	8.3e-05	4.80188
A*11:01:01G ~C*01:02:01G ~B*55:01:01G ~DRB1*11:01:01G ~DQB1*03:01:01G	8.3e-05	4.80188
A*11:01:01G ~C*05:01:01G ~B*44:02:01G ~DRB1*04:01:01G ~DQB1*03:01:01G	8.3e-05	4.80188
A*11:01:01G ~C*15:02:01G ~B*51:01:01G ~DRB1*16:01 ~DQB1*05:02:01G	8.3e-05	4.80188
A*11:01:01G ~C*16:02:01G ~B*51:01:01G ~DRB1*04:03:01G ~DQB1*03:02:01G	8.3e-05	4.80188
A*23:01:01G ~C*07:02:01G ~B*08:01:01G ~DRB1*15:03:01G ~DQB1*06:02:01G	8.3e-05	4.80188
A*24:02:01G ~C*04:01:01G ~B*35:02:01G ~DRB1*04:05 ~DQB1*02:01:01G	8.3e-05	4.80188
A*24:02:01G ~C*12:02:01G ~B*52:01 ~DRB1*03:01:01G ~DQB1*02:01:01G	8.3e-05	4.80188
A*24:02:04 ~C*07:02:01G ~B*07:02:01G ~DRB1*15:01:01G ~DQB1*06:02:01G	8.3e-05	4.80188
A*26:01:01G ~C*04:01:01G ~B*35:01:01G ~DRB1*01:01:01G ~DQB1*05:01:01G	8.3e-05	4.80188
A*26:01:01G ~C*14:02:01G ~B*51:01:01G ~DRB1*04:03:01G ~DQB1*03:05:01G	8.3e-05	4.80188
A*31:01:02G ~C*15:04:01G ~B*51:01:01G ~DRB1*11:01:01G ~DQB1*03:01:01G	8.3e-05	4.80188
A*68:01:02G ~C*07:02:01G ~B*08:01:01G ~DRB1*03:01:01G ~DQB1*02:01:01G	8.3e-05	4.80188
A*68:02:01G ~C*07:01:01G ~B*47:03 ~DRB1*03:01:01G ~DQB1*02:01:01G	8.3e-05	4.80188
A*01:02 ~C*03:02:01G ~B*58:01:01G ~DRB1*15:03:01G ~DQB1*06:02:01G	8.2e-05	4.74403
A*02:01:01G ~C*04:01:01G ~B*53:01:01G ~DRB1*04:03:01G ~DQB1*03:02:01G	8.2e-05	4.74403
A*02:01:01G ~C*14:02:01G ~B*51:01:01G ~DRB1*16:02:01G ~DQB1*05:02:01G	8.2e-05	4.74403
A*02:01:01G ~C*16:04 ~B*35:01:01G ~DRB1*03:01:01G ~DQB1*02:01:01G	8.2e-05	4.74403
A*02:05:01G ~C*06:02:01G ~B*50:01:01G ~DRB1*04:02 ~DQB1*03:02:01G	8.2e-05	4.74403
A*03:02:01G ~C*03:02:01G ~B*58:01:01G ~DRB1*15:01:01G ~DQB1*06:02:01G	8.2e-05	4.74403
A*11:01:01G ~C*15:02:01G ~B*51:01:01G ~DRB1*11:01:01G ~DQB1*03:01:01G	8.2e-05	4.74403
A*24:02:01G ~C*03:03:01G ~B*55:01:01G ~DRB1*11:04:01G ~DQB1*03:01:01G	8.2e-05	4.74403
A*24:02:01G ~C*07:01:01G ~B*15:17:01G ~DRB1*04:03:01G ~DQB1*03:02:01G	8.2e-05	4.74403
A*30:04:01G ~C*12:03:01G ~B*38:01 ~DRB1*04:05 ~DQB1*02:01:01G	8.2e-05	4.74403
A*31:01:02G ~C*14:02:01G ~B*51:01:01G ~DRB1*10:01:01G ~DQB1*05:01:01G	8.2e-05	4.74403
A*66:01:01G ~C*06:02:01G ~B*58:02 ~DRB1*03:01:01G ~DQB1*02:01:01G	8.2e-05	4.74403
A*68:01:01G ~C*06:02:01G ~B*37:01:01G ~DRB1*03:01:01G ~DQB1*02:01:01G	8.2e-05	4.74403
A*01:01:01G ~C*02:02:02G ~B*27:05:02G ~DRB1*04:03:01G ~DQB1*03:02:01G	8.1e-05	4.68617
A*01:01:01G ~C*07:01:01G ~B*15:17:01G ~DRB1*11:01:01G ~DQB1*03:01:01G	8.1e-05	4.68617
A*01:01:01G ~C*12:03:01G ~B*38:01 ~DRB1*14:01:01G ~DQB1*05:03:01G	8.1e-05	4.68617
A*02:01:01G ~C*04:01:01G ~B*35:02:01G ~DRB1*03:01:01G ~DQB1*02:01:01G	8.1e-05	4.68617
A*02:01:01G ~C*07:02:01G ~B*07:02:01G ~DRB1*08:01:01G ~DQB1*04:02:01G	8.1e-05	4.68617
A*02:01:01G ~C*12:02:01G ~B*52:01 ~DRB1*11:04:01G ~DQB1*03:01:01G	8.1e-05	4.68617
A*02:01:01G ~C*15:05:01G ~B*08:01:01G ~DRB1*03:01:01G ~DQB1*02:01:01G	8.1e-05	4.68617
A*03:01:01G ~C*07:02:01G ~B*08:01:01G ~DRB1*04:03:01G ~DQB1*03:02:01G	8.1e-05	4.68617
A*03:01:01G ~C*12:03:01G ~B*38:01 ~DRB1*14:01:01G ~DQB1*05:03:01G	8.1e-05	4.68617
A*24:02:01G ~C*15:02:01G ~B*40:06:01G ~DRB1*11:01:01G ~DQB1*03:01:01G	8.1e-05	4.68617
A*29:02:01G ~C*02:02:02G ~B*27:02 ~DRB1*04:03:01G ~DQB1*03:02:01G	8.1e-05	4.68617
A*29:02:01G ~C*16:01:01G ~B*44:03:01G ~DRB1*07:01:01G ~DQB1*02:01:01G	8.1e-05	4.68617
A*30:01:01G ~C*04:01:01G ~B*53:01:01G ~DRB1*13:02:01G ~DQB1*06:09:01G	8.1e-05	4.68617
A*30:02:01G ~C*17:01:01G ~B*41:01 ~DRB1*07:01:01G ~DQB1*02:01:01G	8.1e-05	4.68617
A*31:01:02G ~C*12:03:01G ~B*38:01 ~DRB1*13:01:01G ~DQB1*06:03:01G	8.1e-05	4.68617
A*68:01:01G ~C*08:02:01G ~B*14:02 ~DRB1*01:02 ~DQB1*05:01:01G	8.1e-05	4.68617
A*01:01:01G ~C*06:02:01G ~B*37:01:01G ~DRB1*14:01:01G ~DQB1*05:03:01G	8e-05	4.62832
A*02:01:01G ~C*16:01:01G ~B*51:01:01G ~DRB1*08:04 ~DQB1*03:01:01G	8e-05	4.62832
A*02:05:01G ~C*04:01:01G ~B*53:01:01G ~DRB1*03:01:01G ~DQB1*02:01:01G	8e-05	4.62832
A*02:05:01G ~C*17:01:01G ~B*41:01 ~DRB1*13:03:01G ~DQB1*03:01:01G	8e-05	4.62832
A*03:01:01G ~C*06:02:01G ~B*53:01:01G ~DRB1*10:01:01G ~DQB1*05:01:01G	8e-05	4.62832
A*03:01:01G ~C*15:02:01G ~B*51:01:01G ~DRB1*16:01 ~DQB1*05:02:01G	8e-05	4.62832
A*11:01:01G ~C*12:02:01G ~B*52:01 ~DRB1*15:02:01G ~DQB1*06:153	8e-05	4.62832
A*30:01:01G ~C*17:01:01G ~B*41:01 ~DRB1*07:01:01G ~DQB1*02:01:01G	8e-05	4.62832
A*30:02:01G ~C*15:02:01G ~B*51:01:01G ~DRB1*13:02:01G ~DQB1*06:09:01G	8e-05	4.62832
A*31:01:02G ~C*07:02:01G ~B*08:01:01G ~DRB1*07:01:01G ~DQB1*02:01:01G	8e-05	4.62832
A*32:01:01G ~C*06:02:01G ~B*53:01:01G ~DRB1*03:01:01G ~DQB1*02:01:01G	8e-05	4.62832
A*32:01:01G ~C*07:02:01G ~B*50:01:01G ~DRB1*07:01:01G ~DQB1*02:01:01G	8e-05	4.62832
A*33:03:01G ~C*04:01:01G ~B*35:08 ~DRB1*13:02:01G ~DQB1*06:04:01G	8e-05	4.62832
A*68:02:01G ~C*03:04:02 ~B*15:10 ~DRB1*15:03:01G ~DQB1*06:02:01G	8e-05	4.62832
A*68:02:01G ~C*07:01:01G ~B*49:01:01G ~DRB1*11:04:01G ~DQB1*03:01:01G	8e-05	4.62832
A*01:01:01G ~C*03:04:01G ~B*40:01:01G ~DRB1*03:01:01G ~DQB1*02:01:01G	7.9e-05	4.57047
A*01:01:01G ~C*07:01:01G ~B*58:01:01G ~DRB1*08:04 ~DQB1*04:02:01G	7.9e-05	4.57047
A*01:01:01G ~C*12:03:01G ~B*18:01:01G ~DRB1*07:01:01G ~DQB1*02:01:01G	7.9e-05	4.57047
A*01:01:01G ~C*16:02:01G ~B*51:01:01G ~DRB1*03:01:01G ~DQB1*02:01:01G	7.9e-05	4.57047
A*02:01:01G ~C*04:01:01G ~B*53:01:01G ~DRB1*04:01:01G ~DQB1*03:02:01G	7.9e-05	4.57047
A*02:01:01G ~C*06:02:01G ~B*50:01:01G ~DRB1*04:05 ~DQB1*03:02:01G	7.9e-05	4.57047
A*02:01:01G ~C*07:01:01G ~B*15:17:01G ~DRB1*04:02 ~DQB1*03:02:01G	7.9e-05	4.57047
A*03:01:01G ~C*17:01:01G ~B*41:02 ~DRB1*13:03:01G ~DQB1*03:01:01G	7.9e-05	4.57047
A*23:01:01G ~C*06:02:01G ~B*45:01:01G ~DRB1*15:03:01G ~DQB1*06:02:01G	7.9e-05	4.57047
A*23:01:01G ~C*07:02:01G ~B*08:01:01G ~DRB1*13:02:01G ~DQB1*06:09:01G	7.9e-05	4.57047
A*23:01:01G ~C*12:03:01G ~B*38:01 ~DRB1*13:01:01G ~DQB1*06:03:01G	7.9e-05	4.57047
A*24:02:01G ~C*01:02:01G ~B*55:01:01G ~DRB1*13:01:01G ~DQB1*05:03:01G	7.9e-05	4.57047
A*26:01:01G ~C*12:03:01G ~B*18:01:01G ~DRB1*11:04:01G ~DQB1*03:01:01G	7.9e-05	4.57047
A*30:02:01G ~C*04:01:01G ~B*53:01:01G ~DRB1*15:02:01G ~DQB1*06:01:01G	7.9e-05	4.57047
A*31:01:02G ~C*16:02:01G ~B*51:01:01G ~DRB1*03:01:01G ~DQB1*02:01:01G	7.9e-05	4.57047
A*33:03:01G ~C*03:02:01G ~B*58:01:01G ~DRB1*15:01:01G ~DQB1*06:02:01G	7.9e-05	4.57047
A*34:02 ~C*04:01:01G ~B*35:01:01G ~DRB1*07:01:01G ~DQB1*02:01:01G	7.9e-05	4.57047
A*68:01:01G ~C*15:02:01G ~B*51:01:01G ~DRB1*09:01:02G ~DQB1*03:03:02G	7.9e-05	4.57047
A*68:01:01G ~C*15:04:01G ~B*51:01:01G ~DRB1*04:02 ~DQB1*03:02:01G	7.9e-05	4.57047
A*01:01:01G ~C*04:01:01G ~B*35:01:01G ~DRB1*14:01:01G ~DQB1*05:03:01G	7.8e-05	4.51261
A*01:01:01G ~C*04:01:01G ~B*35:02:01G ~DRB1*14:01:01G ~DQB1*05:03:01G	7.8e-05	4.51261
A*02:01:01G ~C*07:01:01G ~B*15:03:01G ~DRB1*07:01:01G ~DQB1*02:01:01G	7.8e-05	4.51261
A*02:01:01G ~C*07:01:01G ~B*57:03:01G ~DRB1*07:01:01G ~DQB1*02:01:01G	7.8e-05	4.51261
A*02:01:01G ~C*16:04 ~B*51:01:01G ~DRB1*15:01:01G ~DQB1*06:02:01G	7.8e-05	4.51261
A*02:05:01G ~C*06:02:01G ~B*50:01:01G ~DRB1*13:02:01G ~DQB1*06:09:01G	7.8e-05	4.51261
A*03:01:01G ~C*04:01:01G ~B*15:03:01G ~DRB1*04:05 ~DQB1*02:01:01G	7.8e-05	4.51261
A*03:01:01G ~C*06:02:01G ~B*50:01:01G ~DRB1*15:02:01G ~DQB1*06:01:01G	7.8e-05	4.51261
A*03:02:01G ~C*15:02:01G ~B*51:01:01G ~DRB1*03:01:01G ~DQB1*02:01:01G	7.8e-05	4.51261
A*11:01:01G ~C*15:02:01G ~B*51:01:01G ~DRB1*03:01:01G ~DQB1*02:01:01G	7.8e-05	4.51261
A*23:01:01G ~C*15:02:01G ~B*51:01:01G ~DRB1*04:03:01G ~DQB1*03:02:01G	7.8e-05	4.51261
A*24:02:01G ~C*03:02:01G ~B*58:01:01G ~DRB1*07:01:01G ~DQB1*02:01:01G	7.8e-05	4.51261
A*24:02:01G ~C*15:02:01G ~B*40:02:01G ~DRB1*04:01:01G ~DQB1*03:02:01G	7.8e-05	4.51261
A*24:07 ~C*08:01:01G ~B*15:02:01G ~DRB1*15:01:01G ~DQB1*06:01:01G	7.8e-05	4.51261
A*26:01:01G ~C*03:02:01G ~B*58:01:01G ~DRB1*13:02:01G ~DQB1*06:09:01G	7.8e-05	4.51261
A*32:01:01G ~C*04:01:01G ~B*35:03:01G ~DRB1*03:01:01G ~DQB1*02:01:01G	7.8e-05	4.51261
A*68:02:01G ~C*04:01:01G ~B*53:01:01G ~DRB1*04:03:01G ~DQB1*03:02:01G	7.8e-05	4.51261
A*68:02:01G ~C*07:01:01G ~B*49:01:01G ~DRB1*03:01:01G ~DQB1*02:01:01G	7.8e-05	4.51261
A*01:01:01G ~C*04:01:01G ~B*35:02:01G ~DRB1*07:01:01G ~DQB1*02:01:01G	7.7e-05	4.45476
A*01:01:01G ~C*07:01:01G ~B*15:17:01G ~DRB1*14:01:01G ~DQB1*05:03:01G	7.7e-05	4.45476
A*01:01:01G ~C*08:01:01G ~B*15:02:01G ~DRB1*15:01:01G ~DQB1*06:01:01G	7.7e-05	4.45476
A*01:01:01G ~C*12:02:01G ~B*52:01 ~DRB1*07:01:01G ~DQB1*02:01:01G	7.7e-05	4.45476
A*02:01:01G ~C*02:02:02G ~B*27:03 ~DRB1*08:04 ~DQB1*04:02:01G	7.7e-05	4.45476
A*02:01:01G ~C*07:02:01G ~B*07:02:01G ~DRB1*10:01:01G ~DQB1*05:01:01G	7.7e-05	4.45476
A*02:01:01G ~C*07:02:01G ~B*08:01:01G ~DRB1*01:02 ~DQB1*05:01:01G	7.7e-05	4.45476
A*02:01:01G ~C*12:03:01G ~B*18:01:01G ~DRB1*03:01:01G ~DQB1*02:01:01G	7.7e-05	4.45476
A*03:01:01G ~C*06:02:01G ~B*53:01:01G ~DRB1*15:01:01G ~DQB1*06:02:01G	7.7e-05	4.45476
A*03:01:01G ~C*15:02:01G ~B*40:06:01G ~DRB1*14:04 ~DQB1*05:03:01G	7.7e-05	4.45476
A*11:01:01G ~C*04:01:01G ~B*35:08 ~DRB1*11:04:01G ~DQB1*03:01:01G	7.7e-05	4.45476
A*11:01:01G ~C*12:02:01G ~B*52:01 ~DRB1*11:01:01G ~DQB1*03:01:01G	7.7e-05	4.45476
A*23:01:01G ~C*07:01:01G ~B*49:01:01G ~DRB1*13:02:01G ~DQB1*06:04:01G	7.7e-05	4.45476
A*24:02:01G ~C*16:02:01G ~B*51:01:01G ~DRB1*11:01:01G ~DQB1*03:01:01G	7.7e-05	4.45476
A*24:02:01G ~C*16:02:01G ~B*51:01:01G ~DRB1*11:04:01G ~DQB1*03:01:01G	7.7e-05	4.45476
A*26:01:01G ~C*16:02:01G ~B*51:01:01G ~DRB1*16:01 ~DQB1*05:02:01G	7.7e-05	4.45476
A*32:01:01G ~C*07:01:01G ~B*15:17:01G ~DRB1*04:05 ~DQB1*03:02:01G	7.7e-05	4.45476
A*01:01:01G ~C*03:04:01G ~B*40:01:01G ~DRB1*04:01:01G ~DQB1*03:02:01G	7.6e-05	4.3969
A*01:01:01G ~C*06:02:01G ~B*57:01:01G ~DRB1*04:02 ~DQB1*03:02:01G	7.6e-05	4.3969
A*02:01:01G ~C*05:01:01G ~B*44:02:01G ~DRB1*01:02 ~DQB1*05:01:01G	7.6e-05	4.3969
A*02:01:01G ~C*06:02:01G ~B*50:01:01G ~DRB1*04:01:01G ~DQB1*03:01:01G	7.6e-05	4.3969
A*02:01:01G ~C*06:02:01G ~B*50:01:01G ~DRB1*11:01:01G ~DQB1*03:01:01G	7.6e-05	4.3969
A*02:01:01G ~C*17:01:01G ~B*41:01 ~DRB1*11:01:01G ~DQB1*03:01:01G	7.6e-05	4.3969
A*02:05:01G ~C*06:02:01G ~B*50:01:01G ~DRB1*07:01:01G ~DQB1*03:02:01G	7.6e-05	4.3969
A*29:01:01G ~C*04:01:01G ~B*35:01:01G ~DRB1*03:01:01G ~DQB1*02:01:01G	7.6e-05	4.3969
A*30:02:01G ~C*07:02:01G ~B*07:02:01G ~DRB1*10:01:01G ~DQB1*05:01:01G	7.6e-05	4.3969
A*31:01:02G ~C*15:02:01G ~B*51:01:01G ~DRB1*14:06 ~DQB1*03:01:01G	7.6e-05	4.3969
A*32:01:01G ~C*05:01:01G ~B*18:01:01G ~DRB1*07:01:01G ~DQB1*02:01:01G	7.6e-05	4.3969
A*33:03:01G ~C*04:01:01G ~B*35:01:01G ~DRB1*01:01:01G ~DQB1*05:01:01G	7.6e-05	4.3969
A*68:01:01G ~C*15:04:01G ~B*51:01:01G ~DRB1*15:01:01G ~DQB1*06:02:01G	7.6e-05	4.3969
A*01:01:01G ~C*17:01:01G ~B*41:01 ~DRB1*04:03:01G ~DQB1*03:02:01G	7.5e-05	4.33905
A*02:01:01G ~C*04:01:01G ~B*35:08 ~DRB1*11:01:01G ~DQB1*03:01:01G	7.5e-05	4.33905
A*02:01:01G ~C*12:03:01G ~B*39:10 ~DRB1*10:01:01G ~DQB1*05:01:01G	7.5e-05	4.33905
A*03:01:01G ~C*01:02:01G ~B*55:01:01G ~DRB1*10:01:01G ~DQB1*05:01:01G	7.5e-05	4.33905
A*03:01:01G ~C*01:02:01G ~B*55:01:01G ~DRB1*14:01:01G ~DQB1*05:03:01G	7.5e-05	4.33905
A*03:01:01G ~C*06:02:01G ~B*47:01:01G ~DRB1*04:04 ~DQB1*03:02:01G	7.5e-05	4.33905
A*03:01:01G ~C*07:02:01G ~B*07:02:01G ~DRB1*11:04:01G ~DQB1*03:01:01G	7.5e-05	4.33905
A*03:02:01G ~C*14:02:01G ~B*51:01:01G ~DRB1*04:03:01G ~DQB1*03:02:01G	7.5e-05	4.33905
A*11:01:01G ~C*15:02:01G ~B*40:06:01G ~DRB1*10:01:01G ~DQB1*05:01:01G	7.5e-05	4.33905
A*23:01:01G ~C*07:01:01G ~B*50:01:01G ~DRB1*07:01:01G ~DQB1*02:01:01G	7.5e-05	4.33905
A*24:02:01G ~C*15:02:01G ~B*27:07:01G ~DRB1*11:01:01G ~DQB1*03:01:01G	7.5e-05	4.33905
A*24:02:01G ~C*15:05:01G ~B*07:05:01G ~DRB1*13:02:01G ~DQB1*06:04:01G	7.5e-05	4.33905
A*24:02:01G ~C*16:04 ~B*51:01:01G ~DRB1*03:01:01G ~DQB1*02:01:01G	7.5e-05	4.33905
A*26:01:01G ~C*03:03:01G ~B*55:01:01G ~DRB1*07:01:01G ~DQB1*02:01:01G	7.5e-05	4.33905
A*26:01:01G ~C*04:01:01G ~B*35:01:01G ~DRB1*14:01:01G ~DQB1*05:03:01G	7.5e-05	4.33905
A*26:01:01G ~C*07:02:01G ~B*08:01:01G ~DRB1*15:01:01G ~DQB1*06:02:01G	7.5e-05	4.33905
A*30:01:01G ~C*08:02:01G ~B*14:02 ~DRB1*10:01:01G ~DQB1*05:01:01G	7.5e-05	4.33905
A*30:04:01G ~C*07:01:01G ~B*44:03:02G ~DRB1*13:02:01G ~DQB1*06:04:01G	7.5e-05	4.33905
A*31:01:02G ~C*06:02:01G ~B*50:01:01G ~DRB1*16:01 ~DQB1*05:02:01G	7.5e-05	4.33905
A*32:01:01G ~C*04:01:01G ~B*35:01:01G ~DRB1*07:01:01G ~DQB1*02:01:01G	7.5e-05	4.33905
A*68:01:01G ~C*05:01:01G ~B*44:02:01G ~DRB1*11:01:01G ~DQB1*03:01:01G	7.5e-05	4.33905
A*68:01:01G ~C*07:01:01G ~B*50:01:01G ~DRB1*15:01:01G ~DQB1*06:02:01G	7.5e-05	4.33905
A*01:03 ~C*16:01:01G ~B*45:01:01G ~DRB1*03:01:01G ~DQB1*02:01:01G	7.4e-05	4.2812
A*02:01:01G ~C*02:02:02G ~B*27:02 ~DRB1*01:01:01G ~DQB1*05:04	7.4e-05	4.2812
A*03:01:01G ~C*02:02:02G ~B*27:03 ~DRB1*13:03:01G ~DQB1*03:01:01G	7.4e-05	4.2812
A*03:01:01G ~C*03:02:01G ~B*58:01:01G ~DRB1*13:02:01G ~DQB1*06:09:01G	7.4e-05	4.2812
A*03:01:01G ~C*07:02:01G ~B*07:02:01G ~DRB1*04:05 ~DQB1*03:02:01G	7.4e-05	4.2812
A*03:02:01G ~C*12:03:01G ~B*38:01 ~DRB1*13:01:01G ~DQB1*06:03:01G	7.4e-05	4.2812
A*11:01:01G ~C*08:01:01G ~B*15:13 ~DRB1*12:02 ~DQB1*03:01:01G	7.4e-05	4.2812
A*23:01:01G ~C*16:02:01G ~B*51:01:01G ~DRB1*07:01:01G ~DQB1*02:01:01G	7.4e-05	4.2812
A*24:02:01G ~C*17:01:01G ~B*41:01 ~DRB1*01:02 ~DQB1*05:01:01G	7.4e-05	4.2812
A*26:01:01G ~C*01:02:01G ~B*15:08 ~DRB1*13:01:01G ~DQB1*06:03:01G	7.4e-05	4.2812
A*29:01:01G ~C*17:01:01G ~B*41:01 ~DRB1*07:01:01G ~DQB1*02:01:01G	7.4e-05	4.2812
A*30:02:01G ~C*15:02:01G ~B*51:01:01G ~DRB1*04:02 ~DQB1*03:02:01G	7.4e-05	4.2812
A*30:04:01G ~C*17:01:01G ~B*42:01 ~DRB1*03:02 ~DQB1*04:02:01G	7.4e-05	4.2812
A*31:01:02G ~C*03:04:01G ~B*40:01:01G ~DRB1*07:01:01G ~DQB1*02:01:01G	7.4e-05	4.2812
A*31:01:02G ~C*04:01:01G ~B*35:03:01G ~DRB1*13:01:01G ~DQB1*06:03:01G	7.4e-05	4.2812
A*32:01:01G ~C*06:02:01G ~B*13:02:01G ~DRB1*01:02 ~DQB1*05:01:01G	7.4e-05	4.2812
A*69:01 ~C*12:03:01G ~B*35:08 ~DRB1*03:01:01G ~DQB1*02:01:01G	7.4e-05	4.2812
A*01:01:01G ~C*07:02:01G ~B*07:02:01G ~DRB1*11:01:01G ~DQB1*03:01:01G	7.3e-05	4.22334
A*01:01:01G ~C*08:02:01G ~B*14:02 ~DRB1*13:02:01G ~DQB1*06:09:01G	7.3e-05	4.22334
A*01:01:01G ~C*15:05:01G ~B*07:05:01G ~DRB1*10:01:01G ~DQB1*05:01:01G	7.3e-05	4.22334
A*02:01:01G ~C*02:02:02G ~B*27:03 ~DRB1*04:05 ~DQB1*02:01:01G	7.3e-05	4.22334
A*02:01:01G ~C*03:04:02 ~B*15:10 ~DRB1*03:01:01G ~DQB1*02:01:01G	7.3e-05	4.22334
A*02:01:01G ~C*12:03:01G ~B*39:10 ~DRB1*03:01:01G ~DQB1*02:01:01G	7.3e-05	4.22334
A*02:05:01G ~C*06:02:01G ~B*53:01:01G ~DRB1*04:02 ~DQB1*03:02:01G	7.3e-05	4.22334
A*03:01:01G ~C*06:02:01G ~B*53:01:01G ~DRB1*03:01:01G ~DQB1*02:01:01G	7.3e-05	4.22334
A*03:01:01G ~C*06:02:01G ~B*57:01:01G ~DRB1*07:01:01G ~DQB1*03:03:02G	7.3e-05	4.22334
A*23:01:01G ~C*04:01:01G ~B*35:08 ~DRB1*04:03:01G ~DQB1*03:02:01G	7.3e-05	4.22334
A*23:01:01G ~C*07:02:01G ~B*07:02:01G ~DRB1*11:04:01G ~DQB1*03:01:01G	7.3e-05	4.22334
A*24:02:01G ~C*01:02:01G ~B*55:01:01G ~DRB1*10:01:01G ~DQB1*05:01:01G	7.3e-05	4.22334
A*24:02:01G ~C*04:01:01G ~B*35:08 ~DRB1*16:01 ~DQB1*05:02:01G	7.3e-05	4.22334
A*24:02:01G ~C*15:05:01G ~B*07:05:01G ~DRB1*04:03:01G ~DQB1*03:02:01G	7.3e-05	4.22334
A*26:01:01G ~C*17:01:01G ~B*41:01 ~DRB1*03:01:01G ~DQB1*02:01:01G	7.3e-05	4.22334
A*29:01:01G ~C*06:02:01G ~B*53:01:01G ~DRB1*03:01:01G ~DQB1*02:01:01G	7.3e-05	4.22334
A*29:01:01G ~C*07:01:01G ~B*39:24 ~DRB1*04:01:01G ~DQB1*03:02:01G	7.3e-05	4.22334
A*30:01:01G ~C*07:01:01G ~B*49:01:01G ~DRB1*13:02:01G ~DQB1*06:04:01G	7.3e-05	4.22334
A*30:02:01G ~C*06:02:01G ~B*53:01:01G ~DRB1*03:01:01G ~DQB1*02:01:01G	7.3e-05	4.22334
A*31:01:02G ~C*14:02:01G ~B*51:01:01G ~DRB1*13:01:01G ~DQB1*06:03:01G	7.3e-05	4.22334
A*32:01:01G ~C*04:01:01G ~B*35:01:01G ~DRB1*13:02:01G ~DQB1*06:09:01G	7.3e-05	4.22334
A*32:01:01G ~C*07:01:01G ~B*39:24 ~DRB1*07:01:01G ~DQB1*02:01:01G	7.3e-05	4.22334
A*74:03 ~C*15:02:01G ~B*51:01:01G ~DRB1*03:01:01G ~DQB1*02:01:01G	7.3e-05	4.22334
A*01:01:01G ~C*04:01:01G ~B*35:01:01G ~DRB1*16:01 ~DQB1*05:02:01G	7.2e-05	4.16549
A*01:01:01G ~C*07:02:01G ~B*07:02:01G ~DRB1*04:02 ~DQB1*03:02:01G	7.2e-05	4.16549
A*02:01:01G ~C*04:01:01G ~B*35:01:01G ~DRB1*04:03:01G ~DQB1*03:02:01G	7.2e-05	4.16549
A*02:01:01G ~C*05:01:01G ~B*44:02:01G ~DRB1*11:01:01G ~DQB1*03:01:01G	7.2e-05	4.16549
A*02:01:01G ~C*06:02:01G ~B*13:02:01G ~DRB1*04:05 ~DQB1*03:02:01G	7.2e-05	4.16549
A*02:01:01G ~C*07:01:01G ~B*15:17:01G ~DRB1*15:01:01G ~DQB1*06:02:01G	7.2e-05	4.16549
A*02:01:01G ~C*14:02:01G ~B*51:01:01G ~DRB1*04:01:01G ~DQB1*03:01:01G	7.2e-05	4.16549
A*02:05:01G ~C*15:02:01G ~B*51:01:01G ~DRB1*04:02 ~DQB1*03:02:01G	7.2e-05	4.16549
A*03:01:01G ~C*15:02:01G ~B*51:01:01G ~DRB1*11:01:01G ~DQB1*03:01:01G	7.2e-05	4.16549
A*23:01:01G ~C*07:01:01G ~B*39:24 ~DRB1*04:05 ~DQB1*02:01:01G	7.2e-05	4.16549
A*24:02:01G ~C*01:02:01G ~B*55:01:01G ~DRB1*07:01:01G ~DQB1*02:01:01G	7.2e-05	4.16549
A*29:01:01G ~C*07:01:01G ~B*49:01:01G ~DRB1*04:03:01G ~DQB1*03:02:01G	7.2e-05	4.16549
A*29:01:01G ~C*15:02:01G ~B*51:01:01G ~DRB1*04:07:01G ~DQB1*03:01:01G	7.2e-05	4.16549
A*30:04:01G ~C*06:02:01G ~B*53:01:01G ~DRB1*03:01:01G ~DQB1*02:01:01G	7.2e-05	4.16549
A*31:01:02G ~C*01:02:01G ~B*15:08 ~DRB1*11:04:01G ~DQB1*03:01:01G	7.2e-05	4.16549
A*36:01 ~C*04:01:01G ~B*53:01:01G ~DRB1*07:01:01G ~DQB1*02:01:01G	7.2e-05	4.16549
A*68:01:01G ~C*03:02:01G ~B*58:01:01G ~DRB1*11:01:01G ~DQB1*03:01:01G	7.2e-05	4.16549
A*68:01:01G ~C*07:02:01G ~B*07:02:01G ~DRB1*13:01:01G ~DQB1*06:03:01G	7.2e-05	4.16549
A*68:01:01G ~C*15:04:01G ~B*51:01:01G ~DRB1*04:04 ~DQB1*03:02:01G	7.2e-05	4.16549
[truncated: 1,160 more rows]

## Sheet: HLA-A-C-B-DRB1-DQB1-DPB1
HLA-A~B~C~DRB1~DQB1~DPB1 Haplotype (3588 haplotypes)	Frequency	Observed
A*02:01:01G ~C*15:02:01G ~B*51:01:01G ~DRB1*04:02 ~DQB1*03:02:01G ~DPB1*04:01:01G	0.010555	610.649
A*02:01:01G ~C*07:02:01G ~B*07:02:01G ~DRB1*15:01:01G ~DQB1*06:02:01G ~DPB1*04:01:01G	0.009352	541.051
A*02:01:01G ~C*06:02:01G ~B*50:01:01G ~DRB1*07:01:01G ~DQB1*02:01:01G ~DPB1*04:01:01G	0.008072	466.997
A*23:01:01G ~C*06:02:01G ~B*50:01:01G ~DRB1*07:01:01G ~DQB1*02:01:01G ~DPB1*03:01:01G	0.006676	386.233
A*24:02:01G ~C*07:02:01G ~B*08:01:01G ~DRB1*03:01:01G ~DQB1*02:01:01G ~DPB1*04:01:01G	0.006672	386.002
A*01:01:01G ~C*17:01:01G ~B*41:01 ~DRB1*07:01:01G ~DQB1*03:03:02G ~DPB1*04:02:01G	0.006433	372.175
A*31:01:02G ~C*15:02:01G ~B*51:01:01G ~DRB1*13:01:01G ~DQB1*06:03:01G ~DPB1*13:01:01G	0.006294	364.133
A*68:01:01G ~C*07:02:01G ~B*08:01:01G ~DRB1*03:01:01G ~DQB1*02:01:01G ~DPB1*04:01:01G	0.006149	355.744
A*02:05:01G ~C*06:02:01G ~B*50:01:01G ~DRB1*07:01:01G ~DQB1*02:01:01G ~DPB1*03:01:01G	0.005994	346.777
A*26:01:01G ~C*07:02:01G ~B*08:01:01G ~DRB1*03:01:01G ~DQB1*02:01:01G ~DPB1*04:01:01G	0.005933	343.248
A*30:02:01G ~C*04:01:01G ~B*53:01:01G ~DRB1*13:02:01G ~DQB1*06:09:01G ~DPB1*04:01:01G	0.005471	316.519
A*02:01:01G ~C*06:02:01G ~B*50:01:01G ~DRB1*07:01:01G ~DQB1*02:01:01G ~DPB1*14:01:01G	0.005274	305.122
A*02:05:01G ~C*06:02:01G ~B*50:01:01G ~DRB1*07:01:01G ~DQB1*02:01:01G ~DPB1*02:01:02G	0.005154	298.18
A*02:01:01G ~C*14:02:01G ~B*51:01:01G ~DRB1*15:01:01G ~DQB1*06:02:01G ~DPB1*04:01:01G	0.004592	265.666
A*33:01:01G ~C*08:02:01G ~B*14:02 ~DRB1*01:02 ~DQB1*05:01:01G ~DPB1*04:01:01G	0.004297	248.599
A*68:01:01G ~C*07:02:01G ~B*07:02:01G ~DRB1*04:03:01G ~DQB1*03:02:01G ~DPB1*04:01:01G	0.003921	226.846
A*31:01:02G ~C*15:02:01G ~B*51:01:01G ~DRB1*13:01:01G ~DQB1*06:03:01G ~DPB1*04:01:01G	0.003771	218.167
A*02:05:01G ~C*06:02:01G ~B*50:01:01G ~DRB1*07:01:01G ~DQB1*02:01:01G ~DPB1*04:01:01G	0.003592	207.812
A*02:01:01G ~C*06:02:01G ~B*50:01:01G ~DRB1*07:01:01G ~DQB1*02:01:01G ~DPB1*03:01:01G	0.003464	200.406
A*26:01:01G ~C*07:02:01G ~B*08:01:01G ~DRB1*03:01:01G ~DQB1*02:01:01G ~DPB1*02:01:02G	0.003309	191.439
A*23:01:01G ~C*06:02:01G ~B*50:01:01G ~DRB1*07:01:01G ~DQB1*02:01:01G ~DPB1*04:01:01G	0.003252	188.141
A*31:01:02G ~C*01:02:01G ~B*15:08 ~DRB1*13:01:01G ~DQB1*06:03:01G ~DPB1*03:01:01G	0.003141	181.719
A*26:01:01G ~C*15:04:01G ~B*51:01:01G ~DRB1*04:03:01G ~DQB1*03:02:01G ~DPB1*04:01:01G	0.00313	181.083
A*24:02:01G ~C*07:01:01G ~B*15:17:01G ~DRB1*13:02:01G ~DQB1*06:04:01G ~DPB1*04:01:01G	0.00305	176.455
A*31:01:02G ~C*06:02:01G ~B*50:01:01G ~DRB1*07:01:01G ~DQB1*02:01:01G ~DPB1*03:01:01G	0.002967	171.653
A*11:01:01G ~C*12:02:01G ~B*52:01 ~DRB1*15:02:01G ~DQB1*06:01:01G ~DPB1*04:01:01G	0.002697	156.032
A*33:03:01G ~C*03:02:01G ~B*58:01:01G ~DRB1*03:01:01G ~DQB1*02:01:01G ~DPB1*02:01:02G	0.002551	147.586
A*33:03:01G ~C*06:02:01G ~B*50:01:01G ~DRB1*07:01:01G ~DQB1*02:01:01G ~DPB1*03:01:01G	0.002508	145.098
A*02:01:01G ~C*16:02:01G ~B*51:01:01G ~DRB1*16:01 ~DQB1*05:02:01G ~DPB1*04:01:01G	0.002432	140.701
A*68:01:01G ~C*15:04:01G ~B*51:01:01G ~DRB1*11:01:01G ~DQB1*03:01:01G ~DPB1*04:01:01G	0.002335	135.089
A*26:01:01G ~C*07:02:01G ~B*08:01:01G ~DRB1*03:01:01G ~DQB1*02:01:01G ~DPB1*03:01:01G	0.002332	134.916
A*74:03 ~C*15:02:01G ~B*51:01:01G ~DRB1*16:01 ~DQB1*05:02:01G ~DPB1*02:01:02G	0.002312	133.758
A*29:01:01G ~C*15:05:01G ~B*07:05:01G ~DRB1*10:01:01G ~DQB1*05:01:01G ~DPB1*03:01:01G	0.002311	133.701
A*68:01:01G ~C*07:01:01G ~B*50:01:01G ~DRB1*07:01:01G ~DQB1*02:01:01G ~DPB1*10:01:01G	0.002289	132.428
A*30:02:01G ~C*04:01:01G ~B*53:01:01G ~DRB1*04:05 ~DQB1*03:02:01G ~DPB1*04:01:01G	0.00221	127.857
A*02:01:01G ~C*14:02:01G ~B*51:01:01G ~DRB1*04:03:01G ~DQB1*03:02:01G ~DPB1*04:01:01G	0.002153	124.56
A*30:01:01G ~C*17:01:01G ~B*42:01 ~DRB1*03:02 ~DQB1*04:02:01G ~DPB1*01:01:01G	0.002035	117.733
A*68:01:01G ~C*04:01:01G ~B*35:03:01G ~DRB1*04:05 ~DQB1*03:02:01G ~DPB1*03:01:01G	0.002003	115.882
A*02:01:01G ~C*15:02:01G ~B*51:01:01G ~DRB1*04:03:01G ~DQB1*03:02:01G ~DPB1*04:01:01G	0.001945	112.526
A*02:05:01G ~C*06:02:01G ~B*53:01:01G ~DRB1*10:01:01G ~DQB1*05:01:01G ~DPB1*17:01:01G	0.001945	112.526
A*02:01:01G ~C*03:02:01G ~B*58:01:01G ~DRB1*03:01:01G ~DQB1*02:01:01G ~DPB1*02:01:02G	0.001935	111.947
A*02:01:01G ~C*07:02:01G ~B*08:01:01G ~DRB1*03:01:01G ~DQB1*02:01:01G ~DPB1*04:01:01G	0.001925	111.369
A*02:01:01G ~C*15:02:01G ~B*51:01:01G ~DRB1*04:02 ~DQB1*03:02:01G ~DPB1*02:01:02G	0.001875	108.476
A*02:01:01G ~C*07:02:01G ~B*07:02:01G ~DRB1*03:01:01G ~DQB1*02:01:01G ~DPB1*04:01:01G	0.001832	105.989
A*31:01:02G ~C*04:01:01G ~B*35:08 ~DRB1*15:01:01G ~DQB1*06:02:01G ~DPB1*02:01:02G	0.001802	104.253
A*01:01:01G ~C*07:01:01G ~B*15:17:01G ~DRB1*13:02:01G ~DQB1*06:04:01G ~DPB1*04:01:01G	0.001775	102.691
A*33:03:01G ~C*03:02:01G ~B*58:01:01G ~DRB1*03:01:01G ~DQB1*02:01:01G ~DPB1*04:01:01G	0.001736	100.435
A*24:02:01G ~C*04:01:01G ~B*35:02:01G ~DRB1*11:04:01G ~DQB1*03:01:01G ~DPB1*02:01:02G	0.001692	97.889
A*02:01:01G ~C*07:01:01G ~B*49:01:01G ~DRB1*13:02:01G ~DQB1*06:04:01G ~DPB1*04:01:01G	0.001689	97.7154
A*03:01:01G ~C*15:02:01G ~B*51:01:01G ~DRB1*13:02:01G ~DQB1*06:04:01G ~DPB1*04:01:01G	0.001681	97.2526
A*02:01:01G ~C*15:02:01G ~B*51:01:01G ~DRB1*01:01:01G ~DQB1*05:01:01G ~DPB1*04:01:01G	0.00168	97.1947
A*32:01:01G ~C*06:02:01G ~B*53:01:01G ~DRB1*10:01:01G ~DQB1*05:01:01G ~DPB1*17:01:01G	0.001662	96.1533
A*03:01:01G ~C*06:02:01G ~B*50:01:01G ~DRB1*07:01:01G ~DQB1*02:01:01G ~DPB1*02:01:02G	0.001641	94.9384
A*31:01:02G ~C*06:02:01G ~B*50:01:01G ~DRB1*07:01:01G ~DQB1*02:01:01G ~DPB1*02:01:02G	0.001627	94.1285
A*02:01:01G ~C*06:02:01G ~B*50:01:01G ~DRB1*07:01:01G ~DQB1*02:01:01G ~DPB1*02:01:02G	0.001591	92.0457
A*02:01:01G ~C*16:01:01G ~B*51:01:01G ~DRB1*04:05 ~DQB1*02:01:01G ~DPB1*14:01:01G	0.001583	91.5829
A*02:01:01G ~C*07:01:01G ~B*18:01:01G ~DRB1*04:03:01G ~DQB1*03:02:01G ~DPB1*04:01:01G	0.001568	90.7151
A*03:01:01G ~C*06:02:01G ~B*50:01:01G ~DRB1*04:06:01G ~DQB1*04:02:01G ~DPB1*04:01:01G	0.001557	90.0787
A*23:01:01G ~C*06:02:01G ~B*50:01:01G ~DRB1*07:01:01G ~DQB1*02:01:01G ~DPB1*02:01:02G	0.001532	88.6323
A*02:01:01G ~C*07:02:01G ~B*07:02:01G ~DRB1*03:01:01G ~DQB1*02:01:01G ~DPB1*14:01:01G	0.001531	88.5745
A*30:01:01G ~C*06:02:01G ~B*13:02:01G ~DRB1*07:01:01G ~DQB1*02:01:01G ~DPB1*17:01:01G	0.001521	87.9959
A*24:02:01G ~C*12:02:01G ~B*52:01 ~DRB1*15:02:01G ~DQB1*06:01:01G ~DPB1*04:01:01G	0.001519	87.8802
A*02:01:01G ~C*15:02:01G ~B*51:01:01G ~DRB1*07:01:01G ~DQB1*02:01:01G ~DPB1*17:01:01G	0.001486	85.971
A*02:01:01G ~C*03:04:01G ~B*40:01:01G ~DRB1*03:01:01G ~DQB1*05:02:01G ~DPB1*04:01:01G	0.00148	85.6239
A*68:01:01G ~C*07:02:01G ~B*08:01:01G ~DRB1*16:02:01G ~DQB1*05:02:01G ~DPB1*14:01:01G	0.00147	85.0454
A*32:01:01G ~C*04:01:01G ~B*50:01:01G ~DRB1*07:01:01G ~DQB1*02:01:01G ~DPB1*04:01:01G	0.001467	84.8718
A*24:02:01G ~C*04:01:01G ~B*35:08 ~DRB1*13:02:01G ~DQB1*06:04:01G ~DPB1*02:01:02G	0.00146	84.4668
A*02:01:01G ~C*07:02:01G ~B*51:01:01G ~DRB1*04:05 ~DQB1*03:02:01G ~DPB1*02:01:02G	0.001446	83.6569
A*32:01:01G ~C*16:04 ~B*51:01:01G ~DRB1*04:05 ~DQB1*03:02:01G ~DPB1*02:01:02G	0.001431	82.7891
A*68:01:01G ~C*15:04:01G ~B*51:01:01G ~DRB1*04:03:01G ~DQB1*03:02:01G ~DPB1*04:01:01G	0.001378	79.7228
A*33:03:01G ~C*08:02:01G ~B*14:02 ~DRB1*01:02 ~DQB1*05:01:01G ~DPB1*13:01:01G	0.00134	77.5244
A*02:01:01G ~C*07:02:01G ~B*07:02:01G ~DRB1*15:01:01G ~DQB1*06:02:01G ~DPB1*02:01:02G	0.00131	75.7887
A*68:01:01G ~C*04:01:01G ~B*35:03:01G ~DRB1*04:05 ~DQB1*03:02:01G ~DPB1*02:01:02G	0.001307	75.6152
A*02:01:01G ~C*07:02:01G ~B*08:01:01G ~DRB1*03:01:01G ~DQB1*02:01:01G ~DPB1*02:01:02G	0.001304	75.4416
A*29:01:01G ~C*15:05:01G ~B*07:05:01G ~DRB1*10:01:01G ~DQB1*05:01:01G ~DPB1*04:01:01G	0.001297	75.0366
A*24:02:01G ~C*06:02:01G ~B*50:01:01G ~DRB1*07:01:01G ~DQB1*02:01:01G ~DPB1*03:01:01G	0.00128	74.0531
A*03:01:01G ~C*07:02:01G ~B*51:02 ~DRB1*04:03:01G ~DQB1*03:02:01G ~DPB1*04:01:01G	0.001274	73.706
A*03:01:01G ~C*16:02:01G ~B*51:01:01G ~DRB1*04:03:01G ~DQB1*03:02:01G ~DPB1*04:01:01G	0.001271	73.5324
A*01:01:01G ~C*12:02:01G ~B*52:01 ~DRB1*15:02:01G ~DQB1*06:01:01G ~DPB1*04:01:01G	0.001265	73.1853
A*03:02:01G ~C*15:02:01G ~B*51:01:01G ~DRB1*11:01:01G ~DQB1*03:01:01G ~DPB1*04:01:01G	0.001261	72.9539
A*31:01:02G ~C*15:02:01G ~B*51:01:01G ~DRB1*13:01:01G ~DQB1*06:03:01G ~DPB1*03:01:01G	0.00125	72.3175
A*32:01:01G ~C*05:01:01G ~B*18:01:01G ~DRB1*04:05 ~DQB1*02:01:01G ~DPB1*01:01:02G	0.001242	71.8547
A*32:01:01G ~C*07:01:01G ~B*41:01 ~DRB1*04:05 ~DQB1*03:02:01G ~DPB1*01:01:01G	0.001242	71.8547
A*24:02:01G ~C*04:01:01G ~B*35:01:01G ~DRB1*16:01 ~DQB1*05:02:01G ~DPB1*04:01:01G	0.001241	71.7968
A*02:01:01G ~C*15:02:01G ~B*51:01:01G ~DRB1*03:01:01G ~DQB1*02:01:01G ~DPB1*04:01:01G	0.00121	70.0033
A*68:01:01G ~C*07:02:01G ~B*08:01:01G ~DRB1*04:05 ~DQB1*03:02:01G ~DPB1*03:01:01G	0.0012	69.4248
A*26:01:01G ~C*07:02:01G ~B*07:02:01G ~DRB1*15:01:01G ~DQB1*06:02:01G ~DPB1*04:01:01G	0.001192	68.962
A*31:01:02G ~C*15:02:01G ~B*51:01:01G ~DRB1*13:01:01G ~DQB1*06:03:01G ~DPB1*02:01:02G	0.001184	68.4991
A*29:01:01G ~C*07:02:01G ~B*07:02:01G ~DRB1*15:01:01G ~DQB1*06:02:01G ~DPB1*13:01:01G	0.001179	68.2099
A*30:02:01G ~C*04:01:01G ~B*53:01:01G ~DRB1*11:01:01G ~DQB1*03:01:01G ~DPB1*04:01:01G	0.001164	67.3421
A*02:01:01G ~C*07:02:01G ~B*07:02:01G ~DRB1*07:01:01G ~DQB1*02:01:01G ~DPB1*02:01:02G	0.001157	66.9371
A*02:01:01G ~C*16:02:01G ~B*51:01:01G ~DRB1*16:01 ~DQB1*05:02:01G ~DPB1*02:01:02G	0.001146	66.3007
A*33:03:01G ~C*07:01:01G ~B*44:03:02G ~DRB1*07:01:01G ~DQB1*02:01:01G ~DPB1*04:01:01G	0.001142	66.0693
A*24:02:01G ~C*04:01:01G ~B*35:01:01G ~DRB1*16:01 ~DQB1*05:02:01G ~DPB1*02:01:02G	0.00114	65.9536
A*30:01:01G ~C*06:02:01G ~B*13:02:01G ~DRB1*07:01:01G ~DQB1*02:01:01G ~DPB1*04:01:01G	0.001119	64.7386
A*26:01:01G ~C*06:02:01G ~B*50:01:01G ~DRB1*07:01:01G ~DQB1*02:01:01G ~DPB1*03:01:01G	0.001113	64.3915
A*02:01:01G ~C*07:02:01G ~B*07:02:01G ~DRB1*15:01:01G ~DQB1*06:02:01G ~DPB1*03:01:01G	0.001093	63.2344
A*68:01:01G ~C*07:02:01G ~B*08:01:01G ~DRB1*07:01:01G ~DQB1*02:01:01G ~DPB1*03:01:01G	0.001069	61.8459
A*02:01:01G ~C*16:02:01G ~B*51:08 ~DRB1*13:02:01G ~DQB1*06:04:01G ~DPB1*04:01:01G	0.001066	61.6724
A*03:01:01G ~C*06:02:01G ~B*50:01:01G ~DRB1*07:01:01G ~DQB1*02:01:01G ~DPB1*03:01:01G	0.001066	61.6724
A*23:01:01G ~C*16:02:01G ~B*51:01:01G ~DRB1*04:01:01G ~DQB1*03:01:01G ~DPB1*04:02:01G	0.001053	60.9203
A*29:01:01G ~C*07:02:01G ~B*07:02:01G ~DRB1*15:01:01G ~DQB1*06:02:01G ~DPB1*04:01:01G	0.00105	60.7467
A*29:02:01G ~C*17:01:01G ~B*42:01 ~DRB1*03:02 ~DQB1*04:02:01G ~DPB1*01:01:01G	0.001047	60.5731
A*02:01:01G ~C*06:02:01G ~B*57:01:01G ~DRB1*13:01:01G ~DQB1*06:03:01G ~DPB1*04:01:01G	0.001023	59.1846
A*02:01:01G ~C*07:01:01G ~B*39:24 ~DRB1*04:01:01G ~DQB1*03:02:01G ~DPB1*17:01:01G	0.00101	58.4325
A*24:02:01G ~C*07:01:01G ~B*15:17:01G ~DRB1*13:02:01G ~DQB1*06:04:01G ~DPB1*02:01:02G	0.001008	58.3168
A*32:01:01G ~C*07:01:01G ~B*39:24 ~DRB1*13:02:01G ~DQB1*06:09:01G ~DPB1*03:01:01G	0.000994	57.5069
A*02:05:01G ~C*06:02:01G ~B*53:01:01G ~DRB1*10:01:01G ~DQB1*05:01:01G ~DPB1*04:01:01G	0.000964	55.7713
A*01:01:01G ~C*06:02:01G ~B*37:01:01G ~DRB1*10:01:01G ~DQB1*05:01:01G ~DPB1*03:01:01G	0.00096	55.5398
A*03:01:01G ~C*05:01:01G ~B*44:02:01G ~DRB1*10:01:01G ~DQB1*05:01:01G ~DPB1*04:01:01G	0.000959	55.482
A*68:01:01G ~C*07:02:01G ~B*08:01:01G ~DRB1*03:01:01G ~DQB1*02:01:01G ~DPB1*02:01:02G	0.000945	54.672
A*31:01:02G ~C*07:01:01G ~B*49:01:01G ~DRB1*13:02:01G ~DQB1*06:04:01G ~DPB1*02:01:02G	0.000936	54.1513
A*68:02:01G ~C*03:04:02 ~B*15:10 ~DRB1*03:01:01G ~DQB1*02:01:01G ~DPB1*01:01:01G	0.000932	53.9199
A*32:01:01G ~C*15:02:01G ~B*51:01:01G ~DRB1*07:01:01G ~DQB1*02:01:01G ~DPB1*17:01:01G	0.00093	53.8042
A*31:01:02G ~C*06:02:01G ~B*50:01:01G ~DRB1*07:01:01G ~DQB1*02:01:01G ~DPB1*04:01:01G	0.000927	53.6307
A*01:01:01G ~C*07:01:01G ~B*15:17:01G ~DRB1*13:02:01G ~DQB1*06:04:01G ~DPB1*02:01:02G	0.000926	53.5728
A*68:01:01G ~C*15:02:01G ~B*51:01:01G ~DRB1*04:03:01G ~DQB1*03:02:01G ~DPB1*02:01:02G	0.00092	53.2257
A*02:01:01G ~C*16:04 ~B*51:01:01G ~DRB1*13:01:01G ~DQB1*06:03:01G ~DPB1*04:01:01G	0.000919	53.1678
A*26:01:01G ~C*07:02:01G ~B*08:01:01G ~DRB1*03:01:01G ~DQB1*02:01:01G ~DPB1*17:01:01G	0.000908	52.5314
A*24:02:01G ~C*04:01:01G ~B*51:01:01G ~DRB1*04:02 ~DQB1*03:02:01G ~DPB1*02:01:02G	0.000905	52.3579
A*32:01:01G ~C*07:02:01G ~B*08:01:01G ~DRB1*03:01:01G ~DQB1*02:01:01G ~DPB1*04:01:01G	0.000905	52.3579
A*68:01:01G ~C*04:01:01G ~B*35:03:01G ~DRB1*04:05 ~DQB1*03:02:01G ~DPB1*04:01:01G	0.000895	51.7793
A*30:01:01G ~C*07:01:01G ~B*49:01:01G ~DRB1*08:04 ~DQB1*03:01:01G ~DPB1*02:01:02G	0.000892	51.6058
A*01:01:01G ~C*12:02:01G ~B*52:01 ~DRB1*15:02:01G ~DQB1*06:01:01G ~DPB1*02:01:02G	0.000891	51.5479
A*24:02:01G ~C*07:01:01G ~B*15:17:01G ~DRB1*03:01:01G ~DQB1*02:01:01G ~DPB1*04:01:01G	0.000877	50.738
A*33:03:01G ~C*03:02:01G ~B*58:01:01G ~DRB1*03:01:01G ~DQB1*02:01:01G ~DPB1*14:01:01G	0.000876	50.6801
A*01:01:01G ~C*06:02:01G ~B*37:01:01G ~DRB1*10:01:01G ~DQB1*05:01:01G ~DPB1*04:01:01G	0.000855	49.4652
A*11:01:01G ~C*12:03:01G ~B*38:01 ~DRB1*13:01:01G ~DQB1*06:03:01G ~DPB1*02:01:02G	0.000851	49.2338
A*02:01:01G ~C*07:01:01G ~B*49:01:01G ~DRB1*03:01:01G ~DQB1*02:01:01G ~DPB1*03:01:01G	0.000835	48.3081
A*30:01:01G ~C*06:02:01G ~B*50:01:01G ~DRB1*07:01:01G ~DQB1*02:01:01G ~DPB1*02:01:02G	0.000831	48.0767
A*02:11:01G ~C*15:02:01G ~B*40:06:01G ~DRB1*15:01:01G ~DQB1*06:01:01G ~DPB1*02:01:02G	0.00083	48.0188
A*01:01:01G ~C*15:02:01G ~B*51:01:01G ~DRB1*15:01:01G ~DQB1*06:02:01G ~DPB1*02:01:02G	0.000828	47.9031
A*02:01:01G ~C*02:02:02G ~B*51:01:01G ~DRB1*14:01:01G ~DQB1*05:03:01G ~DPB1*04:01:01G	0.000828	47.9031
A*02:01:01G ~C*16:04 ~B*51:01:01G ~DRB1*10:01:01G ~DQB1*05:01:01G ~DPB1*02:01:02G	0.000828	47.9031
A*26:01:01G ~C*15:02:01G ~B*51:01:01G ~DRB1*04:01:01G ~DQB1*03:02:01G ~DPB1*04:01:01G	0.000823	47.6138
A*23:01:01G ~C*06:02:01G ~B*50:01:01G ~DRB1*15:01:01G ~DQB1*06:02:01G ~DPB1*02:01:02G	0.00081	46.8617
A*68:01:01G ~C*06:02:01G ~B*50:01:01G ~DRB1*07:01:01G ~DQB1*02:01:01G ~DPB1*03:01:01G	0.000805	46.5725
A*24:02:01G ~C*04:01:01G ~B*35:02:01G ~DRB1*11:04:01G ~DQB1*03:01:01G ~DPB1*04:01:01G	0.000803	46.4568
A*30:01:01G ~C*06:02:01G ~B*50:01:01G ~DRB1*07:01:01G ~DQB1*02:01:01G ~DPB1*03:01:01G	0.000801	46.3411
A*02:01:01G ~C*15:02:01G ~B*51:01:01G ~DRB1*11:01:01G ~DQB1*03:01:01G ~DPB1*04:01:01G	0.00079	45.7047
A*01:01:01G ~C*07:02:01G ~B*08:01:01G ~DRB1*03:01:01G ~DQB1*02:01:01G ~DPB1*04:01:01G	0.000788	45.589
A*02:01:01G ~C*07:02:01G ~B*07:02:01G ~DRB1*13:02:01G ~DQB1*06:03:01G ~DPB1*02:01:02G	0.000786	45.4732
A*33:03:01G ~C*15:02:01G ~B*51:01:01G ~DRB1*04:03:01G ~DQB1*03:02:01G ~DPB1*04:01:01G	0.000774	44.779
A*03:02:01G ~C*15:02:01G ~B*51:01:01G ~DRB1*01:01:01G ~DQB1*05:01:01G ~DPB1*02:01:02G	0.000772	44.6633
A*26:01:01G ~C*14:03 ~B*44:03:01G ~DRB1*04:05 ~DQB1*03:02:01G ~DPB1*02:01:02G	0.00077	44.5476
A*29:02:01G ~C*02:02:02G ~B*27:02 ~DRB1*01:01:01G ~DQB1*05:04 ~DPB1*02:01:02G	0.00077	44.5476
A*11:01:01G ~C*04:01:01G ~B*51:01:01G ~DRB1*04:02 ~DQB1*03:02:01G ~DPB1*04:01:01G	0.000765	44.2583
A*01:01:01G ~C*06:02:01G ~B*37:01:01G ~DRB1*10:01:01G ~DQB1*05:01:01G ~DPB1*02:01:02G	0.00076	43.969
A*01:01:01G ~C*04:01:01G ~B*35:08 ~DRB1*15:01:01G ~DQB1*06:02:01G ~DPB1*02:01:02G	0.000757	43.7955
A*26:01:01G ~C*12:03:01G ~B*38:01 ~DRB1*13:01:01G ~DQB1*06:03:01G ~DPB1*02:01:02G	0.000753	43.5641
A*33:03:01G ~C*06:02:01G ~B*50:01:01G ~DRB1*07:01:01G ~DQB1*02:01:01G ~DPB1*04:01:01G	0.000753	43.5641
A*01:01:01G ~C*06:02:01G ~B*37:01:01G ~DRB1*13:01:01G ~DQB1*06:03:01G ~DPB1*04:01:01G	0.000744	43.0434
A*02:01:01G ~C*15:02:01G ~B*51:01:01G ~DRB1*07:01:01G ~DQB1*02:01:01G ~DPB1*02:01:02G	0.000743	42.9855
A*26:01:01G ~C*07:02:01G ~B*08:01:01G ~DRB1*03:01:01G ~DQB1*02:01:01G ~DPB1*14:01:01G	0.000743	42.9855
A*31:01:02G ~C*04:01:01G ~B*35:08 ~DRB1*15:01:01G ~DQB1*06:02:01G ~DPB1*03:01:01G	0.000742	42.9277
A*24:02:01G ~C*02:02:02G ~B*27:05:02G ~DRB1*04:03:01G ~DQB1*03:02:01G ~DPB1*02:01:02G	0.000732	42.3491
A*03:01:01G ~C*12:02:01G ~B*52:01 ~DRB1*15:02:01G ~DQB1*06:01:01G ~DPB1*04:01:01G	0.000731	42.2913
A*02:01:01G ~C*03:02:01G ~B*58:01:01G ~DRB1*03:01:01G ~DQB1*02:01:01G ~DPB1*04:01:01G	0.000726	42.002
A*26:17 ~C*14:02:01G ~B*51:01:01G ~DRB1*15:01:01G ~DQB1*06:02:01G ~DPB1*04:01:01G	0.000726	42.002
A*24:02:01G ~C*01:02:01G ~B*55:01:01G ~DRB1*13:01:01G ~DQB1*06:03:01G ~DPB1*04:01:01G	0.00072	41.6549
A*02:01:01G ~C*15:02:01G ~B*51:01:01G ~DRB1*04:02 ~DQB1*03:02:01G ~DPB1*03:01:01G	0.000713	41.2499
A*02:01:01G ~C*07:02:01G ~B*07:02:01G ~DRB1*13:01:01G ~DQB1*06:03:01G ~DPB1*02:01:02G	0.000712	41.192
A*02:01:01G ~C*03:02:01G ~B*58:01:01G ~DRB1*13:02:01G ~DQB1*06:09:01G ~DPB1*13:01:01G	0.000707	40.9028
A*26:01:01G ~C*12:03:01G ~B*38:01 ~DRB1*13:01:01G ~DQB1*06:03:01G ~DPB1*04:02:01G	0.000696	40.2664
A*02:05:01G ~C*06:02:01G ~B*50:01:01G ~DRB1*04:03:01G ~DQB1*03:02:01G ~DPB1*04:01:01G	0.000694	40.1507
A*03:01:01G ~C*08:02:01G ~B*14:02 ~DRB1*13:02:01G ~DQB1*06:09:01G ~DPB1*04:01:01G	0.00069	39.9193
A*29:01:01G ~C*15:05:01G ~B*07:05:01G ~DRB1*16:01 ~DQB1*05:02:01G ~DPB1*03:01:01G	0.000688	39.8036
A*02:01:01G ~C*16:04 ~B*51:01:01G ~DRB1*10:01:01G ~DQB1*05:01:01G ~DPB1*03:01:01G	0.000685	39.63
A*02:05:01G ~C*06:02:01G ~B*50:01:01G ~DRB1*10:01:01G ~DQB1*05:01:01G ~DPB1*04:01:01G	0.000685	39.63
A*02:05:01G ~C*04:07 ~B*49:01:01G ~DRB1*03:01:01G ~DQB1*02:01:01G ~DPB1*04:01:01G	0.000683	39.5143
A*32:01:01G ~C*04:01:01G ~B*50:01:01G ~DRB1*04:03:01G ~DQB1*03:02:01G ~DPB1*04:01:01G	0.000677	39.1672
A*03:01:01G ~C*04:01:01G ~B*35:03:01G ~DRB1*04:03:01G ~DQB1*03:02:01G ~DPB1*04:01:01G	0.000675	39.0515
A*01:01:01G ~C*04:01:01G ~B*35:03:01G ~DRB1*11:12 ~DQB1*03:01:01G ~DPB1*04:02:01G	0.000674	38.9936
A*30:04:01G ~C*12:03:01G ~B*18:01:01G ~DRB1*15:03:01G ~DQB1*06:03:01G ~DPB1*30:01	0.000674	38.9936
A*11:01:01G ~C*06:02:01G ~B*50:01:01G ~DRB1*07:01:01G ~DQB1*02:01:01G ~DPB1*02:01:02G	0.000672	38.8779
A*24:02:01G ~C*07:02:01G ~B*08:01:01G ~DRB1*03:01:01G ~DQB1*02:01:01G ~DPB1*02:01:02G	0.000668	38.6465
A*68:01:01G ~C*07:02:01G ~B*08:01:01G ~DRB1*15:02:01G ~DQB1*06:01:01G ~DPB1*03:01:01G	0.000667	38.5886
A*02:01:01G ~C*16:02:01G ~B*51:01:01G ~DRB1*13:01:01G ~DQB1*06:03:01G ~DPB1*02:01:02G	0.000664	38.4151
A*74:01:01G ~C*16:02:01G ~B*51:01:01G ~DRB1*16:01 ~DQB1*05:02:01G ~DPB1*02:01:02G	0.00066	38.1836
A*02:05:01G ~C*06:02:01G ~B*50:01:01G ~DRB1*07:01:01G ~DQB1*02:01:01G ~DPB1*04:02:01G	0.000655	37.8944
A*11:01:01G ~C*12:02:01G ~B*52:01 ~DRB1*15:02:01G ~DQB1*06:01:01G ~DPB1*02:01:02G	0.000652	37.7208
A*30:02:01G ~C*04:01:01G ~B*53:01:01G ~DRB1*13:02:01G ~DQB1*06:09:01G ~DPB1*02:01:02G	0.000652	37.7208
A*02:01:01G ~C*15:02:01G ~B*51:01:01G ~DRB1*01:01:01G ~DQB1*05:01:01G ~DPB1*02:01:02G	0.000646	37.3737
A*02:01:01G ~C*15:04:01G ~B*51:01:01G ~DRB1*04:03:01G ~DQB1*03:02:01G ~DPB1*04:01:01G	0.000646	37.3737
A*31:01:02G ~C*15:02:01G ~B*51:01:01G ~DRB1*03:01:01G ~DQB1*02:01:01G ~DPB1*04:01:01G	0.000642	37.1423
A*03:01:01G ~C*07:02:01G ~B*08:01:01G ~DRB1*03:01:01G ~DQB1*02:01:01G ~DPB1*02:01:02G	0.000638	36.9109
A*32:01:01G ~C*04:01:01G ~B*50:01:01G ~DRB1*04:03:01G ~DQB1*03:02:01G ~DPB1*02:01:02G	0.000638	36.9109
A*68:01:01G ~C*06:02:01G ~B*50:01:01G ~DRB1*07:01:01G ~DQB1*02:01:01G ~DPB1*04:01:01G	0.000635	36.7373
A*74:03 ~C*15:02:01G ~B*51:01:01G ~DRB1*16:01 ~DQB1*05:02:01G ~DPB1*04:01:01G	0.000629	36.3902
A*23:01:01G ~C*06:02:01G ~B*50:01:01G ~DRB1*07:01:01G ~DQB1*02:01:01G ~DPB1*14:01:01G	0.000627	36.2745
A*02:01:01G ~C*15:05:01G ~B*73:01 ~DRB1*10:01:01G ~DQB1*05:01:01G ~DPB1*04:01:01G	0.000624	36.1009
A*03:01:01G ~C*12:03:01G ~B*18:01:01G ~DRB1*11:04:01G ~DQB1*03:01:01G ~DPB1*04:01:01G	0.000619	35.8116
A*23:01:01G ~C*06:02:01G ~B*50:01:01G ~DRB1*03:01:01G ~DQB1*02:01:01G ~DPB1*04:01:01G	0.000619	35.8116
A*02:01:01G ~C*06:02:01G ~B*50:01:01G ~DRB1*15:01:01G ~DQB1*06:02:01G ~DPB1*02:01:02G	0.000617	35.6959
A*23:01:01G ~C*06:02:01G ~B*50:01:01G ~DRB1*07:01:01G ~DQB1*03:02:01G ~DPB1*04:01:01G	0.000617	35.6959
A*31:01:02G ~C*03:02:01G ~B*51:01:01G ~DRB1*15:01:01G ~DQB1*06:02:01G ~DPB1*04:01:01G	0.000611	35.3488
A*01:01:01G ~C*04:01:01G ~B*35:01:01G ~DRB1*04:02 ~DQB1*03:02:01G ~DPB1*02:01:02G	0.00061	35.2909
A*26:01:01G ~C*12:03:01G ~B*38:01 ~DRB1*14:01:01G ~DQB1*05:03:01G ~DPB1*04:01:01G	0.00061	35.2909
A*02:01:01G ~C*07:01:01G ~B*50:01:01G ~DRB1*07:01:01G ~DQB1*02:01:01G ~DPB1*10:01:01G	0.000609	35.2331
A*31:01:02G ~C*15:02:01G ~B*51:01:01G ~DRB1*13:01:01G ~DQB1*06:03:01G ~DPB1*14:01:01G	0.000604	34.9438
A*02:01:01G ~C*04:01:01G ~B*35:08 ~DRB1*04:03:01G ~DQB1*03:02:01G ~DPB1*04:01:01G	0.000603	34.886
A*02:01:01G ~C*15:05:01G ~B*73:01 ~DRB1*10:01:01G ~DQB1*05:01:01G ~DPB1*17:01:01G	0.000602	34.8281
A*24:02:01G ~C*07:02:01G ~B*08:01:01G ~DRB1*03:01:01G ~DQB1*02:01:01G ~DPB1*03:01:01G	0.000602	34.8281
A*02:01:01G ~C*15:02:01G ~B*51:01:01G ~DRB1*07:01:01G ~DQB1*02:01:01G ~DPB1*03:01:01G	0.000597	34.5388
A*01:01:01G ~C*06:02:01G ~B*50:01:01G ~DRB1*07:01:01G ~DQB1*02:01:01G ~DPB1*02:01:02G	0.000593	34.3074
A*02:01:01G ~C*15:02:01G ~B*51:01:01G ~DRB1*10:01:01G ~DQB1*05:01:01G ~DPB1*02:01:02G	0.000592	34.2496
A*11:01:01G ~C*06:02:01G ~B*13:02:01G ~DRB1*07:01:01G ~DQB1*02:01:01G ~DPB1*04:01:01G	0.00059	34.1339
A*03:01:01G ~C*07:01:01G ~B*15:17:01G ~DRB1*13:05 ~DQB1*03:01:01G ~DPB1*09:01:01	0.000588	34.0182
A*02:02:01G ~C*06:02:01G ~B*58:02 ~DRB1*11:02 ~DQB1*03:01:01G ~DPB1*04:02:01G	0.000585	33.8446
A*02:01:01G ~C*06:02:01G ~B*50:01:01G ~DRB1*04:03:01G ~DQB1*03:02:01G ~DPB1*04:01:01G	0.000583	33.7289
A*74:01:01G ~C*04:01:01G ~B*35:03:01G ~DRB1*04:05 ~DQB1*03:02:01G ~DPB1*02:01:02G	0.00058	33.5553
A*01:01:01G ~C*06:02:01G ~B*50:01:01G ~DRB1*07:01:01G ~DQB1*02:01:01G ~DPB1*03:01:01G	0.000578	33.4396
A*30:02:01G ~C*16:02:01G ~B*51:01:01G ~DRB1*04:03:01G ~DQB1*03:02:01G ~DPB1*04:01:01G	0.000577	33.3818
A*02:05:01G ~C*06:02:01G ~B*50:01:01G ~DRB1*10:01:01G ~DQB1*05:01:01G ~DPB1*02:01:02G	0.000576	33.3239
A*23:01:01G ~C*15:02:01G ~B*51:01:01G ~DRB1*04:02 ~DQB1*03:02:01G ~DPB1*04:01:01G	0.000574	33.2082
A*31:01:02G ~C*15:02:01G ~B*51:01:01G ~DRB1*07:01:01G ~DQB1*02:01:01G ~DPB1*04:01:01G	0.00057	32.9768
A*02:01:01G ~C*15:02:01G ~B*51:01:01G ~DRB1*15:01:01G ~DQB1*06:02:01G ~DPB1*04:01:01G	0.000567	32.8032
A*03:01:01G ~C*04:01:01G ~B*15:03:01G ~DRB1*13:02:01G ~DQB1*06:04:01G ~DPB1*04:01:01G	0.000566	32.7454
A*02:01:01G ~C*07:02:01G ~B*07:02:01G ~DRB1*04:03:01G ~DQB1*03:02:01G ~DPB1*04:01:01G	0.000554	32.0511
A*03:02:01G ~C*06:02:01G ~B*50:01:01G ~DRB1*07:01:01G ~DQB1*02:01:01G ~DPB1*03:01:01G	0.000553	31.9933
A*68:01:01G ~C*15:02:01G ~B*51:01:01G ~DRB1*11:01:01G ~DQB1*03:01:01G ~DPB1*04:01:01G	0.000552	31.9354
A*26:01:01G ~C*12:03:01G ~B*38:01 ~DRB1*13:03:01G ~DQB1*03:01:01G ~DPB1*04:01:01G	0.000549	31.7618
A*31:01:02G ~C*07:02:01G ~B*08:01:01G ~DRB1*03:01:01G ~DQB1*02:01:01G ~DPB1*04:01:01G	0.000548	31.704
A*02:01:01G ~C*16:02:01G ~B*51:01:01G ~DRB1*04:08 ~DQB1*03:01:01G ~DPB1*02:01:02G	0.000547	31.6461
A*31:01:02G ~C*06:02:01G ~B*50:01:01G ~DRB1*07:01:01G ~DQB1*02:01:01G ~DPB1*14:01:01G	0.000545	31.5304
A*02:01:01G ~C*07:02:01G ~B*07:02:01G ~DRB1*15:01:01G ~DQB1*06:02:01G ~DPB1*17:01:01G	0.000544	31.4726
A*02:01:01G ~C*15:04:01G ~B*51:01:01G ~DRB1*11:01:01G ~DQB1*03:01:01G ~DPB1*04:01:01G	0.000542	31.3569
A*23:01:01G ~C*07:01:01G ~B*49:01:01G ~DRB1*11:04:01G ~DQB1*03:01:01G ~DPB1*04:01:01G	0.00054	31.2412
A*32:01:01G ~C*04:01:01G ~B*15:03:01G ~DRB1*04:05 ~DQB1*02:01:01G ~DPB1*03:01:01G	0.000539	31.1833
A*01:01:01G ~C*06:02:01G ~B*57:01:01G ~DRB1*07:01:01G ~DQB1*03:03:02G ~DPB1*04:01:01G	0.000536	31.0097
A*02:01:01G ~C*15:05:01G ~B*73:01 ~DRB1*01:02 ~DQB1*05:01:01G ~DPB1*01:01:02G	0.000536	31.0097
A*02:02:01G ~C*17:01:01G ~B*41:01 ~DRB1*04:05 ~DQB1*02:01:01G ~DPB1*03:01:01G	0.000536	31.0097
A*02:01:01G ~C*18:01:01G ~B*57:02 ~DRB1*15:03:01G ~DQB1*06:03:01G ~DPB1*30:01	0.000534	30.894
A*68:01:01G ~C*07:02:01G ~B*08:01:01G ~DRB1*15:01:01G ~DQB1*06:02:01G ~DPB1*02:01:02G	0.000529	30.6048
A*31:01:02G ~C*01:02:01G ~B*15:08 ~DRB1*07:01:01G ~DQB1*03:03:02G ~DPB1*04:01:01G	0.000528	30.5469
A*02:01:01G ~C*16:04 ~B*51:01:01G ~DRB1*10:01:01G ~DQB1*05:01:01G ~DPB1*13:01:01G	0.000524	30.3155
A*03:01:01G ~C*04:01:01G ~B*35:01:01G ~DRB1*01:01:01G ~DQB1*05:01:01G ~DPB1*04:01:01G	0.000521	30.1419
A*31:01:02G ~C*04:01:01G ~B*35:03:01G ~DRB1*04:05 ~DQB1*03:02:01G ~DPB1*03:01:01G	0.00052	30.0841
A*03:02:01G ~C*15:05:01G ~B*73:01 ~DRB1*01:02 ~DQB1*05:01:01G ~DPB1*39:01:01G	0.000518	29.9684
A*02:01:01G ~C*06:02:01G ~B*50:01:01G ~DRB1*13:02:01G ~DQB1*06:04:01G ~DPB1*02:01:02G	0.000517	29.9105
A*03:02:01G ~C*16:04 ~B*44:02:01G ~DRB1*04:02 ~DQB1*03:02:01G ~DPB1*04:02:01G	0.000513	29.6791
A*02:01:01G ~C*07:01:01G ~B*49:01:01G ~DRB1*03:01:01G ~DQB1*02:01:01G ~DPB1*04:01:01G	0.000512	29.6212
A*26:01:01G ~C*14:03 ~B*44:03:01G ~DRB1*04:05 ~DQB1*03:02:01G ~DPB1*04:01:01G	0.000512	29.6212
A*02:01:01G ~C*15:02:01G ~B*51:01:01G ~DRB1*11:01:01G ~DQB1*03:01:01G ~DPB1*02:01:02G	0.000509	29.4477
A*30:02:01G ~C*04:01:01G ~B*53:01:01G ~DRB1*03:01:01G ~DQB1*02:01:01G ~DPB1*03:01:01G	0.000509	29.4477
A*32:01:01G ~C*07:01:01G ~B*49:01:01G ~DRB1*13:02:01G ~DQB1*06:04:01G ~DPB1*04:01:01G	0.000508	29.3898
A*33:01:01G ~C*08:02:01G ~B*14:02 ~DRB1*01:02 ~DQB1*05:01:01G ~DPB1*02:01:02G	0.000504	29.1584
A*02:01:01G ~C*16:02:01G ~B*44:03:01G ~DRB1*04:02 ~DQB1*03:02:01G ~DPB1*02:01:02G	0.000501	28.9849
A*23:01:01G ~C*07:01:01G ~B*49:01:01G ~DRB1*03:01:01G ~DQB1*02:01:01G ~DPB1*03:01:01G	0.000501	28.9849
A*02:01:01G ~C*17:01:01G ~B*42:01 ~DRB1*03:02 ~DQB1*04:02:01G ~DPB1*01:01:01G	0.000498	28.8113
A*29:02:01G ~C*07:01:01G ~B*08:01:01G ~DRB1*03:01:01G ~DQB1*02:01:01G ~DPB1*04:01:01G	0.00049	28.3485
A*30:01:01G ~C*06:02:01G ~B*13:02:01G ~DRB1*07:01:01G ~DQB1*02:01:01G ~DPB1*14:01:01G	0.000487	28.1749
A*02:01:01G ~C*12:02:01G ~B*52:01 ~DRB1*15:02:01G ~DQB1*06:01:01G ~DPB1*04:01:01G	0.000486	28.117
A*23:01:01G ~C*06:02:01G ~B*50:01:01G ~DRB1*15:01:01G ~DQB1*06:02:01G ~DPB1*04:01:01G	0.000486	28.117
A*24:02:05 ~C*12:02:01G ~B*40:06:01G ~DRB1*12:02 ~DQB1*03:01:01G ~DPB1*02:01:02G	0.000486	28.117
A*02:22:01G ~C*03:02:01G ~B*58:01:01G ~DRB1*03:01:01G ~DQB1*02:01:01G ~DPB1*17:01:01G	0.000484	28.0013
A*03:02:01G ~C*12:02:01G ~B*52:01 ~DRB1*15:02:01G ~DQB1*06:01:01G ~DPB1*02:01:02G	0.000484	28.0013
A*32:01:01G ~C*02:02:02G ~B*40:02:01G ~DRB1*04:02 ~DQB1*03:02:01G ~DPB1*05:01:01G	0.000484	28.0013
A*68:01:02G ~C*15:02:01G ~B*51:01:01G ~DRB1*15:06 ~DQB1*05:02:01G ~DPB1*04:01:01G	0.000481	27.8278
A*68:01:01G ~C*15:02:01G ~B*51:01:01G ~DRB1*13:01:01G ~DQB1*06:03:01G ~DPB1*47:01:01G	0.000479	27.7121
A*03:01:01G ~C*12:02:01G ~B*52:01 ~DRB1*15:02:01G ~DQB1*06:01:01G ~DPB1*02:01:02G	0.000477	27.5964
A*02:01:01G ~C*15:02:01G ~B*51:01:01G ~DRB1*11:04:01G ~DQB1*03:01:01G ~DPB1*04:02:01G	0.000474	27.4228
A*02:01:01G ~C*07:01:01G ~B*15:17:01G ~DRB1*13:02:01G ~DQB1*06:04:01G ~DPB1*02:01:02G	0.000473	27.3649
A*02:01:01G ~C*14:02:01G ~B*51:01:01G ~DRB1*10:01:01G ~DQB1*05:01:01G ~DPB1*14:01:01G	0.000467	27.0178
A*02:01:01G ~C*15:05:01G ~B*73:01 ~DRB1*01:02 ~DQB1*05:01:01G ~DPB1*04:01:01G	0.000467	27.0178
A*26:01:01G ~C*03:03:01G ~B*55:01:01G ~DRB1*03:01:01G ~DQB1*02:01:01G ~DPB1*02:01:02G	0.000467	27.0178
A*68:01:01G ~C*06:02:01G ~B*50:01:01G ~DRB1*07:01:01G ~DQB1*02:01:01G ~DPB1*02:01:02G	0.000466	26.96
A*23:01:01G ~C*16:02:01G ~B*51:08 ~DRB1*13:02:01G ~DQB1*06:04:01G ~DPB1*02:01:02G	0.000463	26.7864
A*26:01:01G ~C*07:02:01G ~B*07:02:01G ~DRB1*11:04:01G ~DQB1*03:01:01G ~DPB1*04:02:01G	0.000459	26.555
A*11:01:01G ~C*06:02:01G ~B*50:01:01G ~DRB1*07:01:01G ~DQB1*02:01:01G ~DPB1*03:01:01G	0.000456	26.3814
A*68:01:02G ~C*03:04:01G ~B*40:01:01G ~DRB1*04:03:01G ~DQB1*03:02:01G ~DPB1*04:01:01G	0.000452	26.15
A*26:01:01G ~C*15:04:01G ~B*51:01:01G ~DRB1*15:01:01G ~DQB1*06:02:01G ~DPB1*04:01:01G	0.000451	26.0922
A*03:01:01G ~C*07:02:01G ~B*07:02:01G ~DRB1*15:01:01G ~DQB1*06:02:01G ~DPB1*04:01:01G	0.00045	26.0343
A*23:01:01G ~C*15:05:01G ~B*07:05:01G ~DRB1*04:03:01G ~DQB1*03:02:01G ~DPB1*04:01:01G	0.000448	25.9186
A*30:02:01G ~C*07:01:01G ~B*08:01:01G ~DRB1*03:01:01G ~DQB1*02:01:01G ~DPB1*04:02:01G	0.000448	25.9186
A*02:05:01G ~C*06:02:01G ~B*50:01:01G ~DRB1*03:01:01G ~DQB1*02:01:01G ~DPB1*04:01:01G	0.000447	25.8607
A*68:01:01G ~C*15:02:01G ~B*51:01:01G ~DRB1*04:02 ~DQB1*03:02:01G ~DPB1*04:01:01G	0.000447	25.8607
A*23:01:01G ~C*06:02:01G ~B*50:01:01G ~DRB1*16:01 ~DQB1*05:02:01G ~DPB1*02:01:02G	0.000445	25.745
A*02:01:01G ~C*15:02:01G ~B*51:01:01G ~DRB1*13:01:01G ~DQB1*06:03:01G ~DPB1*02:01:02G	0.000444	25.6872
A*02:01:01G ~C*15:02:01G ~B*51:01:01G ~DRB1*16:01 ~DQB1*05:02:01G ~DPB1*02:01:02G	0.000444	25.6872
A*30:02:01G ~C*15:04:01G ~B*51:01:01G ~DRB1*11:01:01G ~DQB1*03:01:01G ~DPB1*04:01:01G	0.000443	25.6293
A*02:01:01G ~C*07:02:01G ~B*07:02:01G ~DRB1*03:01:01G ~DQB1*02:01:01G ~DPB1*03:01:01G	0.000442	25.5715
A*02:02:01G ~C*17:01:01G ~B*41:01 ~DRB1*04:05 ~DQB1*02:01:01G ~DPB1*14:01:01G	0.000442	25.5715
A*31:01:02G ~C*15:02:01G ~B*51:01:01G ~DRB1*07:01:01G ~DQB1*02:01:01G ~DPB1*03:01:01G	0.000438	25.3401
A*68:01:01G ~C*16:02:01G ~B*51:01:01G ~DRB1*13:01:01G ~DQB1*06:03:01G ~DPB1*02:01:02G	0.000438	25.3401
A*68:01:01G ~C*15:04:01G ~B*51:01:01G ~DRB1*11:01:01G ~DQB1*03:01:01G ~DPB1*02:01:02G	0.000433	25.0508
A*02:01:01G ~C*17:01:01G ~B*41:01 ~DRB1*03:01:01G ~DQB1*02:01:01G ~DPB1*02:01:02G	0.000432	24.9929
A*11:01:01G ~C*07:02:01G ~B*08:01:01G ~DRB1*03:01:01G ~DQB1*02:01:01G ~DPB1*04:01:01G	0.000432	24.9929
A*68:01:01G ~C*15:02:01G ~B*51:01:01G ~DRB1*13:01:01G ~DQB1*06:03:01G ~DPB1*03:01:01G	0.000432	24.9929
A*24:02:01G ~C*12:03:01G ~B*18:01:01G ~DRB1*11:04:01G ~DQB1*03:01:01G ~DPB1*02:01:02G	0.000431	24.9351
A*24:02:01G ~C*07:02:01G ~B*08:01:01G ~DRB1*03:01:01G ~DQB1*02:01:01G ~DPB1*13:01:01G	0.000429	24.8194
A*24:02:01G ~C*15:02:01G ~B*51:01:01G ~DRB1*11:01:01G ~DQB1*03:01:01G ~DPB1*02:01:02G	0.000429	24.8194
A*02:01:01G ~C*05:01:01G ~B*44:02:01G ~DRB1*04:01:01G ~DQB1*03:01:01G ~DPB1*04:01:01G	0.000428	24.7615
A*02:01:01G ~C*16:02:01G ~B*51:01:01G ~DRB1*03:01:01G ~DQB1*02:01:01G ~DPB1*04:01:01G	0.000428	24.7615
A*02:01:01G ~C*16:01:01G ~B*45:01:01G ~DRB1*13:01:01G ~DQB1*06:03:01G ~DPB1*01:01:01G	0.000426	24.6458
A*33:03:01G ~C*15:02:01G ~B*51:01:01G ~DRB1*11:01:01G ~DQB1*03:01:01G ~DPB1*04:01:01G	0.000426	24.6458
A*24:02:01G ~C*04:01:01G ~B*35:01:01G ~DRB1*04:02 ~DQB1*03:02:01G ~DPB1*02:01:02G	0.000424	24.5301
A*03:01:01G ~C*06:02:01G ~B*50:01:01G ~DRB1*04:06:01G ~DQB1*04:02:01G ~DPB1*14:01:01G	0.000423	24.4722
A*11:01:01G ~C*06:02:01G ~B*50:01:01G ~DRB1*07:01:01G ~DQB1*02:01:01G ~DPB1*04:01:01G	0.000422	24.4144
A*23:01:01G ~C*07:02:01G ~B*08:01:01G ~DRB1*03:01:01G ~DQB1*02:01:01G ~DPB1*04:01:01G	0.000422	24.4144
A*01:01:01G ~C*04:01:01G ~B*35:02:01G ~DRB1*11:04:01G ~DQB1*06:03:01G ~DPB1*02:01:02G	0.000421	24.3565
A*01:01:01G ~C*06:02:01G ~B*37:01:01G ~DRB1*04:03:01G ~DQB1*03:02:01G ~DPB1*04:01:01G	0.000421	24.3565
A*02:01:01G ~C*14:02:01G ~B*51:01:01G ~DRB1*08:03 ~DQB1*03:01:01G ~DPB1*04:01:01G	0.000417	24.1251
A*01:01:01G ~C*15:02:01G ~B*51:01:01G ~DRB1*09:01:02G ~DQB1*03:03:02G ~DPB1*04:01:01G	0.000416	24.0673
A*03:01:01G ~C*06:02:01G ~B*50:01:01G ~DRB1*04:02 ~DQB1*03:02:01G ~DPB1*02:01:02G	0.000416	24.0673
A*02:01:01G ~C*15:05:01G ~B*73:01 ~DRB1*01:02 ~DQB1*05:01:01G ~DPB1*13:01:01G	0.000415	24.0094
A*30:01:01G ~C*08:02:01G ~B*14:02 ~DRB1*08:04 ~DQB1*03:01:01G ~DPB1*02:01:02G	0.000415	24.0094
A*68:02:01G ~C*07:02:01G ~B*07:02:01G ~DRB1*11:02 ~DQB1*03:01:01G ~DPB1*04:02:01G	0.000415	24.0094
A*02:01:01G ~C*06:02:01G ~B*53:01:01G ~DRB1*10:01:01G ~DQB1*05:01:01G ~DPB1*17:01:01G	0.000414	23.9516
A*02:01:01G ~C*07:01:01G ~B*49:01:01G ~DRB1*13:01:01G ~DQB1*06:03:01G ~DPB1*13:01:01G	0.000414	23.9516
A*03:01:01G ~C*08:02:01G ~B*14:02 ~DRB1*11:02 ~DQB1*03:01:01G ~DPB1*02:01:02G	0.000414	23.9516
A*02:01:01G ~C*08:02:01G ~B*14:02 ~DRB1*01:02 ~DQB1*05:01:01G ~DPB1*13:01:01G	0.000411	23.778
A*33:03:01G ~C*07:01:01G ~B*44:03:02G ~DRB1*07:01:01G ~DQB1*02:01:01G ~DPB1*04:02:01G	0.00041	23.7201
A*26:01:01G ~C*06:02:01G ~B*50:01:01G ~DRB1*07:01:01G ~DQB1*02:01:01G ~DPB1*04:01:01G	0.000409	23.6623
A*68:01:02G ~C*15:02:01G ~B*51:01:01G ~DRB1*15:01:01G ~DQB1*06:02:01G ~DPB1*04:01:01G	0.000408	23.6044
A*03:02:01G ~C*03:02:01G ~B*58:01:01G ~DRB1*04:03:01G ~DQB1*03:02:01G ~DPB1*02:01:02G	0.000405	23.4309
A*29:01:01G ~C*15:05:01G ~B*07:05:01G ~DRB1*16:01 ~DQB1*05:02:01G ~DPB1*04:01:01G	0.000405	23.4309
A*02:01:01G ~C*07:01:01G ~B*57:03:01G ~DRB1*03:01:01G ~DQB1*02:01:01G ~DPB1*02:01:02G	0.000402	23.2573
A*31:01:02G ~C*15:02:01G ~B*51:01:01G ~DRB1*04:03:01G ~DQB1*03:02:01G ~DPB1*04:01:01G	0.000402	23.2573
A*02:01:01G ~C*07:01:01G ~B*18:01:01G ~DRB1*04:02 ~DQB1*03:02:01G ~DPB1*04:01:01G	0.000401	23.1995
A*26:01:01G ~C*07:02:01G ~B*08:01:01G ~DRB1*03:01:01G ~DQB1*02:01:01G ~DPB1*13:01:01G	0.000401	23.1995
A*33:03:01G ~C*07:02:01G ~B*08:01:01G ~DRB1*03:01:01G ~DQB1*02:01:01G ~DPB1*04:01:01G	0.000401	23.1995
A*02:11:01G ~C*15:02:01G ~B*40:06:01G ~DRB1*15:01:01G ~DQB1*06:01:01G ~DPB1*04:01:01G	0.000398	23.0259
A*02:01:01G ~C*15:02:01G ~B*51:01:01G ~DRB1*04:05 ~DQB1*02:01:01G ~DPB1*03:01:01G	0.000397	22.968
A*02:03:01G ~C*07:02:01G ~B*38:02:01G ~DRB1*15:01:01G ~DQB1*05:03:01G ~DPB1*02:01:02G	0.000397	22.968
A*23:01:01G ~C*07:01:01G ~B*49:01:01G ~DRB1*01:02 ~DQB1*05:01:01G ~DPB1*14:01:01G	0.000397	22.968
A*32:01:01G ~C*15:04:01G ~B*51:01:01G ~DRB1*11:01:01G ~DQB1*02:01:01G ~DPB1*04:01:01G	0.000396	22.9102
A*11:01:01G ~C*12:02:01G ~B*52:01 ~DRB1*15:02:01G ~DQB1*06:01:01G ~DPB1*01:01:01G	0.000394	22.7945
A*68:01:01G ~C*15:02:01G ~B*51:01:01G ~DRB1*04:03:01G ~DQB1*03:02:01G ~DPB1*04:01:01G	0.000394	22.7945
A*01:01:01G ~C*12:03:01G ~B*18:01:01G ~DRB1*11:04:01G ~DQB1*03:01:01G ~DPB1*04:01:01G	0.000392	22.6788
A*02:05:01G ~C*03:02:01G ~B*58:01:01G ~DRB1*03:01:01G ~DQB1*02:01:01G ~DPB1*02:01:02G	0.000391	22.6209
A*02:01:01G ~C*16:02:01G ~B*51:01:01G ~DRB1*13:01:01G ~DQB1*06:03:01G ~DPB1*04:02:01G	0.000388	22.4474
A*23:01:01G ~C*04:01:01G ~B*44:03:01G ~DRB1*04:02 ~DQB1*03:02:01G ~DPB1*14:01:01G	0.000388	22.4474
A*01:01:01G ~C*15:02:01G ~B*51:01:01G ~DRB1*04:02 ~DQB1*03:02:01G ~DPB1*04:01:01G	0.000386	22.3316
A*02:01:01G ~C*04:01:01G ~B*35:08 ~DRB1*04:08 ~DQB1*03:01:01G ~DPB1*04:01:01G	0.000384	22.2159
A*03:01:01G ~C*06:02:01G ~B*50:01:01G ~DRB1*04:06:01G ~DQB1*04:02:01G ~DPB1*02:01:02G	0.000384	22.2159
A*32:01:01G ~C*12:03:01G ~B*39:01:01G ~DRB1*04:02 ~DQB1*03:02:01G ~DPB1*02:01:02G	0.00038	21.9845
A*02:01:01G ~C*02:02:02G ~B*51:01:01G ~DRB1*15:01:01G ~DQB1*06:02:01G ~DPB1*02:01:02G	0.000379	21.9267
A*02:01:01G ~C*14:02:01G ~B*51:01:01G ~DRB1*13:02:01G ~DQB1*06:04:01G ~DPB1*02:01:02G	0.000379	21.9267
A*68:01:01G ~C*07:02:01G ~B*07:02:01G ~DRB1*03:01:01G ~DQB1*02:01:01G ~DPB1*04:01:01G	0.000379	21.9267
A*02:05:01G ~C*06:02:01G ~B*53:01:01G ~DRB1*03:01:01G ~DQB1*02:01:01G ~DPB1*02:01:02G	0.000377	21.811
A*02:01:01G ~C*04:01:01G ~B*35:01:01G ~DRB1*14:01:01G ~DQB1*05:03:01G ~DPB1*04:01:01G	0.000376	21.7531
A*02:01:01G ~C*04:01:01G ~B*53:01:01G ~DRB1*13:02:01G ~DQB1*06:09:01G ~DPB1*04:01:01G	0.000376	21.7531
A*32:01:01G ~C*07:01:01G ~B*49:01:01G ~DRB1*13:02:01G ~DQB1*06:04:01G ~DPB1*55:01:01G	0.000376	21.7531
A*02:01:01G ~C*16:04 ~B*51:01:01G ~DRB1*10:01:01G ~DQB1*05:01:01G ~DPB1*17:01:01G	0.000374	21.6374
A*30:02:01G ~C*07:01:01G ~B*08:01:01G ~DRB1*03:01:01G ~DQB1*02:01:01G ~DPB1*01:01:01G	0.000374	21.6374
A*32:01:01G ~C*12:02:01G ~B*52:01 ~DRB1*15:02:01G ~DQB1*06:01:01G ~DPB1*04:01:01G	0.000374	21.6374
A*68:01:01G ~C*15:02:01G ~B*51:01:01G ~DRB1*13:01:01G ~DQB1*06:03:01G ~DPB1*17:01:01G	0.000374	21.6374
A*30:01:01G ~C*06:02:01G ~B*50:01:01G ~DRB1*07:01:01G ~DQB1*02:01:01G ~DPB1*04:01:01G	0.000372	21.5217
A*66:01:01G ~C*17:01:01G ~B*41:02 ~DRB1*13:03:01G ~DQB1*03:01:01G ~DPB1*02:01:02G	0.000371	21.4638
A*24:02:01G ~C*06:02:01G ~B*50:01:01G ~DRB1*07:01:01G ~DQB1*02:01:01G ~DPB1*04:01:01G	0.00037	21.406
A*02:01:01G ~C*04:01:01G ~B*35:01:01G ~DRB1*16:01 ~DQB1*05:02:01G ~DPB1*02:01:02G	0.000369	21.3481
A*68:01:02G ~C*15:02:01G ~B*51:01:01G ~DRB1*04:03:01G ~DQB1*03:02:01G ~DPB1*02:01:02G	0.000366	21.1746
A*01:01:01G ~C*04:01:01G ~B*35:02:01G ~DRB1*13:01:01G ~DQB1*06:03:01G ~DPB1*02:01:02G	0.000365	21.1167
A*02:02:01G ~C*17:01:01G ~B*41:01 ~DRB1*04:05 ~DQB1*02:01:01G ~DPB1*04:01:01G	0.000365	21.1167
A*26:01:01G ~C*15:02:01G ~B*51:01:01G ~DRB1*01:01:01G ~DQB1*05:01:01G ~DPB1*04:01:01G	0.000364	21.0589
A*03:01:01G ~C*15:02:01G ~B*51:01:01G ~DRB1*13:01:01G ~DQB1*06:03:01G ~DPB1*02:01:02G	0.000362	20.9431
A*24:02:01G ~C*07:02:01G ~B*07:02:01G ~DRB1*15:01:01G ~DQB1*06:02:01G ~DPB1*04:01:01G	0.000361	20.8853
A*24:02:01G ~C*12:03:01G ~B*18:01:01G ~DRB1*11:04:01G ~DQB1*03:01:01G ~DPB1*04:01:01G	0.00036	20.8274
A*30:02:01G ~C*04:01:01G ~B*53:01:01G ~DRB1*07:01:01G ~DQB1*02:01:01G ~DPB1*02:01:02G	0.00036	20.8274
A*01:01:01G ~C*15:02:01G ~B*51:01:01G ~DRB1*15:01:01G ~DQB1*06:02:01G ~DPB1*04:01:01G	0.000358	20.7117
A*02:05:01G ~C*17:01:01G ~B*41:01 ~DRB1*04:05 ~DQB1*02:01:01G ~DPB1*04:01:01G	0.000358	20.7117
A*02:01:01G ~C*15:02:01G ~B*51:01:01G ~DRB1*15:01:01G ~DQB1*06:02:01G ~DPB1*02:01:02G	0.000357	20.6539
A*31:01:02G ~C*15:02:01G ~B*51:01:01G ~DRB1*07:01:01G ~DQB1*02:01:01G ~DPB1*17:01:01G	0.000357	20.6539
A*33:03:01G ~C*03:02:01G ~B*58:01:01G ~DRB1*03:01:01G ~DQB1*02:01:01G ~DPB1*03:01:01G	0.000357	20.6539
A*02:01:01G ~C*16:02:01G ~B*51:08 ~DRB1*03:01:01G ~DQB1*02:01:01G ~DPB1*02:01:02G	0.000356	20.596
A*02:01:01G ~C*06:02:01G ~B*50:01:01G ~DRB1*07:01:01G ~DQB1*02:01:01G ~DPB1*13:01:01G	0.000355	20.5382
A*24:02:01G ~C*16:04 ~B*51:01:01G ~DRB1*11:04:01G ~DQB1*03:01:01G ~DPB1*04:01:01G	0.000355	20.5382
A*68:01:01G ~C*07:01:01G ~B*15:17:01G ~DRB1*13:02:01G ~DQB1*06:04:01G ~DPB1*04:01:01G	0.000355	20.5382
A*74:01:01G ~C*02:10:01G ~B*18:01:01G ~DRB1*11:01:02 ~DQB1*05:02:01G ~DPB1*04:01:01G	0.000353	20.4225
A*11:01:01G ~C*06:02:01G ~B*13:02:01G ~DRB1*07:01:01G ~DQB1*02:01:01G ~DPB1*02:01:02G	0.000352	20.3646
A*01:01:01G ~C*06:02:01G ~B*50:01:01G ~DRB1*07:01:01G ~DQB1*02:01:01G ~DPB1*04:01:01G	0.000346	20.0175
A*68:01:01G ~C*07:01:01G ~B*50:01:01G ~DRB1*07:01:01G ~DQB1*02:01:01G ~DPB1*04:01:01G	0.000345	19.9596
A*31:01:02G ~C*12:02:01G ~B*52:01 ~DRB1*15:02:01G ~DQB1*06:01:01G ~DPB1*04:01:01G	0.000344	19.9018
A*03:01:01G ~C*07:02:01G ~B*58:01:01G ~DRB1*03:01:01G ~DQB1*02:01:01G ~DPB1*03:01:01G	0.000343	19.8439
A*24:03:01G ~C*12:02:01G ~B*52:01 ~DRB1*13:02:01G ~DQB1*06:04:01G ~DPB1*04:01:01G	0.000343	19.8439
A*68:02:01G ~C*07:02:01G ~B*07:02:01G ~DRB1*15:03:01G ~DQB1*06:02:01G ~DPB1*02:01:02G	0.000343	19.8439
A*02:01:01G ~C*17:01:01G ~B*41:01 ~DRB1*04:05 ~DQB1*02:01:01G ~DPB1*04:01:01G	0.000342	19.7861
A*02:85 ~C*07:01:01G ~B*39:24 ~DRB1*04:05 ~DQB1*02:01:01G ~DPB1*02:01:02G	0.000342	19.7861
A*23:01:01G ~C*04:01:01G ~B*44:03:01G ~DRB1*04:02 ~DQB1*03:02:01G ~DPB1*02:01:02G	0.000342	19.7861
A*24:02:01G ~C*07:02:01G ~B*08:01:01G ~DRB1*03:01:01G ~DQB1*02:01:01G ~DPB1*17:01:01G	0.00034	19.6704
A*31:01:02G ~C*04:01:01G ~B*35:08 ~DRB1*15:01:01G ~DQB1*06:02:01G ~DPB1*04:01:01G	0.00034	19.6704
A*01:01:01G ~C*04:01:01G ~B*35:08 ~DRB1*15:01:01G ~DQB1*06:02:01G ~DPB1*04:01:01G	0.000336	19.4389
A*02:01:01G ~C*15:02:01G ~B*51:01:01G ~DRB1*13:01:01G ~DQB1*06:03:01G ~DPB1*04:01:01G	0.000335	19.3811
A*03:01:01G ~C*15:02:01G ~B*51:01:01G ~DRB1*10:01:01G ~DQB1*05:01:01G ~DPB1*04:01:01G	0.000333	19.2654
A*32:01:01G ~C*04:01:01G ~B*35:08 ~DRB1*16:02:01G ~DQB1*05:02:01G ~DPB1*04:01:01G	0.000333	19.2654
A*31:01:02G ~C*15:02:01G ~B*51:01:01G ~DRB1*15:01:01G ~DQB1*06:02:01G ~DPB1*02:01:02G	0.000332	19.2075
A*02:01:01G ~C*16:02:01G ~B*51:01:01G ~DRB1*13:01:01G ~DQB1*06:03:01G ~DPB1*04:01:01G	0.000331	19.1497
A*02:01:01G ~C*15:02:01G ~B*51:01:01G ~DRB1*07:01:01G ~DQB1*02:01:01G ~DPB1*04:01:01G	0.00033	19.0918
A*01:01:01G ~C*14:02:01G ~B*51:01:01G ~DRB1*11:04:01G ~DQB1*03:01:01G ~DPB1*02:01:02G	0.000327	18.9183
A*68:02:01G ~C*08:02:01G ~B*14:02 ~DRB1*01:02 ~DQB1*05:01:01G ~DPB1*13:01:01G	0.000327	18.9183
A*31:01:02G ~C*04:01:01G ~B*35:03:01G ~DRB1*04:05 ~DQB1*03:02:01G ~DPB1*04:01:01G	0.000326	18.8604
A*33:01:01G ~C*02:02:02G ~B*44:03:01G ~DRB1*01:02 ~DQB1*05:01:01G ~DPB1*04:01:01G	0.000326	18.8604
A*68:01:02G ~C*15:02:01G ~B*51:01:01G ~DRB1*13:02:01G ~DQB1*06:04:01G ~DPB1*03:01:01G	0.000326	18.8604
A*01:03 ~C*15:05:01G ~B*73:01 ~DRB1*10:01:01G ~DQB1*05:01:01G ~DPB1*04:01:01G	0.000325	18.8026
A*03:01:01G ~C*06:02:01G ~B*50:01:01G ~DRB1*07:01:01G ~DQB1*02:01:01G ~DPB1*04:01:01G	0.000324	18.7447
A*32:01:01G ~C*15:02:01G ~B*51:01:01G ~DRB1*04:01:01G ~DQB1*03:02:01G ~DPB1*04:01:01G	0.000324	18.7447
A*02:01:01G ~C*04:01:01G ~B*35:01:01G ~DRB1*16:01 ~DQB1*05:02:01G ~DPB1*14:01:01G	0.000322	18.629
A*24:02:01G ~C*04:01:01G ~B*35:02:01G ~DRB1*11:02 ~DQB1*03:01:01G ~DPB1*04:02:01G	0.000322	18.629
A*66:01:01G ~C*07:01:01G ~B*39:24 ~DRB1*04:05 ~DQB1*02:01:01G ~DPB1*17:01:01G	0.000322	18.629
A*02:01:01G ~C*02:02:02G ~B*27:05:02G ~DRB1*04:03:01G ~DQB1*03:02:01G ~DPB1*04:01:01G	0.000321	18.5711
A*02:01:01G ~C*02:10:01G ~B*15:03:01G ~DRB1*11:01:02 ~DQB1*03:01:01G ~DPB1*01:01:01G	0.00032	18.5133
A*02:05:01G ~C*06:02:01G ~B*50:01:01G ~DRB1*16:01 ~DQB1*05:02:01G ~DPB1*02:01:02G	0.00032	18.5133
A*68:01:01G ~C*06:02:01G ~B*50:01:01G ~DRB1*07:01:01G ~DQB1*02:01:01G ~DPB1*14:01:01G	0.00032	18.5133
A*68:01:02G ~C*03:04:01G ~B*40:01:01G ~DRB1*15:01:01G ~DQB1*06:02:01G ~DPB1*02:01:02G	0.00032	18.5133
A*02:05:01G ~C*08:02:01G ~B*14:02 ~DRB1*01:02 ~DQB1*05:01:01G ~DPB1*13:01:01G	0.000318	18.3976
A*24:02:01G ~C*07:01:01G ~B*18:01:01G ~DRB1*11:01:01G ~DQB1*03:01:01G ~DPB1*04:01:01G	0.000318	18.3976
A*02:05:01G ~C*04:01:01G ~B*53:01:01G ~DRB1*13:01:01G ~DQB1*06:03:01G ~DPB1*02:01:02G	0.000314	18.1662
A*02:05:01G ~C*07:01:01G ~B*15:17:01G ~DRB1*13:02:01G ~DQB1*06:04:01G ~DPB1*02:01:02G	0.000313	18.1083
A*23:01:01G ~C*06:02:01G ~B*50:01:01G ~DRB1*13:02:01G ~DQB1*06:04:01G ~DPB1*04:01:01G	0.000312	18.0504
A*01:01:01G ~C*12:02:01G ~B*52:01 ~DRB1*15:02:01G ~DQB1*06:01:01G ~DPB1*13:01:01G	0.000311	17.9926
A*02:01:01G ~C*17:01:01G ~B*42:02:01G ~DRB1*03:02 ~DQB1*04:02:01G ~DPB1*01:01:01G	0.000311	17.9926
A*02:02:01G ~C*07:01:01G ~B*57:03:01G ~DRB1*11:02 ~DQB1*03:01:01G ~DPB1*04:02:01G	0.000311	17.9926
A*02:02:01G ~C*17:01:01G ~B*41:01 ~DRB1*04:05 ~DQB1*02:01:01G ~DPB1*19:01:01G	0.000311	17.9926
A*26:01:01G ~C*04:01:01G ~B*35:01:01G ~DRB1*11:01:01G ~DQB1*03:01:01G ~DPB1*45:01	0.000311	17.9926
A*33:03:01G ~C*03:02:01G ~B*58:01:01G ~DRB1*03:01:01G ~DQB1*02:01:01G ~DPB1*45:01	0.000311	17.9926
A*74:01:01G ~C*06:02:01G ~B*58:02 ~DRB1*11:02 ~DQB1*03:01:01G ~DPB1*04:02:01G	0.000311	17.9926
A*26:01:01G ~C*06:02:01G ~B*50:01:01G ~DRB1*07:01:01G ~DQB1*02:01:01G ~DPB1*02:01:02G	0.00031	17.9347
A*29:02:01G ~C*12:03:01G ~B*39:10 ~DRB1*03:01:01G ~DQB1*02:01:01G ~DPB1*17:01:01G	0.00031	17.9347
A*02:01:01G ~C*16:02:01G ~B*51:01:01G ~DRB1*04:08 ~DQB1*03:01:01G ~DPB1*04:01:01G	0.000309	17.8769
A*33:03:01G ~C*03:02:01G ~B*58:01:01G ~DRB1*13:02:01G ~DQB1*06:09:01G ~DPB1*02:01:02G	0.000309	17.8769
A*02:01:01G ~C*07:02:01G ~B*07:02:01G ~DRB1*07:01:01G ~DQB1*02:01:01G ~DPB1*04:01:01G	0.000308	17.819
A*30:04:01G ~C*08:02:01G ~B*14:01 ~DRB1*04:04 ~DQB1*04:02:01G ~DPB1*13:01:01G	0.000308	17.819
A*32:01:01G ~C*07:02:01G ~B*08:01:01G ~DRB1*07:01:01G ~DQB1*02:01:01G ~DPB1*04:01:01G	0.000308	17.819
A*24:02:01G ~C*04:01:01G ~B*51:01:01G ~DRB1*04:02 ~DQB1*03:02:01G ~DPB1*04:01:01G	0.000307	17.7612
A*24:02:01G ~C*06:02:01G ~B*50:01:01G ~DRB1*07:01:01G ~DQB1*02:01:01G ~DPB1*02:01:02G	0.000307	17.7612
A*33:03:01G ~C*08:02:01G ~B*14:02 ~DRB1*01:02 ~DQB1*05:01:01G ~DPB1*02:01:02G	0.000306	17.7033
A*68:01:01G ~C*15:02:01G ~B*51:01:01G ~DRB1*16:01 ~DQB1*05:02:01G ~DPB1*04:01:01G	0.000306	17.7033
A*34:02 ~C*07:01:01G ~B*39:24 ~DRB1*04:05 ~DQB1*02:01:01G ~DPB1*17:01:01G	0.000305	17.6455
A*02:01:01G ~C*06:02:01G ~B*50:01:01G ~DRB1*04:02 ~DQB1*03:02:01G ~DPB1*04:01:01G	0.000304	17.5876
A*68:01:01G ~C*16:04 ~B*13:02:01G ~DRB1*15:01:01G ~DQB1*06:02:01G ~DPB1*02:01:02G	0.000304	17.5876
A*02:01:01G ~C*05:01:01G ~B*44:02:01G ~DRB1*03:01:01G ~DQB1*05:01:01G ~DPB1*13:01:01G	0.000303	17.5298
A*02:01:01G ~C*07:02:01G ~B*08:01:01G ~DRB1*16:01 ~DQB1*05:02:01G ~DPB1*03:01:01G	0.000303	17.5298
A*02:05:01G ~C*06:02:01G ~B*53:01:01G ~DRB1*03:01:01G ~DQB1*02:01:01G ~DPB1*04:01:01G	0.000302	17.4719
A*31:01:02G ~C*04:01:01G ~B*35:08 ~DRB1*04:03:01G ~DQB1*03:02:01G ~DPB1*04:01:01G	0.000302	17.4719
A*02:01:01G ~C*03:02:01G ~B*58:01:01G ~DRB1*04:04 ~DQB1*04:02:01G ~DPB1*02:01:02G	0.000299	17.2983
A*02:01:01G ~C*06:02:01G ~B*50:01:01G ~DRB1*07:01:01G ~DQB1*02:01:01G ~DPB1*17:01:01G	0.000299	17.2983
A*02:01:01G ~C*08:02:01G ~B*14:02 ~DRB1*01:02 ~DQB1*05:01:01G ~DPB1*04:01:01G	0.000299	17.2983
A*02:01:01G ~C*06:02:01G ~B*37:01:01G ~DRB1*10:01:01G ~DQB1*05:01:01G ~DPB1*04:01:01G	0.000298	17.2405
A*02:01:01G ~C*05:01:01G ~B*44:02:01G ~DRB1*10:01:01G ~DQB1*05:01:01G ~DPB1*02:01:02G	0.000297	17.1826
A*03:01:01G ~C*08:02:01G ~B*14:02 ~DRB1*03:01:01G ~DQB1*02:01:01G ~DPB1*04:01:01G	0.000297	17.1826
A*32:01:01G ~C*17:01:01G ~B*42:01 ~DRB1*03:02 ~DQB1*04:02:01G ~DPB1*01:01:01G	0.000297	17.1826
A*68:01:01G ~C*07:02:01G ~B*08:01:01G ~DRB1*04:05 ~DQB1*03:02:01G ~DPB1*04:01:01G	0.000297	17.1826
A*01:01:01G ~C*07:01:01G ~B*15:17:01G ~DRB1*13:02:01G ~DQB1*06:04:01G ~DPB1*03:01:01G	0.000296	17.1248
A*03:01:01G ~C*07:01:01G ~B*47:03 ~DRB1*11:02 ~DQB1*03:01:01G ~DPB1*04:02:01G	0.000296	17.1248
A*24:02:01G ~C*17:01:01G ~B*41:01 ~DRB1*03:01:01G ~DQB1*02:01:01G ~DPB1*02:01:02G	0.000296	17.1248
A*02:05:01G ~C*07:02:01G ~B*08:01:01G ~DRB1*03:01:01G ~DQB1*02:01:01G ~DPB1*04:01:01G	0.000295	17.0669
A*24:02:01G ~C*12:02:01G ~B*52:01 ~DRB1*15:02:01G ~DQB1*06:01:01G ~DPB1*02:01:02G	0.000295	17.0669
A*01:01:01G ~C*07:01:01G ~B*08:01:01G ~DRB1*03:01:01G ~DQB1*02:01:01G ~DPB1*04:01:01G	0.000294	17.0091
A*02:01:01G ~C*15:04:01G ~B*51:01:01G ~DRB1*03:01:01G ~DQB1*02:01:01G ~DPB1*04:01:01G	0.000294	17.0091
A*23:01:01G ~C*17:01:01G ~B*42:01 ~DRB1*03:02 ~DQB1*04:02:01G ~DPB1*01:01:01G	0.000294	17.0091
A*29:01:01G ~C*15:05:01G ~B*07:05:01G ~DRB1*11:04:01G ~DQB1*03:01:01G ~DPB1*02:01:02G	0.000294	17.0091
A*31:01:02G ~C*04:01:01G ~B*35:01:01G ~DRB1*03:01:01G ~DQB1*02:01:01G ~DPB1*15:01:01G	0.000294	17.0091
A*32:01:01G ~C*06:02:01G ~B*50:01:01G ~DRB1*03:01:01G ~DQB1*02:01:01G ~DPB1*04:01:01G	0.000294	17.0091
A*01:01:01G ~C*18:01:01G ~B*81:01:01G ~DRB1*11:01:02 ~DQB1*03:01:01G ~DPB1*01:01:01G	0.000293	16.9512
A*11:01:01G ~C*07:02:01G ~B*51:01:01G ~DRB1*08:03 ~DQB1*03:01:01G ~DPB1*04:01:01G	0.000293	16.9512
A*01:01:01G ~C*17:01:01G ~B*41:01 ~DRB1*01:02 ~DQB1*05:01:01G ~DPB1*17:01:01G	0.000292	16.8934
A*01:01:01G ~C*17:01:01G ~B*41:01 ~DRB1*13:03:01G ~DQB1*03:01:01G ~DPB1*04:01:01G	0.000292	16.8934
A*02:01:01G ~C*15:04:01G ~B*51:01:01G ~DRB1*11:01:01G ~DQB1*03:01:01G ~DPB1*03:01:01G	0.000292	16.8934
A*26:01:01G ~C*12:02:01G ~B*52:01 ~DRB1*15:02:01G ~DQB1*06:01:01G ~DPB1*04:01:01G	0.000292	16.8934
A*68:01:01G ~C*04:01:01G ~B*35:03:01G ~DRB1*15:01:01G ~DQB1*06:02:01G ~DPB1*02:01:02G	0.000292	16.8934
A*03:01:01G ~C*06:02:01G ~B*13:02:01G ~DRB1*01:02 ~DQB1*05:01:01G ~DPB1*02:01:02G	0.000291	16.8355
A*02:02:01G ~C*17:01:01G ~B*41:01 ~DRB1*07:01:01G ~DQB1*02:01:01G ~DPB1*17:01:01G	0.00029	16.7777
A*24:02:01G ~C*04:01:01G ~B*35:03:01G ~DRB1*04:03:01G ~DQB1*03:02:01G ~DPB1*04:01:01G	0.00029	16.7777
A*24:02:01G ~C*06:02:01G ~B*50:01:01G ~DRB1*13:02:01G ~DQB1*06:04:01G ~DPB1*04:01:01G	0.00029	16.7777
A*24:02:01G ~C*04:01:01G ~B*35:08 ~DRB1*13:01:01G ~DQB1*06:03:01G ~DPB1*02:01:02G	0.000289	16.7198
A*32:01:01G ~C*05:01:01G ~B*18:01:01G ~DRB1*04:05 ~DQB1*02:01:01G ~DPB1*04:01:01G	0.000288	16.662
A*68:01:02G ~C*06:02:01G ~B*50:01:01G ~DRB1*13:02:01G ~DQB1*06:04:01G ~DPB1*04:01:01G	0.000288	16.662
A*24:02:01G ~C*07:01:01G ~B*15:17:01G ~DRB1*13:02:01G ~DQB1*06:04:01G ~DPB1*03:01:01G	0.000286	16.5462
A*02:01:01G ~C*07:01:01G ~B*15:17:01G ~DRB1*13:02:01G ~DQB1*06:04:01G ~DPB1*04:01:01G	0.000285	16.4884
A*29:01:01G ~C*15:05:01G ~B*07:05:01G ~DRB1*10:01:01G ~DQB1*05:01:01G ~DPB1*14:01:01G	0.000285	16.4884
A*31:01:02G ~C*15:02:01G ~B*51:01:01G ~DRB1*13:01:01G ~DQB1*06:03:01G ~DPB1*04:02:01G	0.000285	16.4884
A*02:01:01G ~C*15:02:01G ~B*51:01:01G ~DRB1*04:03:01G ~DQB1*03:02:01G ~DPB1*03:01:01G	0.000284	16.4305
A*29:01:01G ~C*07:02:01G ~B*07:02:01G ~DRB1*04:03:01G ~DQB1*03:02:01G ~DPB1*04:01:01G	0.000284	16.4305
A*29:02:01G ~C*02:02:02G ~B*27:02 ~DRB1*01:01:01G ~DQB1*05:04 ~DPB1*04:01:01G	0.000284	16.4305
A*33:03:01G ~C*04:01:01G ~B*35:01:01G ~DRB1*03:01:01G ~DQB1*02:01:01G ~DPB1*04:01:01G	0.000284	16.4305
A*01:01:01G ~C*01:02:01G ~B*55:01:01G ~DRB1*11:01:01G ~DQB1*03:01:01G ~DPB1*02:01:02G	0.000282	16.3148
A*03:02:01G ~C*12:02:01G ~B*52:01 ~DRB1*15:02:01G ~DQB1*06:01:01G ~DPB1*04:01:01G	0.000282	16.3148
A*31:01:02G ~C*14:02:01G ~B*51:01:01G ~DRB1*04:01:01G ~DQB1*03:02:01G ~DPB1*04:01:01G	0.000282	16.3148
A*02:01:01G ~C*05:01:01G ~B*44:02:01G ~DRB1*04:04 ~DQB1*03:02:01G ~DPB1*04:01:01G	0.000281	16.257
A*11:01:01G ~C*08:01:01G ~B*15:02:01G ~DRB1*12:02 ~DQB1*03:01:01G ~DPB1*04:01:01G	0.000281	16.257
A*26:01:01G ~C*07:02:01G ~B*08:01:01G ~DRB1*03:01:01G ~DQB1*02:01:01G ~DPB1*10:01:01G	0.000281	16.257
A*03:02:01G ~C*07:02:01G ~B*08:01:01G ~DRB1*03:01:01G ~DQB1*02:01:01G ~DPB1*02:01:02G	0.00028	16.1991
A*02:01:01G ~C*15:02:01G ~B*51:01:01G ~DRB1*04:02 ~DQB1*03:02:01G ~DPB1*05:01:01G	0.000277	16.0256
A*11:01:01G ~C*08:01:01G ~B*15:02:01G ~DRB1*15:01:01G ~DQB1*06:01:01G ~DPB1*28:01:01G	0.000277	16.0256
A*31:01:02G ~C*04:01:01G ~B*35:08 ~DRB1*04:03:01G ~DQB1*03:02:01G ~DPB1*02:01:02G	0.000277	16.0256
A*02:01:01G ~C*15:02:01G ~B*51:01:01G ~DRB1*04:03:01G ~DQB1*03:02:01G ~DPB1*02:01:02G	0.000276	15.9677
A*24:02:01G ~C*04:03 ~B*13:01:01G ~DRB1*15:01:01G ~DQB1*06:01:01G ~DPB1*05:01:01G	0.000276	15.9677
A*24:02:01G ~C*07:01:01G ~B*08:01:01G ~DRB1*15:01:01G ~DQB1*05:02:01G ~DPB1*09:01:01	0.000276	15.9677
A*74:01:01G ~C*02:10:01G ~B*15:03:01G ~DRB1*03:01:01G ~DQB1*02:01:01G ~DPB1*17:01:01G	0.000276	15.9677
A*03:01:01G ~C*04:01:01G ~B*35:01:01G ~DRB1*11:01:01G ~DQB1*03:01:01G ~DPB1*04:01:01G	0.000275	15.9099
A*26:01:01G ~C*12:03:01G ~B*38:01 ~DRB1*04:02 ~DQB1*03:02:01G ~DPB1*02:01:02G	0.000275	15.9099
A*31:01:02G ~C*12:03:01G ~B*38:01 ~DRB1*03:01:01G ~DQB1*02:01:01G ~DPB1*02:01:02G	0.000275	15.9099
A*01:01:01G ~C*04:01:01G ~B*35:02:01G ~DRB1*11:04:01G ~DQB1*03:01:01G ~DPB1*02:01:02G	0.000274	15.852
A*23:01:01G ~C*06:02:01G ~B*50:01:01G ~DRB1*16:01 ~DQB1*05:02:01G ~DPB1*03:01:01G	0.000273	15.7941
A*02:01:01G ~C*03:04:01G ~B*40:01:01G ~DRB1*04:03:01G ~DQB1*03:02:01G ~DPB1*04:01:01G	0.000272	15.7363
A*32:01:01G ~C*12:03:01G ~B*18:01:01G ~DRB1*11:01:01G ~DQB1*03:01:01G ~DPB1*04:01:01G	0.000272	15.7363
A*33:03:01G ~C*03:02:01G ~B*58:01:01G ~DRB1*03:01:01G ~DQB1*02:01:01G ~DPB1*17:01:01G	0.000272	15.7363
A*02:01:01G ~C*14:02:01G ~B*51:01:01G ~DRB1*07:01:01G ~DQB1*02:01:01G ~DPB1*02:01:02G	0.000271	15.6784
A*02:01:01G ~C*14:02:01G ~B*51:01:01G ~DRB1*07:01:01G ~DQB1*02:01:01G ~DPB1*04:01:01G	0.000271	15.6784
A*03:02:01G ~C*04:01:01G ~B*35:01:01G ~DRB1*11:01:01G ~DQB1*03:01:01G ~DPB1*04:01:01G	0.00027	15.6206
A*24:03:01G ~C*12:03:01G ~B*38:01 ~DRB1*13:01:01G ~DQB1*06:03:01G ~DPB1*04:01:01G	0.00027	15.6206
A*03:01:01G ~C*06:02:01G ~B*50:01:01G ~DRB1*04:05 ~DQB1*03:02:01G ~DPB1*03:01:01G	0.000268	15.5049
A*24:02:01G ~C*07:01:01G ~B*15:17:01G ~DRB1*03:01:01G ~DQB1*02:01:01G ~DPB1*02:01:02G	0.000267	15.447
A*26:01:01G ~C*16:02:01G ~B*51:01:01G ~DRB1*14:01:01G ~DQB1*05:03:01G ~DPB1*04:01:01G	0.000267	15.447
A*03:01:01G ~C*06:02:01G ~B*50:01:01G ~DRB1*15:01:01G ~DQB1*06:02:01G ~DPB1*04:01:01G	0.000266	15.3892
A*68:02:01G ~C*12:02:01G ~B*52:01 ~DRB1*15:02:01G ~DQB1*06:01:01G ~DPB1*02:01:02G	0.000266	15.3892
A*02:01:01G ~C*16:01:01G ~B*51:01:01G ~DRB1*04:05 ~DQB1*02:01:01G ~DPB1*02:01:02G	0.000264	15.2735
A*02:01:01G ~C*16:04 ~B*51:01:01G ~DRB1*13:01:01G ~DQB1*06:03:01G ~DPB1*14:01:01G	0.000263	15.2156
A*30:02:01G ~C*07:01:01G ~B*49:01:01G ~DRB1*03:01:01G ~DQB1*02:01:01G ~DPB1*17:01:01G	0.000263	15.2156
A*33:03:01G ~C*03:02:01G ~B*58:01:01G ~DRB1*04:03:01G ~DQB1*03:02:01G ~DPB1*04:01:01G	0.000263	15.2156
A*02:05:01G ~C*06:02:01G ~B*50:01:01G ~DRB1*07:01:01G ~DQB1*02:01:01G ~DPB1*14:01:01G	0.000262	15.1577
A*03:01:01G ~C*03:02:01G ~B*58:01:01G ~DRB1*03:01:01G ~DQB1*02:01:01G ~DPB1*04:01:01G	0.000261	15.0999
A*66:01:01G ~C*17:01:01G ~B*41:02 ~DRB1*07:01:01G ~DQB1*02:01:01G ~DPB1*02:01:02G	0.000261	15.0999
A*03:01:01G ~C*15:02:01G ~B*51:01:01G ~DRB1*07:01:01G ~DQB1*02:01:01G ~DPB1*17:01:01G	0.00026	15.042
A*24:02:01G ~C*04:01:01G ~B*35:03:01G ~DRB1*11:12 ~DQB1*03:01:01G ~DPB1*04:02:01G	0.00026	15.042
A*24:02:01G ~C*12:03:01G ~B*38:01 ~DRB1*13:01:01G ~DQB1*06:03:01G ~DPB1*02:01:02G	0.00026	15.042
A*30:02:01G ~C*04:01:01G ~B*53:01:01G ~DRB1*03:01:01G ~DQB1*02:01:01G ~DPB1*04:01:01G	0.00026	15.042
A*02:01:01G ~C*07:01:01G ~B*49:01:01G ~DRB1*15:01:01G ~DQB1*06:02:01G ~DPB1*02:01:02G	0.000259	14.9842
A*02:01:01G ~C*07:02:01G ~B*07:02:01G ~DRB1*03:01:01G ~DQB1*02:01:01G ~DPB1*02:01:02G	0.000259	14.9842
A*02:01:01G ~C*15:02:01G ~B*51:01:01G ~DRB1*09:01:02G ~DQB1*03:03:02G ~DPB1*03:01:01G	0.000259	14.9842
A*02:05:01G ~C*07:01:01G ~B*58:01:01G ~DRB1*11:02 ~DQB1*03:01:01G ~DPB1*13:01:01G	0.000259	14.9842
A*24:03:01G ~C*12:03:01G ~B*18:01:01G ~DRB1*11:04:01G ~DQB1*03:01:01G ~DPB1*04:02:01G	0.000259	14.9842
A*25:01:01G ~C*12:03:01G ~B*18:01:01G ~DRB1*15:01:01G ~DQB1*06:02:01G ~DPB1*02:01:02G	0.000259	14.9842
A*30:01:01G ~C*06:02:01G ~B*13:02:01G ~DRB1*07:01:01G ~DQB1*02:01:01G ~DPB1*03:01:01G	0.000259	14.9842
A*30:01:01G ~C*07:01:01G ~B*49:01:01G ~DRB1*10:01:01G ~DQB1*05:01:01G ~DPB1*02:01:02G	0.000259	14.9842
A*30:01:01G ~C*08:02:01G ~B*14:02 ~DRB1*15:03:01G ~DQB1*06:03:01G ~DPB1*03:01:01G	0.000259	14.9842
A*68:01:01G ~C*12:03:01G ~B*18:01:01G ~DRB1*16:01 ~DQB1*05:02:01G ~DPB1*17:01:01G	0.000259	14.9842
A*68:02:01G ~C*17:01:01G ~B*41:01 ~DRB1*07:01:01G ~DQB1*03:03:02G ~DPB1*14:01:01G	0.000259	14.9842
A*02:22:01G ~C*17:01:01G ~B*41:01 ~DRB1*15:03:01G ~DQB1*06:03:01G ~DPB1*04:02:01G	0.000258	14.9263
A*23:01:01G ~C*06:02:01G ~B*50:01:01G ~DRB1*15:01:01G ~DQB1*06:02:01G ~DPB1*17:01:01G	0.000258	14.9263
A*24:02:01G ~C*15:02:01G ~B*51:01:01G ~DRB1*13:01:01G ~DQB1*06:03:01G ~DPB1*03:01:01G	0.000257	14.8685
A*24:02:01G ~C*17:01:01G ~B*41:01 ~DRB1*03:01:01G ~DQB1*02:01:01G ~DPB1*04:01:01G	0.000257	14.8685
A*31:01:02G ~C*06:02:01G ~B*50:01:01G ~DRB1*15:01:01G ~DQB1*06:02:01G ~DPB1*17:01:01G	0.000257	14.8685
A*32:01:01G ~C*06:02:01G ~B*50:01:01G ~DRB1*07:01:01G ~DQB1*02:01:01G ~DPB1*03:01:01G	0.000257	14.8685
A*68:01:01G ~C*07:02:01G ~B*08:01:01G ~DRB1*03:01:01G ~DQB1*02:01:01G ~DPB1*03:01:01G	0.000257	14.8685
A*03:01:01G ~C*06:02:01G ~B*50:01:01G ~DRB1*04:06:01G ~DQB1*04:02:01G ~DPB1*03:01:01G	0.000256	14.8106
A*03:01:01G ~C*14:02:01G ~B*51:01:01G ~DRB1*01:01:01G ~DQB1*05:01:01G ~DPB1*02:01:02G	0.000256	14.8106
A*68:02:01G ~C*04:01:01G ~B*53:01:01G ~DRB1*03:01:01G ~DQB1*02:01:01G ~DPB1*02:01:02G	0.000256	14.8106
A*02:01:01G ~C*06:02:01G ~B*50:01:01G ~DRB1*03:01:01G ~DQB1*02:01:01G ~DPB1*04:01:01G	0.000255	14.7528
A*02:02:01G ~C*07:01:01G ~B*57:03:01G ~DRB1*13:02:01G ~DQB1*06:04:01G ~DPB1*04:01:01G	0.000255	14.7528
A*24:02:01G ~C*07:02:01G ~B*07:02:01G ~DRB1*04:03:01G ~DQB1*03:02:01G ~DPB1*04:01:01G	0.000255	14.7528
A*02:01:01G ~C*15:02:01G ~B*51:01:01G ~DRB1*10:01:01G ~DQB1*05:01:01G ~DPB1*14:01:01G	0.000253	14.6371
A*03:01:01G ~C*04:01:01G ~B*35:01:01G ~DRB1*01:01:01G ~DQB1*05:01:01G ~DPB1*04:02:01G	0.000253	14.6371
A*23:01:01G ~C*03:02:01G ~B*58:01:01G ~DRB1*03:01:01G ~DQB1*02:01:01G ~DPB1*02:01:02G	0.000253	14.6371
A*30:01:01G ~C*07:01:01G ~B*49:01:01G ~DRB1*04:03:01G ~DQB1*03:02:01G ~DPB1*04:01:01G	0.000252	14.5792
A*31:01:02G ~C*07:04:01G ~B*15:01:01G ~DRB1*16:01 ~DQB1*05:02:01G ~DPB1*14:01:01G	0.000252	14.5792
A*68:02:01G ~C*03:04:02 ~B*15:10 ~DRB1*10:01:01G ~DQB1*05:01:01G ~DPB1*04:01:01G	0.000252	14.5792
A*02:01:01G ~C*16:01:01G ~B*45:01:01G ~DRB1*11:01:02 ~DQB1*05:02:01G ~DPB1*13:01:01G	0.000251	14.5214
A*68:01:01G ~C*15:02:01G ~B*51:01:01G ~DRB1*01:01:01G ~DQB1*05:01:01G ~DPB1*04:01:01G	0.000251	14.5214
A*01:01:01G ~C*07:01:01G ~B*08:01:01G ~DRB1*03:01:01G ~DQB1*02:01:01G ~DPB1*02:01:02G	0.00025	14.4635
A*01:01:01G ~C*07:02:01G ~B*08:01:01G ~DRB1*13:02:01G ~DQB1*06:04:01G ~DPB1*04:01:01G	0.00025	14.4635
A*30:02:01G ~C*04:01:01G ~B*53:01:01G ~DRB1*04:03:01G ~DQB1*03:02:01G ~DPB1*04:01:01G	0.00025	14.4635
A*32:01:01G ~C*04:01:01G ~B*15:03:01G ~DRB1*04:05 ~DQB1*02:01:01G ~DPB1*17:01:01G	0.00025	14.4635
A*33:03:01G ~C*03:02:01G ~B*58:01:01G ~DRB1*03:01:01G ~DQB1*02:01:01G ~DPB1*04:02:01G	0.00025	14.4635
A*03:01:01G ~C*06:02:01G ~B*50:01:01G ~DRB1*04:03:01G ~DQB1*03:02:01G ~DPB1*04:01:01G	0.000249	14.4056
A*11:01:01G ~C*12:02:01G ~B*52:01 ~DRB1*15:02:01G ~DQB1*06:01:01G ~DPB1*04:02:01G	0.000249	14.4056
A*68:01:01G ~C*07:01:01G ~B*15:17:01G ~DRB1*03:01:01G ~DQB1*02:01:01G ~DPB1*04:01:01G	0.000249	14.4056
A*01:01:01G ~C*03:02:01G ~B*58:01:01G ~DRB1*03:01:01G ~DQB1*02:01:01G ~DPB1*02:01:02G	0.000248	14.3478
A*02:01:01G ~C*07:01:01G ~B*49:01:01G ~DRB1*13:02:01G ~DQB1*06:04:01G ~DPB1*02:01:02G	0.000248	14.3478
A*02:01:01G ~C*14:02:01G ~B*51:01:01G ~DRB1*04:03:01G ~DQB1*03:05:01G ~DPB1*04:01:01G	0.000248	14.3478
A*30:01:01G ~C*06:02:01G ~B*13:02:01G ~DRB1*11:01:01G ~DQB1*03:01:01G ~DPB1*04:01:01G	0.000248	14.3478
A*31:01:02G ~C*07:02:01G ~B*08:01:01G ~DRB1*13:02:01G ~DQB1*06:04:01G ~DPB1*03:01:01G	0.000248	14.3478
A*01:01:01G ~C*06:02:01G ~B*13:02:01G ~DRB1*07:01:01G ~DQB1*02:01:01G ~DPB1*17:01:01G	0.000247	14.2899
A*02:01:01G ~C*04:01:01G ~B*35:08 ~DRB1*04:03:01G ~DQB1*03:02:01G ~DPB1*17:01:01G	0.000247	14.2899
A*11:01:01G ~C*01:02:01G ~B*55:01:01G ~DRB1*03:01:01G ~DQB1*02:01:01G ~DPB1*04:01:01G	0.000247	14.2899
A*68:01:01G ~C*07:02:01G ~B*08:01:01G ~DRB1*07:01:01G ~DQB1*02:01:01G ~DPB1*04:01:01G	0.000247	14.2899
A*01:01:01G ~C*17:01:01G ~B*41:01 ~DRB1*07:01:01G ~DQB1*03:03:02G ~DPB1*02:01:02G	0.000246	14.2321
A*01:01:01G ~C*17:01:01G ~B*41:01 ~DRB1*07:01:01G ~DQB1*03:03:02G ~DPB1*03:01:01G	0.000246	14.2321
A*74:01:01G ~C*07:01:01G ~B*39:24 ~DRB1*11:02 ~DQB1*03:01:01G ~DPB1*04:02:01G	0.000246	14.2321
A*02:01:01G ~C*14:02:01G ~B*51:01:01G ~DRB1*15:01:01G ~DQB1*06:02:01G ~DPB1*03:01:01G	0.000245	14.1742
A*02:01:01G ~C*06:02:01G ~B*50:01:01G ~DRB1*07:01:01G ~DQB1*02:01:01G ~DPB1*10:01:01G	0.000244	14.1164
A*02:01:01G ~C*17:01:01G ~B*41:01 ~DRB1*03:01:01G ~DQB1*02:01:01G ~DPB1*04:02:01G	0.000243	14.0585
A*33:03:01G ~C*07:01:01G ~B*15:17:01G ~DRB1*13:02:01G ~DQB1*06:04:01G ~DPB1*04:01:01G	0.000243	14.0585
A*01:01:01G ~C*03:04:01G ~B*15:08 ~DRB1*13:01:01G ~DQB1*06:03:01G ~DPB1*03:01:01G	0.000242	14.0007
A*02:01:01G ~C*04:01:01G ~B*35:08 ~DRB1*13:02:01G ~DQB1*06:04:01G ~DPB1*02:01:02G	0.000242	14.0007
A*11:01:01G ~C*03:04:01G ~B*40:01:01G ~DRB1*08:03 ~DQB1*03:01:01G ~DPB1*14:01:01G	0.000242	14.0007
A*23:01:01G ~C*07:01:01G ~B*49:01:01G ~DRB1*03:01:01G ~DQB1*02:01:01G ~DPB1*13:01:01G	0.000242	14.0007
A*24:02:01G ~C*04:01:01G ~B*35:08 ~DRB1*13:02:01G ~DQB1*06:04:01G ~DPB1*03:01:01G	0.000242	14.0007
A*26:01:01G ~C*03:02:01G ~B*58:01:01G ~DRB1*03:01:01G ~DQB1*02:01:01G ~DPB1*04:01:01G	0.000242	14.0007
A*26:01:01G ~C*16:02:01G ~B*51:01:01G ~DRB1*15:02:01G ~DQB1*06:01:01G ~DPB1*04:01:01G	0.000242	14.0007
A*68:01:01G ~C*06:02:01G ~B*50:01:01G ~DRB1*13:02:01G ~DQB1*06:04:01G ~DPB1*03:01:01G	0.000242	14.0007
A*01:01:01G ~C*08:02:01G ~B*14:02 ~DRB1*01:02 ~DQB1*05:01:01G ~DPB1*04:01:01G	0.000241	13.9428
A*02:01:01G ~C*15:02:01G ~B*51:01:01G ~DRB1*09:01:02G ~DQB1*03:03:02G ~DPB1*04:01:01G	0.000241	13.9428
A*68:01:01G ~C*15:02:01G ~B*51:01:01G ~DRB1*13:02:01G ~DQB1*06:04:01G ~DPB1*04:01:01G	0.000241	13.9428
A*23:01:01G ~C*17:01:01G ~B*41:01 ~DRB1*07:01:01G ~DQB1*02:01:01G ~DPB1*02:01:02G	0.00024	13.885
A*24:03:01G ~C*12:03:01G ~B*38:01 ~DRB1*07:01:01G ~DQB1*02:01:01G ~DPB1*17:01:01G	0.00024	13.885
A*68:01:01G ~C*07:01:01G ~B*50:01:01G ~DRB1*07:01:01G ~DQB1*02:01:01G ~DPB1*03:01:01G	0.00024	13.885
A*02:02:01G ~C*12:03:01G ~B*38:01 ~DRB1*13:01:01G ~DQB1*06:03:01G ~DPB1*02:01:02G	0.000238	13.7693
A*31:01:02G ~C*15:02:01G ~B*51:01:01G ~DRB1*13:01:01G ~DQB1*06:03:01G ~DPB1*45:01	0.000238	13.7693
A*03:02:01G ~C*04:01:01G ~B*53:01:01G ~DRB1*04:02 ~DQB1*03:02:01G ~DPB1*04:01:01G	0.000237	13.7114
A*24:02:01G ~C*06:02:01G ~B*13:02:01G ~DRB1*07:01:01G ~DQB1*02:01:01G ~DPB1*17:01:01G	0.000237	13.7114
A*33:03:01G ~C*07:02:01G ~B*07:02:01G ~DRB1*15:01:01G ~DQB1*06:02:01G ~DPB1*05:01:01G	0.000237	13.7114
A*26:01:01G ~C*07:02:01G ~B*08:01:01G ~DRB1*04:05 ~DQB1*03:02:01G ~DPB1*02:01:02G	0.000236	13.6535
A*02:01:01G ~C*06:02:01G ~B*50:01:01G ~DRB1*13:01:01G ~DQB1*06:03:01G ~DPB1*02:01:02G	0.000234	13.5378
A*02:01:01G ~C*07:01:01G ~B*49:01:01G ~DRB1*11:04:01G ~DQB1*03:01:01G ~DPB1*04:02:01G	0.000234	13.5378
A*02:01:01G ~C*15:02:01G ~B*51:01:01G ~DRB1*13:02:01G ~DQB1*06:04:01G ~DPB1*04:01:01G	0.000234	13.5378
A*03:01:01G ~C*08:02:01G ~B*14:02 ~DRB1*03:01:01G ~DQB1*02:01:01G ~DPB1*03:01:01G	0.000234	13.5378
A*29:01:01G ~C*15:05:01G ~B*07:05:01G ~DRB1*03:01:01G ~DQB1*02:01:01G ~DPB1*04:01:01G	0.000234	13.5378
A*30:02:01G ~C*04:01:01G ~B*53:01:01G ~DRB1*03:01:01G ~DQB1*02:01:01G ~DPB1*02:01:02G	0.000234	13.5378
A*32:01:01G ~C*15:02:01G ~B*40:02:01G ~DRB1*03:01:01G ~DQB1*02:01:01G ~DPB1*02:01:02G	0.000234	13.5378
A*26:01:01G ~C*06:02:01G ~B*50:01:01G ~DRB1*04:06:01G ~DQB1*04:02:01G ~DPB1*04:01:01G	0.000233	13.48
A*26:01:01G ~C*12:03:01G ~B*38:01 ~DRB1*13:01:01G ~DQB1*06:03:01G ~DPB1*04:01:01G	0.000233	13.48
A*30:02:01G ~C*04:01:01G ~B*53:01:01G ~DRB1*13:02:01G ~DQB1*06:04:01G ~DPB1*02:01:02G	0.000232	13.4221
A*01:01:01G ~C*04:01:01G ~B*35:02:01G ~DRB1*12:01:01G ~DQB1*03:01:01G ~DPB1*04:01:01G	0.000231	13.3643
A*01:01:01G ~C*06:02:01G ~B*37:01:01G ~DRB1*10:01:01G ~DQB1*05:01:01G ~DPB1*14:01:01G	0.000231	13.3643
A*30:02:01G ~C*04:01:01G ~B*53:01:01G ~DRB1*13:02:01G ~DQB1*06:09:01G ~DPB1*17:01:01G	0.00023	13.3064
A*31:01:02G ~C*15:02:01G ~B*51:01:01G ~DRB1*16:01 ~DQB1*05:02:01G ~DPB1*02:01:02G	0.00023	13.3064
A*01:01:01G ~C*07:02:01G ~B*08:01:01G ~DRB1*03:01:01G ~DQB1*02:01:01G ~DPB1*02:01:02G	0.000229	13.2486
A*02:01:01G ~C*16:02:01G ~B*51:01:01G ~DRB1*03:01:01G ~DQB1*02:01:01G ~DPB1*02:01:02G	0.000229	13.2486
A*30:01:01G ~C*17:01:01G ~B*39:10 ~DRB1*01:02 ~DQB1*05:01:01G ~DPB1*02:01:02G	0.000229	13.2486
A*02:01:01G ~C*12:02:01G ~B*52:01 ~DRB1*15:02:01G ~DQB1*06:01:01G ~DPB1*02:01:02G	0.000228	13.1907
A*24:02:01G ~C*07:02:01G ~B*51:02 ~DRB1*04:03:01G ~DQB1*03:02:01G ~DPB1*04:01:01G	0.000228	13.1907
A*33:03:01G ~C*08:02:01G ~B*14:02 ~DRB1*01:02 ~DQB1*05:01:01G ~DPB1*04:01:01G	0.000228	13.1907
A*03:01:01G ~C*06:02:01G ~B*50:01:01G ~DRB1*13:02:01G ~DQB1*06:04:01G ~DPB1*02:01:02G	0.000226	13.075
A*29:01:01G ~C*15:05:01G ~B*07:05:01G ~DRB1*10:01:01G ~DQB1*05:01:01G ~DPB1*02:01:02G	0.000226	13.075
A*01:03 ~C*17:01:01G ~B*41:01 ~DRB1*07:01:01G ~DQB1*02:01:01G ~DPB1*15:01:01G	0.000225	13.0171
A*02:01:01G ~C*06:02:01G ~B*37:01:01G ~DRB1*10:01:01G ~DQB1*05:01:01G ~DPB1*02:01:02G	0.000225	13.0171
A*02:433 ~C*07:01:01G ~B*15:17:01G ~DRB1*13:02:01G ~DQB1*06:04:01G ~DPB1*02:01:02G	0.000225	13.0171
A*23:01:01G ~C*17:01:01G ~B*41:01 ~DRB1*08:04 ~DQB1*03:01:01G ~DPB1*03:01:01G	0.000225	13.0171
A*24:02:01G ~C*07:01:01G ~B*15:17:01G ~DRB1*13:02:01G ~DQB1*06:04:01G ~DPB1*13:01:01G	0.000225	13.0171
A*30:02:01G ~C*07:01:01G ~B*49:01:01G ~DRB1*16:02:01G ~DQB1*06:03:01G ~DPB1*11:01:01	0.000225	13.0171
A*33:03:01G ~C*07:02:01G ~B*08:01:01G ~DRB1*07:01:01G ~DQB1*02:01:01G ~DPB1*03:01:01G	0.000225	13.0171
A*69:01 ~C*12:03:01G ~B*35:08 ~DRB1*04:03:01G ~DQB1*03:02:01G ~DPB1*04:02:01G	0.000225	13.0171
A*02:01:01G ~C*15:02:01G ~B*51:01:01G ~DRB1*04:02 ~DQB1*03:02:01G ~DPB1*04:02:01G	0.000224	12.9593
A*24:02:01G ~C*04:01:01G ~B*35:01:01G ~DRB1*16:01 ~DQB1*05:02:01G ~DPB1*14:01:01G	0.000224	12.9593
A*26:01:01G ~C*14:02:01G ~B*51:01:01G ~DRB1*07:01:01G ~DQB1*02:01:01G ~DPB1*03:01:01G	0.000224	12.9593
A*68:02:01G ~C*04:01:01G ~B*53:01:01G ~DRB1*01:02 ~DQB1*05:01:01G ~DPB1*02:01:02G	0.000224	12.9593
A*02:05:01G ~C*02:02:02G ~B*27:03 ~DRB1*08:04 ~DQB1*04:02:01G ~DPB1*02:01:02G	0.000223	12.9014
A*11:01:01G ~C*04:01:01G ~B*35:01:01G ~DRB1*12:01:01G ~DQB1*03:01:01G ~DPB1*04:01:01G	0.000223	12.9014
A*23:01:01G ~C*07:01:01G ~B*15:17:01G ~DRB1*13:02:01G ~DQB1*06:04:01G ~DPB1*02:01:02G	0.000223	12.9014
A*68:01:01G ~C*15:04:01G ~B*51:01:01G ~DRB1*04:03:01G ~DQB1*03:02:01G ~DPB1*02:01:02G	0.000223	12.9014
A*01:01:01G ~C*06:02:01G ~B*57:01:01G ~DRB1*07:01:01G ~DQB1*03:03:02G ~DPB1*13:01:01G	0.000222	12.8436
A*30:01:01G ~C*06:02:01G ~B*13:02:01G ~DRB1*04:05 ~DQB1*03:02:01G ~DPB1*03:01:01G	0.000222	12.8436
A*32:01:01G ~C*07:01:01G ~B*39:24 ~DRB1*13:02:01G ~DQB1*06:09:01G ~DPB1*04:01:01G	0.000222	12.8436
A*26:01:01G ~C*07:02:01G ~B*08:01:01G ~DRB1*03:01:02 ~DQB1*02:01:01G ~DPB1*03:01:01G	0.000221	12.7857
A*29:01:01G ~C*15:02:01G ~B*51:01:01G ~DRB1*01:01:01G ~DQB1*05:01:01G ~DPB1*04:01:01G	0.000221	12.7857
A*33:03:01G ~C*04:01:01G ~B*35:01:01G ~DRB1*13:01:01G ~DQB1*06:03:01G ~DPB1*04:01:01G	0.000221	12.7857
A*33:03:01G ~C*06:02:01G ~B*50:01:01G ~DRB1*07:01:01G ~DQB1*02:01:01G ~DPB1*02:01:02G	0.000221	12.7857
A*03:01:01G ~C*15:02:01G ~B*51:01:01G ~DRB1*13:02:01G ~DQB1*06:04:01G ~DPB1*03:01:01G	0.00022	12.7279
A*31:01:02G ~C*07:01:01G ~B*15:17:01G ~DRB1*13:02:01G ~DQB1*06:04:01G ~DPB1*02:01:02G	0.00022	12.7279
A*03:02:01G ~C*15:02:01G ~B*51:01:01G ~DRB1*13:01:01G ~DQB1*06:03:01G ~DPB1*13:01:01G	0.000219	12.67
A*26:01:01G ~C*03:02:01G ~B*58:01:01G ~DRB1*11:01:01G ~DQB1*03:01:01G ~DPB1*04:01:01G	0.000219	12.67
A*30:02:01G ~C*04:01:01G ~B*53:01:01G ~DRB1*07:01:01G ~DQB1*02:01:01G ~DPB1*03:01:01G	0.000219	12.67
A*01:01:01G ~C*14:02:01G ~B*51:01:01G ~DRB1*04:03:01G ~DQB1*03:02:01G ~DPB1*02:01:02G	0.000218	12.6122
A*11:01:01G ~C*12:03:01G ~B*18:01:01G ~DRB1*11:04:01G ~DQB1*03:01:01G ~DPB1*02:01:02G	0.000218	12.6122
A*02:01:01G ~C*07:02:01G ~B*08:01:01G ~DRB1*03:01:01G ~DQB1*02:01:01G ~DPB1*03:01:01G	0.000217	12.5543
A*02:01:01G ~C*15:02:01G ~B*51:01:01G ~DRB1*03:01:01G ~DQB1*02:01:01G ~DPB1*02:01:02G	0.000217	12.5543
A*03:01:01G ~C*08:02:01G ~B*14:02 ~DRB1*03:01:01G ~DQB1*02:01:01G ~DPB1*02:01:02G	0.000217	12.5543
A*33:03:01G ~C*03:02:01G ~B*58:01:01G ~DRB1*07:01:01G ~DQB1*02:01:01G ~DPB1*17:01:01G	0.000217	12.5543
A*01:01:01G ~C*17:01:01G ~B*41:01 ~DRB1*13:01:01G ~DQB1*06:03:01G ~DPB1*02:01:02G	0.000216	12.4965
A*02:01:01G ~C*04:01:01G ~B*35:01:01G ~DRB1*03:01:01G ~DQB1*02:01:01G ~DPB1*02:01:02G	0.000216	12.4965
A*03:01:01G ~C*07:02:01G ~B*07:02:01G ~DRB1*04:03:01G ~DQB1*03:02:01G ~DPB1*02:01:02G	0.000216	12.4965
A*33:01:01G ~C*08:02:01G ~B*14:02 ~DRB1*01:02 ~DQB1*05:01:01G ~DPB1*04:02:01G	0.000216	12.4965
A*69:01 ~C*12:03:01G ~B*35:08 ~DRB1*04:03:01G ~DQB1*03:02:01G ~DPB1*04:01:01G	0.000216	12.4965
A*01:03 ~C*07:01:01G ~B*42:01 ~DRB1*03:01:01G ~DQB1*02:01:01G ~DPB1*02:01:02G	0.000215	12.4386
A*31:01:02G ~C*03:04:01G ~B*40:01:01G ~DRB1*04:01:01G ~DQB1*03:02:01G ~DPB1*04:01:01G	0.000215	12.4386
A*01:01:01G ~C*06:02:01G ~B*57:01:01G ~DRB1*03:01:01G ~DQB1*02:01:01G ~DPB1*04:01:01G	0.000214	12.3808
A*02:01:01G ~C*06:02:01G ~B*37:01:01G ~DRB1*10:01:01G ~DQB1*05:01:01G ~DPB1*03:01:01G	0.000214	12.3808
A*24:03:01G ~C*04:01:01G ~B*35:02:01G ~DRB1*11:04:01G ~DQB1*03:01:01G ~DPB1*02:01:02G	0.000214	12.3808
A*26:01:01G ~C*07:02:01G ~B*08:01:01G ~DRB1*04:03:01G ~DQB1*03:02:01G ~DPB1*04:01:01G	0.000214	12.3808
A*01:01:01G ~C*04:01:01G ~B*35:02:01G ~DRB1*13:01:01G ~DQB1*06:03:01G ~DPB1*04:02:01G	0.000213	12.3229
A*02:05:01G ~C*06:02:01G ~B*50:01:01G ~DRB1*10:01:01G ~DQB1*05:01:01G ~DPB1*03:01:01G	0.000213	12.3229
A*24:02:01G ~C*15:02:01G ~B*51:01:01G ~DRB1*04:03:01G ~DQB1*03:02:01G ~DPB1*04:01:01G	0.000213	12.3229
A*26:01:01G ~C*12:03:01G ~B*18:01:01G ~DRB1*03:01:01G ~DQB1*02:01:01G ~DPB1*04:01:01G	0.000213	12.3229
A*02:01:01G ~C*16:02:01G ~B*44:03:01G ~DRB1*04:02 ~DQB1*03:02:01G ~DPB1*04:01:01G	0.000212	12.265
A*33:03:01G ~C*15:02:01G ~B*51:01:01G ~DRB1*16:02:01G ~DQB1*05:02:01G ~DPB1*04:01:01G	0.000212	12.265
A*02:01:01G ~C*16:02:01G ~B*51:01:01G ~DRB1*11:01:01G ~DQB1*03:01:01G ~DPB1*04:01:01G	0.000211	12.2072
A*02:02:01G ~C*17:01:01G ~B*41:01 ~DRB1*07:01:01G ~DQB1*02:01:01G ~DPB1*04:01:01G	0.000211	12.2072
A*31:01:02G ~C*07:02:01G ~B*08:01:01G ~DRB1*03:01:01G ~DQB1*02:01:01G ~DPB1*02:01:02G	0.000211	12.2072
A*01:01:01G ~C*04:01:01G ~B*35:02:01G ~DRB1*11:04:01G ~DQB1*03:01:01G ~DPB1*04:01:01G	0.00021	12.1493
A*01:01:01G ~C*07:01:01G ~B*15:17:01G ~DRB1*03:01:01G ~DQB1*02:01:01G ~DPB1*02:01:02G	0.00021	12.1493
A*02:01:01G ~C*03:02:01G ~B*58:01:01G ~DRB1*07:01:01G ~DQB1*02:01:01G ~DPB1*04:01:01G	0.00021	12.1493
A*02:01:01G ~C*06:02:01G ~B*50:01:01G ~DRB1*15:01:01G ~DQB1*06:02:01G ~DPB1*04:01:01G	0.00021	12.1493
A*26:01:01G ~C*07:02:01G ~B*08:01:01G ~DRB1*03:01:01G ~DQB1*02:01:01G ~DPB1*01:01:01G	0.000209	12.0915
A*26:01:01G ~C*15:02:01G ~B*51:01:01G ~DRB1*04:03:01G ~DQB1*03:02:01G ~DPB1*04:01:01G	0.000209	12.0915
A*01:01:01G ~C*07:02:01G ~B*08:01:01G ~DRB1*04:02 ~DQB1*03:02:01G ~DPB1*02:01:02G	0.000208	12.0336
A*11:01:01G ~C*04:01:01G ~B*35:01:01G ~DRB1*15:06 ~DQB1*05:02:01G ~DPB1*02:01:02G	0.000208	12.0336
A*24:02:01G ~C*06:02:01G ~B*07:05:01G ~DRB1*13:01:01G ~DQB1*06:03:01G ~DPB1*55:01:01G	0.000208	12.0336
A*32:01:01G ~C*07:01:01G ~B*50:01:01G ~DRB1*07:01:01G ~DQB1*02:01:01G ~DPB1*02:01:02G	0.000208	12.0336
A*01:03 ~C*17:01:01G ~B*41:01 ~DRB1*04:05 ~DQB1*02:01:01G ~DPB1*13:01:01G	0.000207	11.9758
A*02:01:01G ~C*01:02:01G ~B*55:01:01G ~DRB1*16:02:01G ~DQB1*05:02:01G ~DPB1*13:01:01G	0.000207	11.9758
A*02:01:09 ~C*15:02:01G ~B*51:01:01G ~DRB1*13:02:01G ~DQB1*06:04:01G ~DPB1*02:01:02G	0.000207	11.9758
A*03:02:01G ~C*15:02:01G ~B*51:01:01G ~DRB1*04:04 ~DQB1*03:02:01G ~DPB1*04:01:01G	0.000207	11.9758
A*31:04 ~C*07:01:01G ~B*58:01:01G ~DRB1*04:05 ~DQB1*03:02:01G ~DPB1*17:01:01G	0.000207	11.9758
A*33:03:01G ~C*07:01:01G ~B*49:01:01G ~DRB1*04:01:01G ~DQB1*03:02:01G ~DPB1*17:01:01G	0.000207	11.9758
A*68:01:01G ~C*07:02:01G ~B*07:02:01G ~DRB1*15:01:01G ~DQB1*06:02:01G ~DPB1*02:01:02G	0.000207	11.9758
A*02:05:01G ~C*06:02:01G ~B*50:01:01G ~DRB1*03:01:01G ~DQB1*02:01:01G ~DPB1*02:01:02G	0.000206	11.9179
A*68:01:01G ~C*07:02:01G ~B*07:05:01G ~DRB1*10:01:01G ~DQB1*05:01:01G ~DPB1*03:01:01G	0.000206	11.9179
A*68:01:01G ~C*17:01:01G ~B*41:01 ~DRB1*07:01:01G ~DQB1*03:03:02G ~DPB1*04:02:01G	0.000206	11.9179
A*01:01:01G ~C*17:01:01G ~B*41:02 ~DRB1*13:03:01G ~DQB1*03:01:01G ~DPB1*04:01:01G	0.000205	11.8601
A*02:01:01G ~C*18:01:01G ~B*57:02 ~DRB1*07:01:01G ~DQB1*02:01:01G ~DPB1*01:01:02G	0.000205	11.8601
A*03:01:01G ~C*12:03:01G ~B*39:10 ~DRB1*03:01:01G ~DQB1*02:01:01G ~DPB1*17:01:01G	0.000205	11.8601
A*23:01:01G ~C*16:02:01G ~B*51:01:01G ~DRB1*11:01:01G ~DQB1*03:01:01G ~DPB1*02:01:02G	0.000205	11.8601
A*24:02:01G ~C*07:01:01G ~B*39:24 ~DRB1*04:05 ~DQB1*02:01:01G ~DPB1*17:01:01G	0.000205	11.8601
A*68:01:01G ~C*15:04:01G ~B*51:01:01G ~DRB1*13:02:01G ~DQB1*06:04:01G ~DPB1*04:01:01G	0.000205	11.8601
A*68:01:01G ~C*04:01:01G ~B*35:08 ~DRB1*15:01:01G ~DQB1*06:02:01G ~DPB1*02:01:02G	0.000204	11.8022
A*01:01:01G ~C*06:02:01G ~B*50:01:01G ~DRB1*07:01:01G ~DQB1*02:01:01G ~DPB1*14:01:01G	0.000202	11.6865
A*02:01:01G ~C*05:01:01G ~B*44:02:01G ~DRB1*04:03:01G ~DQB1*03:02:01G ~DPB1*02:01:02G	0.000202	11.6865
A*03:01:01G ~C*07:01:01G ~B*15:17:01G ~DRB1*03:01:01G ~DQB1*02:01:01G ~DPB1*02:01:02G	0.000202	11.6865
A*29:01:01G ~C*15:05:01G ~B*07:05:01G ~DRB1*11:01:01G ~DQB1*03:01:01G ~DPB1*04:01:01G	0.000202	11.6865
A*30:02:01G ~C*04:01:01G ~B*53:01:01G ~DRB1*11:01:01G ~DQB1*03:01:01G ~DPB1*02:01:02G	0.000201	11.6287
A*30:02:01G ~C*04:01:01G ~B*53:01:01G ~DRB1*13:02:01G ~DQB1*06:09:01G ~DPB1*14:01:01G	0.000201	11.6287
A*01:01:01G ~C*15:02:01G ~B*51:01:01G ~DRB1*13:01:01G ~DQB1*06:03:01G ~DPB1*04:01:01G	0.0002	11.5708
A*02:05:01G ~C*06:02:01G ~B*50:01:01G ~DRB1*04:03:01G ~DQB1*03:02:01G ~DPB1*02:01:02G	0.0002	11.5708
A*02:05:01G ~C*07:02:01G ~B*07:02:01G ~DRB1*03:01:01G ~DQB1*02:01:01G ~DPB1*04:01:01G	0.0002	11.5708
A*03:01:01G ~C*06:02:01G ~B*13:02:01G ~DRB1*11:01:01G ~DQB1*03:01:01G ~DPB1*04:01:01G	0.0002	11.5708
A*03:01:01G ~C*08:02:01G ~B*14:02 ~DRB1*10:01:01G ~DQB1*05:01:01G ~DPB1*04:01:01G	0.0002	11.5708
A*24:02:01G ~C*12:03:01G ~B*18:01:01G ~DRB1*11:04:01G ~DQB1*03:01:01G ~DPB1*04:02:01G	0.0002	11.5708
A*01:01:01G ~C*04:01:01G ~B*35:03:01G ~DRB1*11:12 ~DQB1*03:01:01G ~DPB1*04:01:01G	0.000199	11.5129
A*01:03 ~C*15:05:01G ~B*51:01:01G ~DRB1*15:03:01G ~DQB1*06:02:01G ~DPB1*04:01:01G	0.000199	11.5129
A*02:01:01G ~C*07:01:01G ~B*08:01:01G ~DRB1*03:01:01G ~DQB1*02:01:01G ~DPB1*04:01:01G	0.000199	11.5129
A*11:01:01G ~C*15:02:01G ~B*40:06:01G ~DRB1*16:02:01G ~DQB1*05:02:01G ~DPB1*14:01:01G	0.000199	11.5129
A*30:02:01G ~C*04:01:01G ~B*58:01:01G ~DRB1*13:02:01G ~DQB1*06:09:01G ~DPB1*02:01:02G	0.000199	11.5129
A*32:01:01G ~C*05:01:01G ~B*18:01:01G ~DRB1*04:05 ~DQB1*02:01:01G ~DPB1*02:01:02G	0.000199	11.5129
A*02:01:01G ~C*07:02:01G ~B*07:02:01G ~DRB1*07:01:01G ~DQB1*02:01:01G ~DPB1*14:01:01G	0.000198	11.4551
A*01:01:01G ~C*17:01:01G ~B*41:01 ~DRB1*07:01:01G ~DQB1*03:03:02G ~DPB1*14:01:01G	0.000197	11.3972
A*02:01:01G ~C*16:01:01G ~B*51:01:01G ~DRB1*07:01:01G ~DQB1*02:01:01G ~DPB1*04:01:01G	0.000197	11.3972
A*02:01:01G ~C*07:01:01G ~B*18:01:01G ~DRB1*03:01:01G ~DQB1*02:01:01G ~DPB1*04:01:01G	0.000196	11.3394
A*02:05:01G ~C*06:02:01G ~B*53:01:01G ~DRB1*13:02:01G ~DQB1*06:04:01G ~DPB1*02:01:02G	0.000196	11.3394
A*23:01:01G ~C*06:02:01G ~B*50:01:01G ~DRB1*04:04 ~DQB1*03:02:01G ~DPB1*04:01:01G	0.000196	11.3394
A*68:01:01G ~C*07:02:01G ~B*07:02:01G ~DRB1*15:01:01G ~DQB1*06:02:01G ~DPB1*04:01:01G	0.000196	11.3394
A*68:01:01G ~C*07:02:01G ~B*08:01:01G ~DRB1*04:03:01G ~DQB1*03:02:01G ~DPB1*04:01:01G	0.000196	11.3394
A*01:01:01G ~C*14:02:01G ~B*51:01:01G ~DRB1*10:01:01G ~DQB1*05:01:01G ~DPB1*03:01:01G	0.000195	11.2815
A*02:01:01G ~C*07:02:01G ~B*07:02:01G ~DRB1*07:01:01G ~DQB1*02:01:01G ~DPB1*03:01:01G	0.000195	11.2815
A*23:01:01G ~C*12:03:01G ~B*39:10 ~DRB1*08:04 ~DQB1*03:01:01G ~DPB1*02:01:02G	0.000195	11.2815
A*03:01:01G ~C*06:02:01G ~B*50:01:01G ~DRB1*04:02 ~DQB1*03:02:01G ~DPB1*04:02:01G	0.000194	11.2237
A*11:01:01G ~C*01:02:01G ~B*55:01:01G ~DRB1*16:02:01G ~DQB1*05:02:01G ~DPB1*04:01:01G	0.000194	11.2237
A*11:01:01G ~C*07:02:01G ~B*08:01:01G ~DRB1*03:01:01G ~DQB1*02:01:01G ~DPB1*02:01:02G	0.000194	11.2237
A*24:02:01G ~C*17:01:01G ~B*41:01 ~DRB1*04:05 ~DQB1*02:01:01G ~DPB1*04:01:01G	0.000194	11.2237
A*30:02:01G ~C*07:01:01G ~B*49:01:01G ~DRB1*03:01:01G ~DQB1*02:01:01G ~DPB1*02:01:02G	0.000194	11.2237
A*02:05:01G ~C*06:02:01G ~B*53:01:01G ~DRB1*10:01:01G ~DQB1*05:01:01G ~DPB1*02:01:02G	0.000193	11.1658
A*24:02:01G ~C*15:02:01G ~B*51:01:01G ~DRB1*11:01:01G ~DQB1*03:01:01G ~DPB1*04:02:01G	0.000193	11.1658
A*02:01:01G ~C*03:02:01G ~B*58:01:01G ~DRB1*04:04 ~DQB1*04:02:01G ~DPB1*04:01:01G	0.000192	11.108
A*02:01:01G ~C*15:02:01G ~B*51:01:01G ~DRB1*04:02 ~DQB1*03:02:01G ~DPB1*17:01:01G	0.000192	11.108
A*03:01:01G ~C*12:03:01G ~B*50:01:01G ~DRB1*13:02:01G ~DQB1*06:04:01G ~DPB1*04:01:01G	0.000192	11.108
A*11:01:01G ~C*04:01:01G ~B*35:02:01G ~DRB1*11:04:01G ~DQB1*03:01:01G ~DPB1*02:01:02G	0.000192	11.108
A*30:01:01G ~C*07:01:01G ~B*49:01:01G ~DRB1*08:04 ~DQB1*03:01:01G ~DPB1*04:01:01G	0.000192	11.108
A*01:01:01G ~C*15:02:01G ~B*51:01:01G ~DRB1*11:01:01G ~DQB1*03:01:01G ~DPB1*04:01:01G	0.000191	11.0501
A*02:05:01G ~C*06:02:01G ~B*50:01:01G ~DRB1*07:01:01G ~DQB1*02:01:01G ~DPB1*17:01:01G	0.000191	11.0501
A*01:01:01G ~C*07:01:01G ~B*15:17:01G ~DRB1*13:02:01G ~DQB1*06:03:01G ~DPB1*02:01:02G	0.00019	10.9923
A*02:01:01G ~C*04:04 ~B*40:12 ~DRB1*15:03:01G ~DQB1*06:02:01G ~DPB1*17:01:01G	0.00019	10.9923
A*02:01:01G ~C*12:03:01G ~B*53:01:01G ~DRB1*04:05 ~DQB1*02:01:01G ~DPB1*02:01:02G	0.00019	10.9923
A*03:01:01G ~C*07:04:01G ~B*15:01:01G ~DRB1*15:01:01G ~DQB1*06:02:01G ~DPB1*04:01:01G	0.00019	10.9923
A*11:01:01G ~C*04:01:01G ~B*35:08 ~DRB1*04:05 ~DQB1*03:02:01G ~DPB1*02:01:02G	0.00019	10.9923
A*11:01:01G ~C*07:04:01G ~B*18:01:01G ~DRB1*15:02:01G ~DQB1*05:01:01G ~DPB1*13:01:01G	0.00019	10.9923
A*24:02:01G ~C*02:02:02G ~B*27:05:02G ~DRB1*04:03:01G ~DQB1*02:01:01G ~DPB1*04:01:01G	0.00019	10.9923
A*24:03:01G ~C*15:04:01G ~B*51:01:01G ~DRB1*15:01:01G ~DQB1*06:02:01G ~DPB1*23:01:01G	0.00019	10.9923
A*24:07 ~C*04:01:01G ~B*35:05 ~DRB1*12:02 ~DQB1*03:01:01G ~DPB1*05:01:01G	0.00019	10.9923
A*26:01:01G ~C*01:02:01G ~B*55:01:01G ~DRB1*14:01:01G ~DQB1*05:03:01G ~DPB1*04:01:01G	0.00019	10.9923
A*30:04:01G ~C*07:01:01G ~B*41:01 ~DRB1*04:05 ~DQB1*03:02:01G ~DPB1*01:01:01G	0.00019	10.9923
A*30:04:01G ~C*16:02:01G ~B*41:01 ~DRB1*03:01:01G ~DQB1*02:01:01G ~DPB1*02:01:02G	0.00019	10.9923
A*30:10 ~C*05:01:01G ~B*18:01:01G ~DRB1*11:02 ~DQB1*03:01:01G ~DPB1*04:02:01G	0.00019	10.9923
A*33:03:01G ~C*03:02:01G ~B*58:01:01G ~DRB1*15:02:01G ~DQB1*06:01:01G ~DPB1*04:01:01G	0.00019	10.9923
A*33:03:01G ~C*15:02:01G ~B*51:01:01G ~DRB1*07:01:01G ~DQB1*02:01:01G ~DPB1*03:01:01G	0.00019	10.9923
A*68:01:01G ~C*07:02:01G ~B*08:01:01G ~DRB1*04:04 ~DQB1*03:02:01G ~DPB1*01:01:02G	0.00019	10.9923
A*68:02:01G ~C*08:02:01G ~B*14:01 ~DRB1*07:01:01G ~DQB1*02:01:01G ~DPB1*04:02:01G	0.00019	10.9923
A*01:01:01G ~C*07:02:01G ~B*07:02:01G ~DRB1*13:02:01G ~DQB1*06:04:01G ~DPB1*04:01:01G	0.000189	10.9344
A*01:01:01G ~C*14:02:01G ~B*51:01:01G ~DRB1*15:02:01G ~DQB1*06:01:01G ~DPB1*04:01:01G	0.000189	10.9344
A*68:01:01G ~C*15:02:01G ~B*51:01:01G ~DRB1*13:01:01G ~DQB1*06:03:01G ~DPB1*02:01:02G	0.000189	10.9344
A*01:01:01G ~C*17:01:01G ~B*41:01 ~DRB1*04:05 ~DQB1*02:01:01G ~DPB1*04:01:01G	0.000188	10.8766
A*02:01:01G ~C*04:01:01G ~B*15:03:01G ~DRB1*15:03:01G ~DQB1*06:02:01G ~DPB1*04:02:01G	0.000188	10.8766
A*23:01:01G ~C*07:01:01G ~B*39:24 ~DRB1*03:01:01G ~DQB1*02:01:01G ~DPB1*04:01:01G	0.000188	10.8766
A*02:01:01G ~C*03:04:01G ~B*40:01:01G ~DRB1*03:01:01G ~DQB1*05:02:01G ~DPB1*02:01:02G	0.000187	10.8187
A*02:01:01G ~C*16:04 ~B*51:01:01G ~DRB1*07:01:01G ~DQB1*02:01:01G ~DPB1*04:01:01G	0.000187	10.8187
A*02:05:01G ~C*06:02:01G ~B*50:01:01G ~DRB1*13:01:01G ~DQB1*06:03:01G ~DPB1*13:01:01G	0.000187	10.8187
A*02:06:01G ~C*16:04 ~B*35:01:01G ~DRB1*01:01:01G ~DQB1*05:01:01G ~DPB1*02:01:02G	0.000187	10.8187
A*32:01:01G ~C*04:01:01G ~B*53:01:01G ~DRB1*11:04:01G ~DQB1*03:01:01G ~DPB1*04:01:01G	0.000187	10.8187
A*33:03:01G ~C*06:02:01G ~B*14:02 ~DRB1*11:02 ~DQB1*03:01:01G ~DPB1*02:01:02G	0.000187	10.8187
A*68:01:01G ~C*15:04:01G ~B*51:01:01G ~DRB1*03:01:01G ~DQB1*02:01:01G ~DPB1*02:01:02G	0.000187	10.8187
A*74:03 ~C*15:02:01G ~B*51:01:01G ~DRB1*13:02:01G ~DQB1*06:04:01G ~DPB1*04:01:01G	0.000187	10.8187
A*30:01:01G ~C*08:02:01G ~B*14:02 ~DRB1*15:03:01G ~DQB1*06:03:01G ~DPB1*30:01	0.000186	10.7608
A*68:01:01G ~C*04:01:01G ~B*35:03:01G ~DRB1*07:01:01G ~DQB1*02:01:01G ~DPB1*17:01:01G	0.000186	10.7608
A*11:01:01G ~C*04:01:01G ~B*35:03:01G ~DRB1*11:01:01G ~DQB1*03:01:01G ~DPB1*04:01:01G	0.000185	10.703
A*02:05:01G ~C*06:02:01G ~B*50:01:01G ~DRB1*16:01 ~DQB1*05:02:01G ~DPB1*14:01:01G	0.000184	10.6451
A*03:01:01G ~C*06:02:01G ~B*50:01:01G ~DRB1*13:02:01G ~DQB1*06:04:01G ~DPB1*04:01:01G	0.000184	10.6451
A*26:01:01G ~C*07:02:01G ~B*08:01:01G ~DRB1*03:01:01G ~DQB1*02:01:01G ~DPB1*04:02:01G	0.000184	10.6451
A*66:01:01G ~C*17:01:01G ~B*41:02 ~DRB1*07:01:01G ~DQB1*02:01:01G ~DPB1*04:01:01G	0.000184	10.6451
A*02:01:01G ~C*03:02:01G ~B*58:01:01G ~DRB1*11:01:01G ~DQB1*03:01:01G ~DPB1*04:01:01G	0.000183	10.5873
A*03:01:01G ~C*15:02:01G ~B*51:01:01G ~DRB1*07:01:01G ~DQB1*02:01:01G ~DPB1*04:01:01G	0.000183	10.5873
A*03:02:01G ~C*06:02:01G ~B*50:01:01G ~DRB1*07:01:01G ~DQB1*02:01:01G ~DPB1*04:01:01G	0.000183	10.5873
A*03:02:01G ~C*15:02:01G ~B*51:01:01G ~DRB1*01:01:01G ~DQB1*05:01:01G ~DPB1*04:01:01G	0.000183	10.5873
A*11:01:01G ~C*04:01:01G ~B*35:01:01G ~DRB1*04:02 ~DQB1*03:02:01G ~DPB1*02:01:02G	0.000183	10.5873
A*30:02:01G ~C*15:05:01G ~B*07:05:01G ~DRB1*01:02 ~DQB1*05:01:01G ~DPB1*02:01:02G	0.000183	10.5873
A*68:01:01G ~C*15:04:01G ~B*51:01:01G ~DRB1*11:01:01G ~DQB1*03:01:01G ~DPB1*13:01:01G	0.000183	10.5873
A*02:22:01G ~C*17:01:01G ~B*41:01 ~DRB1*15:03:01G ~DQB1*06:03:01G ~DPB1*04:01:01G	0.000182	10.5294
A*02:01:01G ~C*15:02:01G ~B*51:01:01G ~DRB1*03:01:01G ~DQB1*02:01:01G ~DPB1*03:01:01G	0.000181	10.4716
A*03:01:01G ~C*07:02:01G ~B*08:01:01G ~DRB1*03:01:01G ~DQB1*02:01:01G ~DPB1*04:01:01G	0.000181	10.4716
A*32:01:01G ~C*17:01:01G ~B*41:01 ~DRB1*03:01:01G ~DQB1*02:01:01G ~DPB1*13:01:01G	0.000181	10.4716
A*01:01:01G ~C*07:02:01G ~B*07:02:01G ~DRB1*11:04:01G ~DQB1*03:01:01G ~DPB1*02:01:02G	0.00018	10.4137
A*24:02:01G ~C*14:02:01G ~B*51:01:01G ~DRB1*04:03:01G ~DQB1*03:02:01G ~DPB1*02:01:02G	0.00018	10.4137
A*31:01:02G ~C*15:02:01G ~B*51:01:01G ~DRB1*14:01:01G ~DQB1*05:03:01G ~DPB1*04:01:01G	0.00018	10.4137
A*02:01:01G ~C*07:02:01G ~B*07:02:01G ~DRB1*13:02:01G ~DQB1*06:09:01G ~DPB1*04:01:01G	0.000179	10.3559
A*02:01:01G ~C*14:02:01G ~B*51:01:01G ~DRB1*13:01:01G ~DQB1*06:03:01G ~DPB1*13:01:01G	0.000179	10.3559
A*24:02:01G ~C*04:01:01G ~B*35:01:01G ~DRB1*13:02:01G ~DQB1*06:04:01G ~DPB1*04:01:01G	0.000179	10.3559
A*26:01:01G ~C*12:03:01G ~B*38:01 ~DRB1*03:01:01G ~DQB1*02:01:01G ~DPB1*02:01:02G	0.000179	10.3559
A*01:01:01G ~C*15:02:01G ~B*51:01:01G ~DRB1*09:01:02G ~DQB1*03:03:02G ~DPB1*02:01:02G	0.000178	10.298
A*01:01:01G ~C*16:04 ~B*51:01:01G ~DRB1*11:01:01G ~DQB1*03:01:01G ~DPB1*04:01:01G	0.000178	10.298
A*24:02:01G ~C*15:04:01G ~B*51:01:01G ~DRB1*11:01:01G ~DQB1*03:01:01G ~DPB1*04:01:01G	0.000178	10.298
A*30:02:01G ~C*15:02:01G ~B*51:01:01G ~DRB1*14:01:01G ~DQB1*05:03:01G ~DPB1*04:01:01G	0.000178	10.298
A*02:01:01G ~C*03:02:01G ~B*58:01:01G ~DRB1*03:01:01G ~DQB1*02:01:01G ~DPB1*14:01:01G	0.000176	10.1823
A*03:01:01G ~C*07:02:01G ~B*07:02:01G ~DRB1*03:01:01G ~DQB1*02:01:01G ~DPB1*02:01:02G	0.000176	10.1823
A*68:01:01G ~C*07:01:01G ~B*50:01:01G ~DRB1*07:01:01G ~DQB1*02:01:01G ~DPB1*02:01:02G	0.000176	10.1823
A*68:01:01G ~C*07:01:01G ~B*49:01:01G ~DRB1*03:01:01G ~DQB1*02:01:01G ~DPB1*02:01:02G	0.000175	10.1244
A*68:01:01G ~C*15:04:01G ~B*51:01:01G ~DRB1*13:02:01G ~DQB1*06:09:01G ~DPB1*04:01:01G	0.000175	10.1244
A*02:01:01G ~C*16:04 ~B*51:01:01G ~DRB1*13:01:01G ~DQB1*06:03:01G ~DPB1*02:01:02G	0.000174	10.0666
A*24:02:01G ~C*06:02:01G ~B*50:01:01G ~DRB1*03:01:01G ~DQB1*02:01:01G ~DPB1*02:01:02G	0.000174	10.0666
A*24:02:01G ~C*07:02:01G ~B*08:01:01G ~DRB1*04:03:01G ~DQB1*03:02:01G ~DPB1*04:01:01G	0.000174	10.0666
A*01:03 ~C*05:01:01G ~B*18:01:01G ~DRB1*08:04 ~DQB1*03:01:01G ~DPB1*04:02:01G	0.000173	10.0087
A*02:01:01G ~C*04:01:01G ~B*35:01:01G ~DRB1*16:01 ~DQB1*06:02:01G ~DPB1*04:01:01G	0.000173	10.0087
A*02:01:01G ~C*06:02:01G ~B*50:01:01G ~DRB1*04:03:01G ~DQB1*03:02:01G ~DPB1*02:01:02G	0.000173	10.0087
A*02:01:01G ~C*07:01:01G ~B*58:01:01G ~DRB1*15:03:01G ~DQB1*06:02:01G ~DPB1*13:01:01G	0.000173	10.0087
A*02:01:01G ~C*14:02:01G ~B*51:01:01G ~DRB1*11:04:01G ~DQB1*03:01:01G ~DPB1*04:02:01G	0.000173	10.0087
A*02:02:01G ~C*17:01:01G ~B*41:01 ~DRB1*01:02 ~DQB1*05:01:01G ~DPB1*17:01:01G	0.000173	10.0087
A*02:05:01G ~C*06:02:01G ~B*50:01:01G ~DRB1*03:01:01G ~DQB1*02:01:01G ~DPB1*14:01:01G	0.000173	10.0087
A*02:05:01G ~C*06:02:01G ~B*50:01:01G ~DRB1*13:01:01G ~DQB1*06:03:01G ~DPB1*02:01:02G	0.000173	10.0087
A*23:01:01G ~C*07:01:01G ~B*15:03:01G ~DRB1*07:01:01G ~DQB1*02:01:01G ~DPB1*15:01:01G	0.000173	10.0087
A*23:01:01G ~C*17:01:01G ~B*41:01 ~DRB1*01:02 ~DQB1*05:01:01G ~DPB1*17:01:01G	0.000173	10.0087
A*24:02:01G ~C*14:02:01G ~B*51:01:01G ~DRB1*16:01 ~DQB1*05:02:01G ~DPB1*04:02:01G	0.000173	10.0087
A*24:02:01G ~C*16:04 ~B*51:01:01G ~DRB1*04:05 ~DQB1*02:01:01G ~DPB1*01:01:02G	0.000173	10.0087
A*26:01:01G ~C*14:02:01G ~B*51:01:01G ~DRB1*13:01:01G ~DQB1*06:03:01G ~DPB1*17:01:01G	0.000173	10.0087
A*29:02:01G ~C*12:03:01G ~B*39:10 ~DRB1*08:04 ~DQB1*03:01:01G ~DPB1*02:01:02G	0.000173	10.0087
A*32:01:01G ~C*12:03:01G ~B*40:02:01G ~DRB1*16:01 ~DQB1*05:02:01G ~DPB1*02:01:02G	0.000173	10.0087
A*33:01:01G ~C*08:02:01G ~B*14:02 ~DRB1*08:04 ~DQB1*03:01:01G ~DPB1*02:01:02G	0.000173	10.0087
A*34:02 ~C*18:01:01G ~B*13:02:01G ~DRB1*15:03:01G ~DQB1*06:02:01G ~DPB1*04:02:01G	0.000173	10.0087
A*68:02:01G ~C*02:10:01G ~B*15:03:01G ~DRB1*11:01:02 ~DQB1*03:01:01G ~DPB1*13:01:01G	0.000173	10.0087
A*68:02:01G ~C*07:01:01G ~B*49:01:01G ~DRB1*01:02 ~DQB1*05:01:01G ~DPB1*13:01:01G	0.000173	10.0087
A*74:03 ~C*12:03:01G ~B*39:10 ~DRB1*15:03:01G ~DQB1*06:02:01G ~DPB1*04:02:01G	0.000173	10.0087
A*01:01:01G ~C*17:01:01G ~B*41:01 ~DRB1*10:01:01G ~DQB1*05:01:01G ~DPB1*13:01:01G	0.000172	9.95089
A*03:01:01G ~C*04:01:01G ~B*41:01 ~DRB1*07:01:01G ~DQB1*02:01:01G ~DPB1*03:01:01G	0.000172	9.95089
A*03:01:01G ~C*07:01:01G ~B*47:03 ~DRB1*11:02 ~DQB1*03:01:01G ~DPB1*02:01:02G	0.000172	9.95089
A*11:01:01G ~C*04:01:01G ~B*35:01:01G ~DRB1*01:01:01G ~DQB1*05:01:01G ~DPB1*04:01:01G	0.000172	9.95089
A*24:02:01G ~C*16:04 ~B*44:02:01G ~DRB1*11:04:01G ~DQB1*03:01:01G ~DPB1*04:01:01G	0.000172	9.95089
A*30:01:01G ~C*17:01:01G ~B*42:02:01G ~DRB1*03:01:01G ~DQB1*02:01:01G ~DPB1*17:01:01G	0.000172	9.95089
A*32:01:01G ~C*05:01:01G ~B*18:01:01G ~DRB1*03:01:01G ~DQB1*02:01:01G ~DPB1*02:01:02G	0.000172	9.95089
A*68:01:01G ~C*07:01:01G ~B*15:17:01G ~DRB1*01:02 ~DQB1*05:01:01G ~DPB1*04:01:01G	0.000172	9.95089
A*68:02:01G ~C*06:02:01G ~B*13:02:01G ~DRB1*01:02 ~DQB1*05:01:01G ~DPB1*13:01:01G	0.000172	9.95089
A*02:05:01G ~C*06:02:01G ~B*50:01:01G ~DRB1*11:04:01G ~DQB1*03:01:01G ~DPB1*02:01:02G	0.000171	9.89303
A*03:01:01G ~C*04:01:01G ~B*35:01:01G ~DRB1*11:01:01G ~DQB1*03:01:01G ~DPB1*02:01:02G	0.000171	9.89303
A*23:01:01G ~C*15:05:01G ~B*07:05:01G ~DRB1*07:01:01G ~DQB1*02:01:01G ~DPB1*02:01:02G	0.000171	9.89303
A*33:03:01G ~C*03:02:01G ~B*58:01:01G ~DRB1*04:03:01G ~DQB1*03:02:01G ~DPB1*02:01:02G	0.000171	9.89303
A*02:01:01G ~C*16:04 ~B*51:01:01G ~DRB1*10:01:01G ~DQB1*05:01:01G ~DPB1*04:01:01G	0.00017	9.83518
A*03:01:01G ~C*08:02:01G ~B*14:02 ~DRB1*03:01:01G ~DQB1*02:01:01G ~DPB1*17:01:01G	0.00017	9.83518
A*23:01:01G ~C*06:02:01G ~B*50:01:01G ~DRB1*07:01:01G ~DQB1*02:01:01G ~DPB1*17:01:01G	0.00017	9.83518
A*23:01:01G ~C*07:01:01G ~B*49:01:01G ~DRB1*10:01:01G ~DQB1*05:01:01G ~DPB1*02:01:02G	0.00017	9.83518
A*26:01:01G ~C*12:03:01G ~B*38:01 ~DRB1*11:04:01G ~DQB1*03:01:01G ~DPB1*04:02:01G	0.00017	9.83518
A*30:02:01G ~C*04:01:01G ~B*53:01:01G ~DRB1*07:01:01G ~DQB1*02:01:01G ~DPB1*04:01:01G	0.00017	9.83518
A*01:01:01G ~C*04:01:01G ~B*35:02:01G ~DRB1*11:04:01G ~DQB1*03:01:01G ~DPB1*04:02:01G	0.000169	9.77733
A*01:01:01G ~C*06:02:01G ~B*37:01:01G ~DRB1*10:01:01G ~DQB1*05:01:01G ~DPB1*04:02:01G	0.000169	9.77733
A*01:01:01G ~C*12:03:01G ~B*38:01 ~DRB1*13:01:01G ~DQB1*06:03:01G ~DPB1*02:01:02G	0.000168	9.71947
A*02:01:01G ~C*07:01:01G ~B*57:03:01G ~DRB1*16:02:01G ~DQB1*05:02:01G ~DPB1*10:01:01G	0.000168	9.71947
A*02:02:01G ~C*04:01:01G ~B*53:01:01G ~DRB1*13:02:01G ~DQB1*06:04:01G ~DPB1*04:01:01G	0.000168	9.71947
A*23:01:01G ~C*04:01:01G ~B*44:03:01G ~DRB1*07:01:01G ~DQB1*02:01:01G ~DPB1*17:01:01G	0.000168	9.71947
A*30:01:01G ~C*17:01:01G ~B*42:01 ~DRB1*03:02 ~DQB1*04:02:01G ~DPB1*02:01:02G	0.000168	9.71947
A*68:01:01G ~C*14:02:01G ~B*51:01:01G ~DRB1*04:03:01G ~DQB1*03:02:01G ~DPB1*04:01:01G	0.000168	9.71947
A*68:01:01G ~C*15:02:01G ~B*51:01:01G ~DRB1*13:01:01G ~DQB1*06:03:01G ~DPB1*13:01:01G	0.000168	9.71947
A*02:01:01G ~C*07:02:01G ~B*07:05:01G ~DRB1*03:01:01G ~DQB1*02:01:01G ~DPB1*13:01:01G	0.000167	9.66162
A*02:01:01G ~C*15:02:01G ~B*51:01:01G ~DRB1*10:01:01G ~DQB1*05:01:01G ~DPB1*03:01:01G	0.000167	9.66162
A*02:01:01G ~C*16:02:01G ~B*51:01:01G ~DRB1*07:01:01G ~DQB1*02:01:01G ~DPB1*04:01:01G	0.000167	9.66162
A*30:01:01G ~C*06:02:01G ~B*13:02:01G ~DRB1*07:01:01G ~DQB1*02:01:01G ~DPB1*10:01:01G	0.000167	9.66162
A*31:01:02G ~C*07:01:01G ~B*15:17:01G ~DRB1*13:02:01G ~DQB1*06:04:01G ~DPB1*04:01:01G	0.000167	9.66162
A*33:01:01G ~C*08:02:01G ~B*14:02 ~DRB1*13:02:01G ~DQB1*06:04:01G ~DPB1*02:01:02G	0.000167	9.66162
A*01:01:01G ~C*04:01:01G ~B*35:08 ~DRB1*04:03:01G ~DQB1*03:02:01G ~DPB1*04:01:01G	0.000166	9.60376
A*02:01:01G ~C*07:01:01G ~B*44:03:02G ~DRB1*07:01:01G ~DQB1*02:01:01G ~DPB1*04:01:01G	0.000166	9.60376
A*02:01:01G ~C*14:02:01G ~B*51:01:01G ~DRB1*15:01:01G ~DQB1*06:02:01G ~DPB1*02:01:02G	0.000166	9.60376
A*03:01:01G ~C*04:01:01G ~B*35:02:01G ~DRB1*11:04:01G ~DQB1*03:01:01G ~DPB1*03:01:01G	0.000166	9.60376
A*24:02:01G ~C*04:01:01G ~B*35:02:01G ~DRB1*11:04:01G ~DQB1*03:01:01G ~DPB1*04:02:01G	0.000166	9.60376
A*30:02:01G ~C*04:01:01G ~B*53:01:01G ~DRB1*04:05 ~DQB1*03:02:01G ~DPB1*03:01:01G	0.000166	9.60376
A*68:02:01G ~C*04:01:01G ~B*53:01:01G ~DRB1*03:01:01G ~DQB1*02:01:01G ~DPB1*04:01:01G	0.000166	9.60376
A*02:05:01G ~C*07:02:01G ~B*07:02:01G ~DRB1*15:01:01G ~DQB1*06:02:01G ~DPB1*04:01:01G	0.000165	9.54591
A*02:05:01G ~C*12:03:01G ~B*15:03:01G ~DRB1*07:01:01G ~DQB1*02:01:01G ~DPB1*04:01:01G	0.000165	9.54591
A*33:01:01G ~C*08:02:01G ~B*14:02 ~DRB1*01:02 ~DQB1*05:01:01G ~DPB1*03:01:01G	0.000165	9.54591
A*02:01:01G ~C*16:04 ~B*51:01:01G ~DRB1*04:05 ~DQB1*03:02:01G ~DPB1*04:01:01G	0.000164	9.48806
A*03:02:01G ~C*15:02:01G ~B*18:01:01G ~DRB1*11:01:01G ~DQB1*03:01:01G ~DPB1*04:01:01G	0.000164	9.48806
A*11:01:01G ~C*04:01:01G ~B*35:01:01G ~DRB1*13:01:01G ~DQB1*06:03:01G ~DPB1*02:01:02G	0.000164	9.48806
A*24:02:01G ~C*07:01:01G ~B*08:01:01G ~DRB1*03:01:01G ~DQB1*02:01:01G ~DPB1*04:01:01G	0.000164	9.48806
A*29:01:01G ~C*15:05:01G ~B*07:05:01G ~DRB1*07:01:01G ~DQB1*02:01:01G ~DPB1*04:01:01G	0.000164	9.48806
A*31:01:02G ~C*16:04 ~B*51:01:01G ~DRB1*13:01:01G ~DQB1*06:03:01G ~DPB1*02:01:02G	0.000164	9.48806
A*01:01:01G ~C*06:02:01G ~B*57:01:01G ~DRB1*07:01:01G ~DQB1*03:03:02G ~DPB1*02:01:02G	0.000163	9.4302
A*26:01:01G ~C*12:03:01G ~B*39:10 ~DRB1*08:04 ~DQB1*03:01:01G ~DPB1*04:01:01G	0.000163	9.4302
A*02:01:04 ~C*16:04 ~B*44:02:01G ~DRB1*16:01 ~DQB1*05:02:01G ~DPB1*02:01:02G	0.000162	9.37235
A*02:05:01G ~C*06:02:01G ~B*50:01:01G ~DRB1*15:01:01G ~DQB1*06:02:01G ~DPB1*04:01:01G	0.000162	9.37235
A*26:01:01G ~C*07:02:01G ~B*08:01:01G ~DRB1*03:01:01G ~DQB1*02:01:01G ~DPB1*15:01:01G	0.000162	9.37235
A*68:02:01G ~C*03:04:02 ~B*15:10 ~DRB1*11:01:02 ~DQB1*06:02:01G ~DPB1*02:01:02G	0.000162	9.37235
A*02:01:01G ~C*07:01:01G ~B*39:24 ~DRB1*13:02:01G ~DQB1*06:09:01G ~DPB1*04:01:01G	0.000161	9.31449
A*66:01:01G ~C*07:02:01G ~B*07:02:01G ~DRB1*03:01:01G ~DQB1*02:01:01G ~DPB1*04:01:01G	0.000161	9.31449
A*66:01:01G ~C*17:01:01G ~B*41:02 ~DRB1*13:03:01G ~DQB1*03:01:01G ~DPB1*04:01:01G	0.000161	9.31449
A*01:01:01G ~C*07:04:01G ~B*15:01:01G ~DRB1*16:01 ~DQB1*05:02:01G ~DPB1*02:01:02G	0.00016	9.25664
A*02:01:01G ~C*04:01:01G ~B*44:03:01G ~DRB1*07:01:01G ~DQB1*02:01:01G ~DPB1*02:01:02G	0.00016	9.25664
A*02:01:01G ~C*08:02:01G ~B*14:02 ~DRB1*01:02 ~DQB1*05:01:01G ~DPB1*02:01:02G	0.00016	9.25664
A*02:01:01G ~C*17:01:01G ~B*41:01 ~DRB1*07:01:01G ~DQB1*03:03:02G ~DPB1*17:01:01G	0.00016	9.25664
A*30:01:01G ~C*06:02:01G ~B*13:02:01G ~DRB1*07:01:01G ~DQB1*02:01:01G ~DPB1*15:01:01G	0.00016	9.25664
A*01:01:01G ~C*07:01:01G ~B*58:01:01G ~DRB1*03:01:01G ~DQB1*02:01:01G ~DPB1*02:01:02G	0.000159	9.19879
A*02:01:01G ~C*07:01:01G ~B*39:24 ~DRB1*11:02 ~DQB1*03:01:01G ~DPB1*04:02:01G	0.000159	9.19879
A*02:01:01G ~C*12:03:01G ~B*38:01 ~DRB1*10:01:01G ~DQB1*05:01:01G ~DPB1*17:01:01G	0.000159	9.19879
A*24:02:01G ~C*06:02:01G ~B*50:01:01G ~DRB1*11:01:01G ~DQB1*03:01:01G ~DPB1*04:01:01G	0.000159	9.19879
A*30:01:01G ~C*07:02:01G ~B*07:02:01G ~DRB1*15:01:01G ~DQB1*06:02:01G ~DPB1*04:01:01G	0.000159	9.19879
A*33:03:01G ~C*06:02:01G ~B*50:01:01G ~DRB1*07:01:01G ~DQB1*02:01:01G ~DPB1*14:01:01G	0.000159	9.19879
A*68:01:01G ~C*06:02:01G ~B*50:01:01G ~DRB1*03:01:01G ~DQB1*02:01:01G ~DPB1*04:01:01G	0.000159	9.19879
A*68:02:01G ~C*04:01:01G ~B*53:01:01G ~DRB1*03:01:01G ~DQB1*02:01:01G ~DPB1*03:01:01G	0.000159	9.19879
A*01:01:01G ~C*07:01:01G ~B*49:01:01G ~DRB1*03:01:01G ~DQB1*02:01:01G ~DPB1*03:01:01G	0.000158	9.14093
A*01:01:01G ~C*12:03:01G ~B*38:01 ~DRB1*13:01:01G ~DQB1*06:03:01G ~DPB1*04:02:01G	0.000158	9.14093
A*30:01:01G ~C*06:02:01G ~B*13:02:01G ~DRB1*07:01:01G ~DQB1*02:01:01G ~DPB1*02:01:02G	0.000158	9.14093
A*32:01:01G ~C*04:01:01G ~B*35:01:01G ~DRB1*03:01:01G ~DQB1*02:01:01G ~DPB1*02:01:02G	0.000158	9.14093
A*01:01:01G ~C*07:02:01G ~B*08:01:01G ~DRB1*03:01:01G ~DQB1*02:01:01G ~DPB1*03:01:01G	0.000157	9.08308
A*01:01:01G ~C*17:01:01G ~B*41:01 ~DRB1*01:02 ~DQB1*05:01:01G ~DPB1*04:01:01G	0.000157	9.08308
A*03:01:01G ~C*06:02:01G ~B*13:02:01G ~DRB1*07:01:01G ~DQB1*02:01:01G ~DPB1*17:01:01G	0.000157	9.08308
A*01:01:01G ~C*14:02:01G ~B*51:01:01G ~DRB1*11:01:01G ~DQB1*03:01:01G ~DPB1*04:02:01G	0.000156	9.02522
A*01:01:01G ~C*17:01:01G ~B*41:01 ~DRB1*04:05 ~DQB1*02:01:01G ~DPB1*15:01:01G	0.000156	9.02522
A*02:01:01G ~C*08:01:01G ~B*15:13 ~DRB1*12:02 ~DQB1*03:01:01G ~DPB1*04:01:01G	0.000156	9.02522
A*02:01:01G ~C*16:01:01G ~B*45:01:01G ~DRB1*01:02 ~DQB1*05:01:01G ~DPB1*01:01:01G	0.000156	9.02522
A*02:01:01G ~C*17:01:01G ~B*41:01 ~DRB1*07:01:01G ~DQB1*03:03:02G ~DPB1*04:02:01G	0.000156	9.02522
A*03:01:01G ~C*03:02:01G ~B*58:01:01G ~DRB1*04:02 ~DQB1*03:02:01G ~DPB1*05:01:01G	0.000156	9.02522
A*03:01:01G ~C*07:02:01G ~B*07:02:01G ~DRB1*13:01:01G ~DQB1*06:03:01G ~DPB1*02:01:02G	0.000156	9.02522
A*03:01:01G ~C*07:02:01G ~B*07:02:01G ~DRB1*15:01:01G ~DQB1*05:01:01G ~DPB1*01:01:01G	0.000156	9.02522
A*03:02:01G ~C*07:02:01G ~B*08:01:01G ~DRB1*01:01:01G ~DQB1*05:01:01G ~DPB1*09:01:01	0.000156	9.02522
A*03:02:01G ~C*15:05:01G ~B*73:01 ~DRB1*04:05 ~DQB1*02:01:01G ~DPB1*02:01:02G	0.000156	9.02522
A*23:01:01G ~C*06:02:01G ~B*50:01:01G ~DRB1*11:01:01G ~DQB1*03:01:01G ~DPB1*04:01:01G	0.000156	9.02522
A*23:01:01G ~C*15:05:01G ~B*07:05:01G ~DRB1*15:01:01G ~DQB1*06:02:01G ~DPB1*03:01:01G	0.000156	9.02522
A*24:02:01G ~C*15:02:01G ~B*51:01:01G ~DRB1*13:01:01G ~DQB1*06:03:01G ~DPB1*04:01:01G	0.000156	9.02522
A*24:17 ~C*08:01:01G ~B*15:02:01G ~DRB1*12:02 ~DQB1*03:01:01G ~DPB1*04:02:01G	0.000156	9.02522
A*29:02:01G ~C*06:02:01G ~B*45:01:01G ~DRB1*03:02 ~DQB1*04:02:01G ~DPB1*01:01:01G	0.000156	9.02522
A*29:02:01G ~C*17:01:01G ~B*42:01 ~DRB1*07:01:01G ~DQB1*02:01:01G ~DPB1*17:01:01G	0.000156	9.02522
A*32:01:01G ~C*04:01:01G ~B*35:01:01G ~DRB1*16:01 ~DQB1*05:02:01G ~DPB1*02:01:02G	0.000156	9.02522
A*32:01:01G ~C*07:01:01G ~B*41:01 ~DRB1*04:05 ~DQB1*03:02:01G ~DPB1*04:01:01G	0.000156	9.02522
A*33:03:01G ~C*04:01:01G ~B*08:01:01G ~DRB1*03:01:01G ~DQB1*02:01:01G ~DPB1*02:01:02G	0.000156	9.02522
A*68:01:01G ~C*01:02:01G ~B*55:01:01G ~DRB1*11:04:01G ~DQB1*03:01:01G ~DPB1*02:01:02G	0.000156	9.02522
A*68:01:01G ~C*15:02:01G ~B*51:01:01G ~DRB1*11:01:01G ~DQB1*03:01:01G ~DPB1*02:01:02G	0.000156	9.02522
A*74:03 ~C*15:02:01G ~B*51:01:01G ~DRB1*16:01 ~DQB1*05:02:01G ~DPB1*14:01:01G	0.000156	9.02522
A*01:01:01G ~C*12:02:01G ~B*52:01 ~DRB1*04:02 ~DQB1*03:02:01G ~DPB1*02:01:02G	0.000155	8.96737
A*03:01:01G ~C*01:02:01G ~B*55:01:01G ~DRB1*13:01:01G ~DQB1*06:03:01G ~DPB1*04:01:01G	0.000155	8.96737
A*11:01:01G ~C*12:02:01G ~B*52:01 ~DRB1*16:02:01G ~DQB1*05:02:01G ~DPB1*04:01:01G	0.000155	8.96737
A*24:02:01G ~C*06:02:01G ~B*13:02:01G ~DRB1*07:01:01G ~DQB1*02:01:01G ~DPB1*04:01:01G	0.000155	8.96737
A*26:17 ~C*14:02:01G ~B*51:01:01G ~DRB1*15:01:01G ~DQB1*06:03:01G ~DPB1*02:01:02G	0.000155	8.96737
A*02:01:01G ~C*05:01:01G ~B*44:02:01G ~DRB1*16:02:01G ~DQB1*05:02:01G ~DPB1*02:01:02G	0.000154	8.90952
A*02:01:01G ~C*15:02:01G ~B*40:06:01G ~DRB1*03:01:01G ~DQB1*02:01:01G ~DPB1*45:01	0.000154	8.90952
A*02:05:01G ~C*04:01:01G ~B*35:01:01G ~DRB1*16:01 ~DQB1*05:02:01G ~DPB1*02:01:02G	0.000154	8.90952
A*03:01:01G ~C*08:02:01G ~B*14:02 ~DRB1*01:02 ~DQB1*05:01:01G ~DPB1*04:01:01G	0.000154	8.90952
A*11:01:01G ~C*04:01:01G ~B*35:01:01G ~DRB1*04:02 ~DQB1*03:02:01G ~DPB1*04:02:01G	0.000154	8.90952
A*29:02:01G ~C*02:02:02G ~B*27:02 ~DRB1*03:01:01G ~DQB1*02:01:01G ~DPB1*04:01:01G	0.000154	8.90952
A*30:02:01G ~C*08:02:01G ~B*14:02 ~DRB1*15:03:01G ~DQB1*06:02:01G ~DPB1*02:01:02G	0.000154	8.90952
A*01:01:01G ~C*06:02:01G ~B*37:01:01G ~DRB1*11:01:01G ~DQB1*03:01:01G ~DPB1*04:01:01G	0.000153	8.85166
A*01:01:01G ~C*07:01:01G ~B*49:01:01G ~DRB1*13:02:01G ~DQB1*06:04:01G ~DPB1*13:01:01G	0.000153	8.85166
A*24:02:01G ~C*04:01:01G ~B*35:02:01G ~DRB1*07:01:01G ~DQB1*02:01:01G ~DPB1*03:01:01G	0.000153	8.85166
A*24:02:05 ~C*12:02:01G ~B*40:06:01G ~DRB1*12:02 ~DQB1*03:01:01G ~DPB1*03:01:01G	0.000153	8.85166
A*31:01:02G ~C*15:02:01G ~B*51:01:01G ~DRB1*03:01:01G ~DQB1*02:01:01G ~DPB1*45:01	0.000153	8.85166
A*01:01:01G ~C*06:02:01G ~B*57:01:01G ~DRB1*07:01:01G ~DQB1*03:03:02G ~DPB1*09:01:01	0.000152	8.79381
A*02:01:01G ~C*15:05:01G ~B*73:01 ~DRB1*01:02 ~DQB1*05:01:01G ~DPB1*17:01:01G	0.000152	8.79381
A*24:02:01G ~C*04:01:01G ~B*35:03:01G ~DRB1*11:01:01G ~DQB1*03:01:01G ~DPB1*04:01:01G	0.000152	8.79381
A*24:02:01G ~C*14:02:01G ~B*51:01:01G ~DRB1*13:01:01G ~DQB1*06:03:01G ~DPB1*02:01:02G	0.000152	8.79381
A*24:02:01G ~C*15:02:01G ~B*40:06:01G ~DRB1*15:01:01G ~DQB1*06:01:01G ~DPB1*04:01:01G	0.000152	8.79381
A*24:02:01G ~C*15:02:01G ~B*51:01:01G ~DRB1*04:03:01G ~DQB1*03:02:01G ~DPB1*04:02:01G	0.000152	8.79381
A*02:01:01G ~C*02:02:02G ~B*27:02 ~DRB1*11:01:01G ~DQB1*03:01:01G ~DPB1*04:01:01G	0.000151	8.73595
A*02:01:01G ~C*07:01:01G ~B*49:01:01G ~DRB1*01:02 ~DQB1*05:01:01G ~DPB1*15:01:01G	0.000151	8.73595
A*02:02:01G ~C*07:01:01G ~B*57:03:01G ~DRB1*13:02:01G ~DQB1*06:04:01G ~DPB1*02:01:02G	0.000151	8.73595
A*03:01:01G ~C*07:02:01G ~B*07:02:01G ~DRB1*04:03:01G ~DQB1*03:02:01G ~DPB1*14:01:01G	0.000151	8.73595
A*26:01:01G ~C*15:04:01G ~B*51:01:01G ~DRB1*16:01 ~DQB1*05:02:01G ~DPB1*04:01:01G	0.000151	8.73595
A*30:01:01G ~C*17:01:01G ~B*42:02:01G ~DRB1*08:04 ~DQB1*03:01:01G ~DPB1*02:01:02G	0.000151	8.73595
A*31:01:02G ~C*15:02:01G ~B*51:01:01G ~DRB1*03:01:01G ~DQB1*02:01:01G ~DPB1*02:01:02G	0.000151	8.73595
A*01:01:01G ~C*06:02:01G ~B*57:01:01G ~DRB1*13:01:01G ~DQB1*06:03:01G ~DPB1*04:01:01G	0.00015	8.6781
A*02:01:01G ~C*15:02:01G ~B*51:01:01G ~DRB1*13:01:01G ~DQB1*06:03:01G ~DPB1*13:01:01G	0.00015	8.6781
A*03:01:01G ~C*16:02:01G ~B*51:01:01G ~DRB1*15:01:01G ~DQB1*06:02:01G ~DPB1*02:01:02G	0.00015	8.6781
A*23:01:01G ~C*04:01:01G ~B*44:03:01G ~DRB1*07:01:01G ~DQB1*02:01:01G ~DPB1*02:01:02G	0.00015	8.6781
A*23:01:01G ~C*06:02:01G ~B*50:01:01G ~DRB1*16:01 ~DQB1*05:02:01G ~DPB1*14:01:01G	0.00015	8.6781
A*23:01:01G ~C*07:01:01G ~B*49:01:01G ~DRB1*15:01:01G ~DQB1*06:02:01G ~DPB1*02:01:02G	0.00015	8.6781
A*24:02:01G ~C*04:01:01G ~B*35:08 ~DRB1*04:03:01G ~DQB1*03:02:01G ~DPB1*02:01:02G	0.00015	8.6781
A*30:02:01G ~C*07:02:01G ~B*07:02:01G ~DRB1*15:01:01G ~DQB1*06:02:01G ~DPB1*04:01:01G	0.00015	8.6781
A*33:03:01G ~C*06:02:01G ~B*50:01:01G ~DRB1*03:01:01G ~DQB1*02:01:01G ~DPB1*04:01:01G	0.00015	8.6781
A*01:01:01G ~C*07:01:01G ~B*49:01:01G ~DRB1*15:01:01G ~DQB1*06:02:01G ~DPB1*02:01:02G	0.000149	8.62025
A*01:01:01G ~C*07:02:01G ~B*08:01:01G ~DRB1*11:01:01G ~DQB1*03:01:01G ~DPB1*04:02:01G	0.000149	8.62025
A*01:01:01G ~C*15:02:01G ~B*51:01:01G ~DRB1*07:01:01G ~DQB1*02:01:01G ~DPB1*17:01:01G	0.000149	8.62025
A*02:01:01G ~C*07:01:01G ~B*50:01:01G ~DRB1*07:01:01G ~DQB1*02:01:01G ~DPB1*04:01:01G	0.000149	8.62025
A*02:01:01G ~C*17:01:01G ~B*41:01 ~DRB1*04:05 ~DQB1*02:01:01G ~DPB1*14:01:01G	0.000149	8.62025
A*30:02:01G ~C*04:01:01G ~B*53:01:01G ~DRB1*03:01:01G ~DQB1*02:01:01G ~DPB1*17:01:01G	0.000149	8.62025
A*32:01:01G ~C*12:03:01G ~B*18:01:01G ~DRB1*11:04:01G ~DQB1*03:01:01G ~DPB1*04:02:01G	0.000149	8.62025
A*68:01:01G ~C*04:01:01G ~B*35:01:01G ~DRB1*16:01 ~DQB1*05:02:01G ~DPB1*02:01:02G	0.000149	8.62025
A*03:01:01G ~C*04:01:01G ~B*51:01:01G ~DRB1*08:04 ~DQB1*05:02:01G ~DPB1*02:01:02G	0.000148	8.56239
A*26:01:01G ~C*07:02:01G ~B*07:02:01G ~DRB1*15:01:01G ~DQB1*06:02:01G ~DPB1*02:01:02G	0.000148	8.56239
A*03:01:01G ~C*06:02:01G ~B*50:01:01G ~DRB1*10:01:01G ~DQB1*05:01:01G ~DPB1*04:01:01G	0.000147	8.50454
A*32:01:01G ~C*12:02:01G ~B*52:01 ~DRB1*15:02:01G ~DQB1*06:01:01G ~DPB1*03:01:01G	0.000147	8.50454
A*66:01:01G ~C*06:02:01G ~B*13:02:01G ~DRB1*07:01:01G ~DQB1*02:01:01G ~DPB1*04:01:01G	0.000147	8.50454
A*68:01:01G ~C*03:02:01G ~B*58:01:01G ~DRB1*03:01:01G ~DQB1*02:01:01G ~DPB1*04:01:01G	0.000147	8.50454
A*01:01:01G ~C*04:01:01G ~B*35:08 ~DRB1*04:04 ~DQB1*04:02:01G ~DPB1*04:01:01G	0.000146	8.44668
A*01:01:01G ~C*17:01:01G ~B*41:01 ~DRB1*07:01:01G ~DQB1*03:03:02G ~DPB1*04:01:01G	0.000146	8.44668
A*01:01:01G ~C*17:01:01G ~B*41:01 ~DRB1*10:01:01G ~DQB1*05:01:01G ~DPB1*02:01:02G	0.000146	8.44668
A*03:01:01G ~C*07:01:01G ~B*15:17:01G ~DRB1*13:02:01G ~DQB1*06:04:01G ~DPB1*04:01:01G	0.000146	8.44668
A*03:01:01G ~C*07:01:01G ~B*49:01:01G ~DRB1*13:02:01G ~DQB1*06:04:01G ~DPB1*04:01:01G	0.000146	8.44668
A*03:01:01G ~C*07:02:01G ~B*51:02 ~DRB1*03:01:01G ~DQB1*02:01:01G ~DPB1*04:01:01G	0.000146	8.44668
A*23:01:01G ~C*04:01:01G ~B*44:03:01G ~DRB1*07:01:01G ~DQB1*02:01:01G ~DPB1*04:01:01G	0.000146	8.44668
A*26:01:01G ~C*07:02:01G ~B*08:01:01G ~DRB1*13:01:01G ~DQB1*06:03:01G ~DPB1*02:01:02G	0.000146	8.44668
A*32:01:01G ~C*04:01:01G ~B*35:01:01G ~DRB1*03:01:01G ~DQB1*02:01:01G ~DPB1*17:01:01G	0.000146	8.44668
A*66:01:01G ~C*17:01:01G ~B*41:02 ~DRB1*13:03:01G ~DQB1*03:01:01G ~DPB1*03:01:01G	0.000146	8.44668
A*02:01:01G ~C*04:01:01G ~B*35:01:01G ~DRB1*10:01:01G ~DQB1*05:01:01G ~DPB1*04:01:01G	0.000145	8.38883
A*02:01:01G ~C*07:02:01G ~B*07:02:01G ~DRB1*15:01:01G ~DQB1*06:02:01G ~DPB1*04:02:01G	0.000145	8.38883
A*02:01:01G ~C*15:05:01G ~B*73:01 ~DRB1*01:02 ~DQB1*05:01:01G ~DPB1*02:01:02G	0.000145	8.38883
A*30:02:01G ~C*03:02:01G ~B*58:01:01G ~DRB1*03:01:01G ~DQB1*02:01:01G ~DPB1*02:01:02G	0.000145	8.38883
A*68:01:01G ~C*07:02:01G ~B*07:02:01G ~DRB1*04:03:01G ~DQB1*03:02:01G ~DPB1*02:01:02G	0.000145	8.38883
A*68:01:01G ~C*07:02:01G ~B*07:02:01G ~DRB1*11:04:01G ~DQB1*03:01:01G ~DPB1*04:02:01G	0.000145	8.38883
A*02:01:01G ~C*06:02:01G ~B*37:01:01G ~DRB1*01:01:01G ~DQB1*05:04 ~DPB1*02:01:02G	0.000144	8.33098
A*24:02:01G ~C*17:01:01G ~B*42:01 ~DRB1*03:02 ~DQB1*04:02:01G ~DPB1*01:01:01G	0.000144	8.33098
A*01:01:01G ~C*06:02:01G ~B*37:01:01G ~DRB1*03:01:01G ~DQB1*02:01:01G ~DPB1*15:01:01G	0.000143	8.27312
A*02:02:01G ~C*17:01:01G ~B*41:01 ~DRB1*04:05 ~DQB1*02:01:01G ~DPB1*02:01:02G	0.000143	8.27312
A*03:01:01G ~C*06:02:01G ~B*50:01:01G ~DRB1*07:01:01G ~DQB1*02:01:01G ~DPB1*04:02:01G	0.000143	8.27312
A*68:01:02G ~C*15:02:01G ~B*51:01:01G ~DRB1*03:01:01G ~DQB1*02:01:01G ~DPB1*14:01:01G	0.000143	8.27312
A*24:02:01G ~C*08:02:01G ~B*14:02 ~DRB1*01:02 ~DQB1*05:01:01G ~DPB1*04:01:01G	0.000142	8.21527
A*24:02:01G ~C*15:02:01G ~B*51:01:01G ~DRB1*04:01:01G ~DQB1*03:02:01G ~DPB1*04:01:01G	0.000142	8.21527
A*30:01:01G ~C*04:01:01G ~B*35:02:01G ~DRB1*11:04:01G ~DQB1*03:01:01G ~DPB1*04:01:01G	0.000142	8.21527
A*31:01:02G ~C*04:01:01G ~B*35:01:01G ~DRB1*13:02:01G ~DQB1*06:09:01G ~DPB1*03:01:01G	0.000142	8.21527
A*33:03:01G ~C*06:02:01G ~B*37:01:01G ~DRB1*10:01:01G ~DQB1*05:01:01G ~DPB1*02:01:02G	0.000142	8.21527
A*68:01:01G ~C*07:01:01G ~B*50:01:01G ~DRB1*07:01:01G ~DQB1*02:01:01G ~DPB1*14:01:01G	0.000142	8.21527
A*74:03 ~C*06:02:01G ~B*50:01:01G ~DRB1*07:01:01G ~DQB1*02:01:01G ~DPB1*03:01:01G	0.000142	8.21527
A*01:01:01G ~C*07:02:01G ~B*07:02:01G ~DRB1*15:01:01G ~DQB1*06:02:01G ~DPB1*04:01:01G	0.000141	8.15741
A*02:01:01G ~C*07:02:01G ~B*08:01:01G ~DRB1*03:01:01G ~DQB1*02:01:01G ~DPB1*14:01:01G	0.000141	8.15741
A*02:01:01G ~C*16:01:01G ~B*51:01:01G ~DRB1*04:05 ~DQB1*02:01:01G ~DPB1*03:01:01G	0.000141	8.15741
A*02:05:01G ~C*07:04:01G ~B*18:01:01G ~DRB1*13:02:01G ~DQB1*06:04:01G ~DPB1*02:01:02G	0.000141	8.15741
A*11:01:01G ~C*04:01:01G ~B*51:01:01G ~DRB1*04:02 ~DQB1*03:02:01G ~DPB1*02:01:02G	0.000141	8.15741
A*11:01:01G ~C*16:02:01G ~B*51:01:01G ~DRB1*13:01:01G ~DQB1*06:03:01G ~DPB1*04:01:01G	0.000141	8.15741
A*23:01:01G ~C*04:01:01G ~B*44:03:01G ~DRB1*04:03:01G ~DQB1*03:02:01G ~DPB1*04:01:01G	0.000141	8.15741
A*68:01:01G ~C*07:02:01G ~B*08:01:01G ~DRB1*16:02:01G ~DQB1*05:02:01G ~DPB1*02:01:02G	0.000141	8.15741
A*02:01:01G ~C*02:02:02G ~B*51:01:01G ~DRB1*15:01:01G ~DQB1*06:02:01G ~DPB1*04:01:01G	0.00014	8.09956
A*02:01:01G ~C*07:02:01G ~B*08:01:01G ~DRB1*03:01:01G ~DQB1*02:01:01G ~DPB1*01:01:02G	0.00014	8.09956
A*02:01:01G ~C*15:04:01G ~B*51:01:01G ~DRB1*11:01:01G ~DQB1*02:01:01G ~DPB1*04:01:01G	0.00014	8.09956
A*03:01:01G ~C*06:02:01G ~B*50:01:01G ~DRB1*04:05 ~DQB1*02:01:01G ~DPB1*03:01:01G	0.00014	8.09956
A*03:01:01G ~C*12:02:01G ~B*52:01 ~DRB1*03:01:01G ~DQB1*02:01:01G ~DPB1*02:01:02G	0.00014	8.09956
A*03:01:01G ~C*12:03:01G ~B*50:01:01G ~DRB1*07:01:01G ~DQB1*02:01:01G ~DPB1*04:01:01G	0.00014	8.09956
A*24:02:01G ~C*01:02:01G ~B*55:01:01G ~DRB1*13:01:01G ~DQB1*06:03:01G ~DPB1*03:01:01G	0.00014	8.09956
A*33:03:01G ~C*15:02:01G ~B*51:01:01G ~DRB1*13:01:01G ~DQB1*06:03:01G ~DPB1*14:01:01G	0.00014	8.09956
A*02:01:01G ~C*15:02:01G ~B*51:01:01G ~DRB1*09:01:02G ~DQB1*03:03:02G ~DPB1*14:01:01G	0.000139	8.04171
A*02:01:01G ~C*15:05:01G ~B*73:01 ~DRB1*10:01:01G ~DQB1*05:01:01G ~DPB1*02:01:02G	0.000139	8.04171
A*03:01:01G ~C*15:02:01G ~B*51:01:01G ~DRB1*13:01:01G ~DQB1*06:03:01G ~DPB1*04:01:01G	0.000139	8.04171
A*24:02:01G ~C*12:03:01G ~B*38:01 ~DRB1*11:04:01G ~DQB1*03:01:01G ~DPB1*04:01:01G	0.000139	8.04171
A*31:01:02G ~C*15:02:01G ~B*51:01:01G ~DRB1*13:02:01G ~DQB1*06:04:01G ~DPB1*04:01:01G	0.000139	8.04171
A*68:01:01G ~C*15:02:01G ~B*51:01:01G ~DRB1*04:03:01G ~DQB1*03:02:01G ~DPB1*03:01:01G	0.000139	8.04171
A*74:01:01G ~C*03:02:01G ~B*58:01:01G ~DRB1*13:02:01G ~DQB1*06:09:01G ~DPB1*04:01:01G	0.000139	8.04171
A*01:01:01G ~C*06:02:01G ~B*08:01:01G ~DRB1*03:01:01G ~DQB1*02:01:01G ~DPB1*04:01:01G	0.000138	7.98385
A*02:01:01G ~C*06:02:01G ~B*37:01:01G ~DRB1*07:01:01G ~DQB1*03:03:02G ~DPB1*10:01:01G	0.000138	7.98385
A*02:01:01G ~C*12:03:01G ~B*35:03:01G ~DRB1*14:01:01G ~DQB1*05:03:01G ~DPB1*09:01:01	0.000138	7.98385
A*02:01:01G ~C*12:03:01G ~B*39:01:01G ~DRB1*14:01:01G ~DQB1*05:03:01G ~DPB1*04:01:01G	0.000138	7.98385
A*02:01:01G ~C*17:01:01G ~B*41:01 ~DRB1*07:01:01G ~DQB1*02:01:01G ~DPB1*04:01:01G	0.000138	7.98385
A*02:01:05 ~C*04:01:01G ~B*35:02:01G ~DRB1*03:01:01G ~DQB1*02:01:01G ~DPB1*03:01:01G	0.000138	7.98385
A*02:06:01G ~C*12:02:01G ~B*52:01 ~DRB1*15:02:01G ~DQB1*06:01:01G ~DPB1*04:02:01G	0.000138	7.98385
A*02:11:01G ~C*07:01:01G ~B*44:03:02G ~DRB1*07:01:01G ~DQB1*02:01:01G ~DPB1*13:01:01G	0.000138	7.98385
A*02:22:01G ~C*03:03:01G ~B*55:01:01G ~DRB1*16:01 ~DQB1*05:02:01G ~DPB1*10:01:01G	0.000138	7.98385
A*03:01:01G ~C*06:02:01G ~B*47:01:01G ~DRB1*03:01:01G ~DQB1*02:01:01G ~DPB1*04:01:01G	0.000138	7.98385
A*11:01:01G ~C*04:03 ~B*13:01:01G ~DRB1*15:01:01G ~DQB1*06:01:01G ~DPB1*14:01:01G	0.000138	7.98385
A*23:01:01G ~C*03:03:01G ~B*44:03:01G ~DRB1*09:01:02G ~DQB1*02:01:01G ~DPB1*01:01:01G	0.000138	7.98385
A*23:01:01G ~C*07:02:01G ~B*08:01:01G ~DRB1*14:01:01G ~DQB1*05:03:01G ~DPB1*04:01:01G	0.000138	7.98385
A*24:02:01G ~C*01:02:01G ~B*55:01:01G ~DRB1*01:01:01G ~DQB1*05:01:01G ~DPB1*09:01:01	0.000138	7.98385
A*24:02:01G ~C*07:02:01G ~B*38:02:01G ~DRB1*15:02:01G ~DQB1*05:02:01G ~DPB1*01:01:01G	0.000138	7.98385
A*26:01:01G ~C*12:03:01G ~B*18:01:01G ~DRB1*04:01:01G ~DQB1*03:02:01G ~DPB1*17:01:01G	0.000138	7.98385
A*26:01:01G ~C*12:03:01G ~B*35:03:01G ~DRB1*14:07 ~DQB1*05:03:01G ~DPB1*23:01:01G	0.000138	7.98385
A*26:01:01G ~C*12:03:01G ~B*38:01 ~DRB1*11:01:01G ~DQB1*03:01:01G ~DPB1*04:01:01G	0.000138	7.98385
A*30:01:01G ~C*03:04:02 ~B*15:10 ~DRB1*10:01:01G ~DQB1*05:01:01G ~DPB1*13:01:01G	0.000138	7.98385
A*30:01:01G ~C*08:02:01G ~B*14:02 ~DRB1*01:02 ~DQB1*05:01:01G ~DPB1*02:01:02G	0.000138	7.98385
A*30:02:01G ~C*07:01:01G ~B*49:01:01G ~DRB1*16:02:01G ~DQB1*06:03:01G ~DPB1*03:01:01G	0.000138	7.98385
A*30:02:01G ~C*07:02:01G ~B*08:01:01G ~DRB1*03:01:01G ~DQB1*02:01:01G ~DPB1*04:01:01G	0.000138	7.98385
A*30:02:01G ~C*07:04:01G ~B*18:01:01G ~DRB1*11:01:02 ~DQB1*06:02:01G ~DPB1*04:02:01G	0.000138	7.98385
A*30:04:01G ~C*08:02:01G ~B*14:01 ~DRB1*15:01:16 ~DQB1*06:02:01G ~DPB1*02:01:02G	0.000138	7.98385
A*31:01:02G ~C*04:01:01G ~B*35:02:01G ~DRB1*08:04 ~DQB1*03:01:01G ~DPB1*02:01:02G	0.000138	7.98385
A*32:01:01G ~C*04:01:01G ~B*15:03:01G ~DRB1*15:02:01G ~DQB1*06:01:01G ~DPB1*04:02:01G	0.000138	7.98385
A*36:01 ~C*04:01:01G ~B*53:01:01G ~DRB1*11:01:02 ~DQB1*06:02:01G ~DPB1*02:01:02G	0.000138	7.98385
A*66:01:01G ~C*07:01:01G ~B*15:17:01G ~DRB1*04:05 ~DQB1*02:01:01G ~DPB1*17:01:01G	0.000138	7.98385
A*68:01:01G ~C*07:02:01G ~B*08:01:01G ~DRB1*13:02:01G ~DQB1*05:01:01G ~DPB1*01:01:01G	0.000138	7.98385
A*68:02:01G ~C*07:02:01G ~B*08:01:01G ~DRB1*03:01:01G ~DQB1*02:01:01G ~DPB1*04:01:01G	0.000138	7.98385
A*68:02:01G ~C*15:02:01G ~B*51:01:01G ~DRB1*11:01:01G ~DQB1*03:01:01G ~DPB1*04:01:01G	0.000138	7.98385
A*74:03 ~C*06:02:01G ~B*50:01:01G ~DRB1*07:01:01G ~DQB1*02:01:01G ~DPB1*04:01:01G	0.000138	7.98385
A*01:01:01G ~C*07:02:01G ~B*07:02:01G ~DRB1*15:01:01G ~DQB1*05:02:01G ~DPB1*04:01:01G	0.000137	7.926
A*02:01:01G ~C*02:02:02G ~B*27:05:02G ~DRB1*11:01:01G ~DQB1*03:01:01G ~DPB1*14:01:01G	0.000137	7.926
A*02:05:01G ~C*06:02:01G ~B*50:01:01G ~DRB1*03:01:01G ~DQB1*02:01:01G ~DPB1*17:01:01G	0.000137	7.926
A*02:05:01G ~C*07:01:01G ~B*15:17:01G ~DRB1*13:02:01G ~DQB1*06:04:01G ~DPB1*04:01:01G	0.000137	7.926
A*03:01:01G ~C*04:01:01G ~B*35:03:01G ~DRB1*13:01:01G ~DQB1*06:03:01G ~DPB1*02:01:02G	0.000137	7.926
A*11:01:01G ~C*03:02:01G ~B*58:01:01G ~DRB1*03:01:01G ~DQB1*02:01:01G ~DPB1*04:01:01G	0.000137	7.926
A*29:02:01G ~C*17:01:01G ~B*42:01 ~DRB1*03:02 ~DQB1*04:02:01G ~DPB1*02:01:02G	0.000137	7.926
A*31:01:02G ~C*01:02:01G ~B*15:08 ~DRB1*03:01:01G ~DQB1*02:01:01G ~DPB1*04:01:01G	0.000137	7.926
A*31:01:02G ~C*01:02:01G ~B*15:08 ~DRB1*03:01:01G ~DQB1*02:01:01G ~DPB1*04:02:01G	0.000137	7.926
A*32:01:01G ~C*04:01:01G ~B*50:01:01G ~DRB1*13:01:01G ~DQB1*06:03:01G ~DPB1*02:01:02G	0.000137	7.926
A*34:02 ~C*04:01:01G ~B*44:03:01G ~DRB1*15:03:01G ~DQB1*06:02:01G ~DPB1*02:01:02G	0.000137	7.926
A*68:01:01G ~C*15:04:01G ~B*51:01:01G ~DRB1*07:01:01G ~DQB1*02:01:01G ~DPB1*02:01:02G	0.000137	7.926
A*02:01:01G ~C*07:02:01G ~B*51:01:01G ~DRB1*04:05 ~DQB1*03:02:01G ~DPB1*04:01:01G	0.000136	7.86814
A*03:01:01G ~C*05:01:01G ~B*44:02:01G ~DRB1*13:01:01G ~DQB1*06:03:01G ~DPB1*04:01:01G	0.000136	7.86814
A*03:01:01G ~C*07:02:01G ~B*07:02:01G ~DRB1*07:01:01G ~DQB1*02:01:01G ~DPB1*03:01:01G	0.000136	7.86814
A*68:02:01G ~C*03:04:02 ~B*15:10 ~DRB1*03:01:01G ~DQB1*02:01:01G ~DPB1*02:01:02G	0.000136	7.86814
A*01:01:01G ~C*07:02:01G ~B*07:02:01G ~DRB1*16:01 ~DQB1*05:02:01G ~DPB1*03:01:01G	0.000135	7.81029
A*01:01:01G ~C*15:02:01G ~B*51:01:01G ~DRB1*03:01:01G ~DQB1*02:01:01G ~DPB1*04:01:01G	0.000135	7.81029
A*02:01:01G ~C*12:03:01G ~B*38:01 ~DRB1*13:01:01G ~DQB1*06:03:01G ~DPB1*02:01:02G	0.000135	7.81029
A*02:01:01G ~C*15:02:01G ~B*40:06:01G ~DRB1*16:02:01G ~DQB1*05:02:01G ~DPB1*02:01:02G	0.000135	7.81029
A*03:01:01G ~C*12:03:01G ~B*38:01 ~DRB1*13:01:01G ~DQB1*06:03:01G ~DPB1*04:01:01G	0.000135	7.81029
A*11:01:01G ~C*08:01:01G ~B*15:02:01G ~DRB1*12:02 ~DQB1*03:01:01G ~DPB1*02:01:02G	0.000135	7.81029
A*31:01:02G ~C*03:04:01G ~B*40:01:01G ~DRB1*03:01:01G ~DQB1*05:02:01G ~DPB1*02:01:02G	0.000135	7.81029
A*32:01:01G ~C*12:03:01G ~B*38:01 ~DRB1*13:01:01G ~DQB1*06:03:01G ~DPB1*04:01:01G	0.000135	7.81029
A*66:01:01G ~C*07:02:01G ~B*51:01:01G ~DRB1*04:05 ~DQB1*03:02:01G ~DPB1*04:01:01G	0.000135	7.81029
A*68:02:01G ~C*07:01:01G ~B*49:01:01G ~DRB1*10:01:01G ~DQB1*05:01:01G ~DPB1*04:02:01G	0.000135	7.81029
A*74:01:01G ~C*02:10:01G ~B*15:03:01G ~DRB1*11:01:02 ~DQB1*03:01:01G ~DPB1*01:01:01G	0.000135	7.81029
A*02:01:01G ~C*04:01:01G ~B*35:03:01G ~DRB1*04:05 ~DQB1*03:02:01G ~DPB1*04:01:01G	0.000134	7.75244
A*02:01:01G ~C*06:02:01G ~B*50:01:01G ~DRB1*04:06:01G ~DQB1*04:02:01G ~DPB1*04:01:01G	0.000134	7.75244
A*02:05:01G ~C*07:01:01G ~B*57:03:01G ~DRB1*15:03:01G ~DQB1*06:02:01G ~DPB1*04:01:01G	0.000134	7.75244
A*11:01:01G ~C*15:02:01G ~B*40:06:01G ~DRB1*16:02:01G ~DQB1*05:02:01G ~DPB1*04:01:01G	0.000134	7.75244
A*01:01:01G ~C*07:01:01G ~B*15:17:01G ~DRB1*07:01:01G ~DQB1*02:01:01G ~DPB1*03:01:01G	0.000133	7.69458
A*01:01:01G ~C*15:02:01G ~B*51:01:01G ~DRB1*10:01:01G ~DQB1*05:01:01G ~DPB1*04:01:01G	0.000133	7.69458
A*03:01:01G ~C*08:02:01G ~B*14:02 ~DRB1*01:02 ~DQB1*05:01:01G ~DPB1*02:01:02G	0.000133	7.69458
A*23:01:01G ~C*06:02:01G ~B*50:01:01G ~DRB1*04:06:01G ~DQB1*04:02:01G ~DPB1*03:01:01G	0.000133	7.69458
A*32:01:01G ~C*17:01:01G ~B*41:01 ~DRB1*10:01:01G ~DQB1*05:01:01G ~DPB1*11:01:01	0.000133	7.69458
A*66:01:01G ~C*06:02:01G ~B*47:01:01G ~DRB1*03:01:01G ~DQB1*02:01:01G ~DPB1*13:01:01G	0.000133	7.69458
A*02:05:01G ~C*06:02:01G ~B*50:01:01G ~DRB1*15:02:01G ~DQB1*06:01:01G ~DPB1*02:01:02G	0.000132	7.63673
A*03:01:01G ~C*15:02:01G ~B*51:01:01G ~DRB1*16:02:01G ~DQB1*05:02:01G ~DPB1*04:01:01G	0.000132	7.63673
A*24:02:01G ~C*03:02:01G ~B*58:01:01G ~DRB1*03:01:01G ~DQB1*02:01:01G ~DPB1*14:01:01G	0.000132	7.63673
A*24:02:01G ~C*15:02:01G ~B*51:01:01G ~DRB1*11:01:01G ~DQB1*03:01:01G ~DPB1*04:01:01G	0.000132	7.63673
A*26:01:01G ~C*02:02:02G ~B*51:01:01G ~DRB1*15:01:01G ~DQB1*06:02:01G ~DPB1*04:01:01G	0.000132	7.63673
A*33:03:01G ~C*07:01:01G ~B*44:03:02G ~DRB1*07:01:01G ~DQB1*02:01:01G ~DPB1*02:01:02G	0.000132	7.63673
A*68:01:01G ~C*12:03:01G ~B*18:01:01G ~DRB1*11:04:01G ~DQB1*03:01:01G ~DPB1*04:01:01G	0.000132	7.63673
A*02:01:01G ~C*04:01:01G ~B*35:03:01G ~DRB1*04:05 ~DQB1*03:02:01G ~DPB1*03:01:01G	0.000131	7.57887
A*02:01:01G ~C*04:01:01G ~B*35:03:01G ~DRB1*15:01:01G ~DQB1*05:02:01G ~DPB1*04:01:01G	0.000131	7.57887
A*02:01:01G ~C*16:02:01G ~B*51:01:01G ~DRB1*16:01 ~DQB1*05:02:01G ~DPB1*14:01:01G	0.000131	7.57887
A*02:01:01G ~C*17:01:01G ~B*41:01 ~DRB1*04:05 ~DQB1*02:01:01G ~DPB1*02:01:02G	0.000131	7.57887
A*03:01:01G ~C*06:02:01G ~B*50:01:01G ~DRB1*07:01:01G ~DQB1*02:01:01G ~DPB1*13:01:01G	0.000131	7.57887
A*33:03:01G ~C*15:02:01G ~B*51:01:01G ~DRB1*16:01 ~DQB1*05:02:01G ~DPB1*04:01:01G	0.000131	7.57887
A*01:01:01G ~C*07:01:01G ~B*49:01:01G ~DRB1*13:02:01G ~DQB1*06:04:01G ~DPB1*02:01:02G	0.00013	7.52102
A*01:01:01G ~C*07:01:01G ~B*58:01:01G ~DRB1*03:01:01G ~DQB1*02:01:01G ~DPB1*14:01:01G	0.00013	7.52102
A*02:01:01G ~C*06:02:01G ~B*53:01:01G ~DRB1*03:01:01G ~DQB1*02:01:01G ~DPB1*02:01:02G	0.00013	7.52102
A*02:01:01G ~C*15:02:01G ~B*51:01:01G ~DRB1*01:01:01G ~DQB1*05:01:01G ~DPB1*03:01:01G	0.00013	7.52102
A*02:01:01G ~C*15:02:01G ~B*51:01:01G ~DRB1*07:01:01G ~DQB1*02:01:01G ~DPB1*10:01:01G	0.00013	7.52102
A*02:01:01G ~C*16:02:01G ~B*51:01:01G ~DRB1*07:01:01G ~DQB1*02:01:01G ~DPB1*03:01:01G	0.00013	7.52102
A*02:05:01G ~C*06:02:01G ~B*07:05:01G ~DRB1*13:01:01G ~DQB1*06:03:01G ~DPB1*55:01:01G	0.00013	7.52102
A*03:01:01G ~C*14:03 ~B*44:03:01G ~DRB1*04:05 ~DQB1*03:02:01G ~DPB1*04:01:01G	0.00013	7.52102
A*11:01:01G ~C*15:02:01G ~B*51:01:01G ~DRB1*13:01:01G ~DQB1*06:03:01G ~DPB1*02:01:02G	0.00013	7.52102
A*24:02:01G ~C*04:01:01G ~B*35:01:01G ~DRB1*07:01:01G ~DQB1*02:01:01G ~DPB1*04:01:01G	0.00013	7.52102
A*24:02:01G ~C*06:02:01G ~B*50:01:01G ~DRB1*03:01:01G ~DQB1*02:01:01G ~DPB1*03:01:01G	0.00013	7.52102
A*26:01:01G ~C*07:02:01G ~B*08:01:01G ~DRB1*07:01:01G ~DQB1*02:01:01G ~DPB1*03:01:01G	0.00013	7.52102
A*02:01:01G ~C*04:01:01G ~B*35:01:01G ~DRB1*04:02 ~DQB1*03:02:01G ~DPB1*04:01:01G	0.000129	7.46317
A*02:05:01G ~C*12:03:01G ~B*15:03:01G ~DRB1*07:01:01G ~DQB1*02:01:01G ~DPB1*02:01:02G	0.000129	7.46317
A*03:01:01G ~C*01:02:01G ~B*55:01:01G ~DRB1*13:01:01G ~DQB1*06:03:01G ~DPB1*03:01:01G	0.000129	7.46317
A*31:01:02G ~C*04:01:01G ~B*35:08 ~DRB1*15:01:01G ~DQB1*06:02:01G ~DPB1*14:01:01G	0.000129	7.46317
A*33:03:01G ~C*07:01:01G ~B*49:01:01G ~DRB1*13:02:01G ~DQB1*06:04:01G ~DPB1*04:01:01G	0.000129	7.46317
A*68:01:01G ~C*03:02:01G ~B*58:01:01G ~DRB1*03:01:01G ~DQB1*02:01:01G ~DPB1*14:01:01G	0.000129	7.46317
A*02:01:01G ~C*04:01:01G ~B*35:03:01G ~DRB1*11:04:01G ~DQB1*03:01:01G ~DPB1*04:01:01G	0.000128	7.40531
A*02:01:01G ~C*15:04:01G ~B*51:01:01G ~DRB1*07:01:01G ~DQB1*02:01:01G ~DPB1*14:01:01G	0.000128	7.40531
A*02:01:01G ~C*15:05:01G ~B*73:01 ~DRB1*01:02 ~DQB1*05:01:01G ~DPB1*04:02:01G	0.000128	7.40531
A*24:02:01G ~C*14:02:01G ~B*51:01:01G ~DRB1*15:01:01G ~DQB1*06:02:01G ~DPB1*04:01:01G	0.000128	7.40531
A*31:01:02G ~C*03:02:01G ~B*51:01:01G ~DRB1*04:03:01G ~DQB1*03:02:01G ~DPB1*04:01:01G	0.000128	7.40531
A*02:01:01G ~C*06:02:01G ~B*50:01:01G ~DRB1*01:02 ~DQB1*05:01:01G ~DPB1*04:01:01G	0.000127	7.34746
A*03:01:01G ~C*04:01:01G ~B*35:03:01G ~DRB1*11:01:01G ~DQB1*03:01:01G ~DPB1*04:01:01G	0.000127	7.34746
A*03:01:01G ~C*07:01:01G ~B*18:01:01G ~DRB1*04:03:01G ~DQB1*03:02:01G ~DPB1*04:01:01G	0.000127	7.34746
A*24:02:01G ~C*12:03:01G ~B*35:03:01G ~DRB1*14:01:01G ~DQB1*05:03:01G ~DPB1*02:01:02G	0.000127	7.34746
A*26:01:01G ~C*03:03:01G ~B*55:01:01G ~DRB1*03:01:01G ~DQB1*02:01:01G ~DPB1*04:01:01G	0.000127	7.34746
A*31:01:02G ~C*15:02:01G ~B*51:01:01G ~DRB1*16:01 ~DQB1*05:02:01G ~DPB1*04:01:01G	0.000127	7.34746
A*33:03:01G ~C*06:02:01G ~B*50:01:01G ~DRB1*04:03:01G ~DQB1*03:02:01G ~DPB1*04:01:01G	0.000127	7.34746
A*01:01:01G ~C*07:02:01G ~B*07:02:01G ~DRB1*03:01:01G ~DQB1*02:01:01G ~DPB1*04:02:01G	0.000126	7.2896
A*03:02:01G ~C*04:01:01G ~B*35:01:01G ~DRB1*07:01:01G ~DQB1*03:03:02G ~DPB1*03:01:01G	0.000126	7.2896
A*29:01:01G ~C*03:02:01G ~B*58:01:01G ~DRB1*13:02:01G ~DQB1*06:09:01G ~DPB1*04:01:01G	0.000126	7.2896
A*31:01:02G ~C*12:03:01G ~B*38:01 ~DRB1*03:01:01G ~DQB1*02:01:01G ~DPB1*04:01:01G	0.000126	7.2896
A*32:01:01G ~C*04:01:01G ~B*15:03:01G ~DRB1*04:05 ~DQB1*02:01:01G ~DPB1*02:01:02G	0.000126	7.2896
A*03:01:01G ~C*04:01:01G ~B*51:01:01G ~DRB1*08:04 ~DQB1*05:02:01G ~DPB1*04:01:01G	0.000125	7.23175
A*23:01:01G ~C*04:01:01G ~B*53:01:01G ~DRB1*13:01:01G ~DQB1*06:03:01G ~DPB1*02:01:02G	0.000125	7.23175
A*26:01:01G ~C*14:03 ~B*44:03:01G ~DRB1*04:05 ~DQB1*03:02:01G ~DPB1*55:01:01G	0.000125	7.23175
A*68:02:01G ~C*07:01:01G ~B*49:01:01G ~DRB1*10:01:01G ~DQB1*05:01:01G ~DPB1*02:01:02G	0.000125	7.23175
A*69:01 ~C*06:02:01G ~B*50:01:01G ~DRB1*07:01:01G ~DQB1*02:01:01G ~DPB1*02:01:02G	0.000125	7.23175
A*01:01:01G ~C*17:01:01G ~B*41:01 ~DRB1*03:01:01G ~DQB1*02:01:01G ~DPB1*02:01:02G	0.000124	7.1739
A*02:01:01G ~C*12:03:01G ~B*38:01 ~DRB1*13:01:01G ~DQB1*06:03:01G ~DPB1*03:01:01G	0.000124	7.1739
A*02:01:01G ~C*17:01:01G ~B*41:01 ~DRB1*11:01:01G ~DQB1*03:01:01G ~DPB1*04:01:01G	0.000124	7.1739
A*23:01:01G ~C*06:02:01G ~B*50:01:01G ~DRB1*04:03:01G ~DQB1*03:02:01G ~DPB1*04:01:01G	0.000124	7.1739
A*32:01:01G ~C*06:02:01G ~B*53:01:01G ~DRB1*10:01:01G ~DQB1*05:01:01G ~DPB1*04:01:01G	0.000124	7.1739
A*01:01:01G ~C*07:01:01G ~B*15:17:01G ~DRB1*13:02:01G ~DQB1*06:04:01G ~DPB1*34:01	0.000123	7.11604
A*02:01:01G ~C*15:05:01G ~B*73:01 ~DRB1*16:01 ~DQB1*05:02:01G ~DPB1*14:01:01G	0.000123	7.11604
A*02:01:01G ~C*17:01:01G ~B*41:02 ~DRB1*13:03:01G ~DQB1*03:01:01G ~DPB1*04:01:01G	0.000123	7.11604
A*03:02:01G ~C*07:02:01G ~B*08:01:01G ~DRB1*03:01:01G ~DQB1*02:01:01G ~DPB1*03:01:01G	0.000123	7.11604
A*11:01:01G ~C*04:01:01G ~B*51:01:01G ~DRB1*04:07:01G ~DQB1*03:01:01G ~DPB1*04:01:01G	0.000123	7.11604
A*24:02:01G ~C*16:02:01G ~B*51:01:01G ~DRB1*16:01 ~DQB1*05:02:01G ~DPB1*02:01:02G	0.000123	7.11604
A*31:01:02G ~C*01:02:01G ~B*15:08 ~DRB1*07:01:01G ~DQB1*03:03:02G ~DPB1*04:02:01G	0.000123	7.11604
A*32:01:01G ~C*06:02:01G ~B*53:01:01G ~DRB1*03:01:01G ~DQB1*02:01:01G ~DPB1*04:01:01G	0.000123	7.11604
A*33:01:01G ~C*08:02:01G ~B*14:02 ~DRB1*01:02 ~DQB1*05:01:01G ~DPB1*02:01:04	0.000123	7.11604
A*74:01:01G ~C*04:01:01G ~B*35:03:01G ~DRB1*04:05 ~DQB1*03:02:01G ~DPB1*03:01:01G	0.000123	7.11604
A*02:01:01G ~C*02:02:02G ~B*51:01:01G ~DRB1*15:01:01G ~DQB1*06:02:01G ~DPB1*17:01:01G	0.000122	7.05819
A*02:01:01G ~C*04:01:01G ~B*35:08 ~DRB1*13:01:01G ~DQB1*06:03:01G ~DPB1*13:01:01G	0.000122	7.05819
A*02:01:01G ~C*14:02:01G ~B*51:01:01G ~DRB1*13:01:01G ~DQB1*06:03:01G ~DPB1*02:01:02G	0.000122	7.05819
A*02:05:01G ~C*06:02:01G ~B*50:01:01G ~DRB1*07:01:01G ~DQB1*02:01:01G ~DPB1*10:01:01G	0.000122	7.05819
A*11:01:01G ~C*12:02:01G ~B*52:01 ~DRB1*10:01:01G ~DQB1*05:01:01G ~DPB1*02:01:02G	0.000122	7.05819
A*11:01:01G ~C*14:02:01G ~B*51:01:01G ~DRB1*11:01:01G ~DQB1*03:01:01G ~DPB1*04:01:01G	0.000122	7.05819
A*32:01:01G ~C*04:01:01G ~B*35:01:01G ~DRB1*10:01:01G ~DQB1*05:01:01G ~DPB1*02:01:02G	0.000122	7.05819
A*32:01:01G ~C*15:02:01G ~B*51:01:01G ~DRB1*09:01:02G ~DQB1*03:03:02G ~DPB1*04:01:01G	0.000122	7.05819
A*68:01:01G ~C*15:02:01G ~B*51:01:01G ~DRB1*13:02:01G ~DQB1*06:04:01G ~DPB1*14:01:01G	0.000122	7.05819
A*01:01:01G ~C*06:02:01G ~B*57:01:01G ~DRB1*11:01:01G ~DQB1*03:01:01G ~DPB1*04:01:01G	0.000121	7.00033
A*01:01:01G ~C*12:02:01G ~B*52:01 ~DRB1*03:01:01G ~DQB1*02:01:01G ~DPB1*02:01:02G	0.000121	7.00033
A*01:01:01G ~C*15:05:01G ~B*07:05:01G ~DRB1*07:01:01G ~DQB1*02:01:01G ~DPB1*01:01:02G	0.000121	7.00033
A*01:03 ~C*07:01:01G ~B*39:24 ~DRB1*11:02 ~DQB1*03:01:01G ~DPB1*17:01:01G	0.000121	7.00033
A*01:03 ~C*15:05:01G ~B*73:01 ~DRB1*01:02 ~DQB1*05:01:01G ~DPB1*15:01:01G	0.000121	7.00033
A*02:01:01G ~C*02:02:02G ~B*27:03 ~DRB1*01:02 ~DQB1*05:01:01G ~DPB1*11:01:01	0.000121	7.00033
A*02:01:01G ~C*04:01:01G ~B*15:03:01G ~DRB1*03:01:01G ~DQB1*02:01:01G ~DPB1*15:01:01G	0.000121	7.00033
A*02:01:01G ~C*04:01:01G ~B*35:01:01G ~DRB1*11:02 ~DQB1*05:01:01G ~DPB1*11:01:01	0.000121	7.00033
A*02:01:01G ~C*04:01:01G ~B*35:02:01G ~DRB1*11:04:01G ~DQB1*03:01:01G ~DPB1*02:01:02G	0.000121	7.00033
A*02:01:01G ~C*05:01:01G ~B*18:01:01G ~DRB1*04:05 ~DQB1*02:01:01G ~DPB1*14:01:01G	0.000121	7.00033
A*02:01:01G ~C*07:01:01G ~B*39:24 ~DRB1*03:01:01G ~DQB1*02:01:01G ~DPB1*04:01:01G	0.000121	7.00033
A*02:01:01G ~C*07:02:01G ~B*07:02:01G ~DRB1*11:02 ~DQB1*03:01:01G ~DPB1*04:02:01G	0.000121	7.00033
A*02:01:01G ~C*07:02:01G ~B*08:01:01G ~DRB1*03:01:01G ~DQB1*02:01:01G ~DPB1*17:01:01G	0.000121	7.00033
A*02:01:01G ~C*07:02:01G ~B*52:01 ~DRB1*04:03:01G ~DQB1*03:02:01G ~DPB1*02:01:02G	0.000121	7.00033
A*02:01:01G ~C*12:03:01G ~B*39:10 ~DRB1*11:01:01G ~DQB1*03:01:27 ~DPB1*04:01:01G	0.000121	7.00033
A*02:01:01G ~C*12:03:01G ~B*39:10 ~DRB1*11:01:02 ~DQB1*03:01:01G ~DPB1*02:01:02G	0.000121	7.00033
A*02:01:01G ~C*12:03:01G ~B*39:10 ~DRB1*13:02:01G ~DQB1*06:04:01G ~DPB1*17:01:01G	0.000121	7.00033
A*02:01:01G ~C*16:01:01G ~B*51:01:01G ~DRB1*10:01:01G ~DQB1*05:01:01G ~DPB1*03:01:01G	0.000121	7.00033
A*02:01:01G ~C*16:02:01G ~B*40:06:01G ~DRB1*16:02:01G ~DQB1*05:02:01G ~DPB1*17:01:01G	0.000121	7.00033
A*02:02:01G ~C*17:01:01G ~B*41:01 ~DRB1*04:05 ~DQB1*02:01:01G ~DPB1*17:01:01G	0.000121	7.00033
A*02:05:01G ~C*04:01:01G ~B*53:01:01G ~DRB1*13:02:01G ~DQB1*06:09:01G ~DPB1*04:01:01G	0.000121	7.00033
A*02:05:01G ~C*06:02:01G ~B*50:01:01G ~DRB1*01:02 ~DQB1*05:01:01G ~DPB1*02:01:02G	0.000121	7.00033
A*02:11:01G ~C*15:02:01G ~B*40:06:01G ~DRB1*15:02:01G ~DQB1*06:01:01G ~DPB1*04:01:01G	0.000121	7.00033
A*03:01:01G ~C*04:01:01G ~B*35:02:01G ~DRB1*03:01:01G ~DQB1*02:01:01G ~DPB1*02:01:02G	0.000121	7.00033
A*03:01:01G ~C*04:01:01G ~B*53:01:01G ~DRB1*08:04 ~DQB1*03:01:01G ~DPB1*02:01:02G	0.000121	7.00033
A*03:01:01G ~C*07:04:01G ~B*18:01:01G ~DRB1*15:03:01G ~DQB1*06:02:01G ~DPB1*04:02:01G	0.000121	7.00033
A*03:01:01G ~C*08:02:01G ~B*14:02 ~DRB1*08:04 ~DQB1*02:01:01G ~DPB1*02:01:02G	0.000121	7.00033
A*11:01:01G ~C*03:04:01G ~B*40:06:01G ~DRB1*16:02:01G ~DQB1*05:02:01G ~DPB1*14:01:01G	0.000121	7.00033
A*11:01:01G ~C*15:02:01G ~B*51:01:01G ~DRB1*15:01:01G ~DQB1*05:02:01G ~DPB1*04:02:01G	0.000121	7.00033
A*23:01:01G ~C*04:04 ~B*40:12 ~DRB1*15:03:01G ~DQB1*06:02:01G ~DPB1*17:01:01G	0.000121	7.00033
A*23:01:01G ~C*04:07 ~B*15:31 ~DRB1*15:03:01G ~DQB1*06:02:01G ~DPB1*04:02:01G	0.000121	7.00033
A*24:02:01G ~C*02:02:02G ~B*08:01:01G ~DRB1*04:05 ~DQB1*03:02:01G ~DPB1*03:01:01G	0.000121	7.00033
A*24:02:01G ~C*04:01:01G ~B*53:01:01G ~DRB1*08:04 ~DQB1*05:02:01G ~DPB1*02:01:02G	0.000121	7.00033
A*24:02:01G ~C*07:04:01G ~B*18:01:01G ~DRB1*12:02 ~DQB1*03:01:01G ~DPB1*28:01:01G	0.000121	7.00033
A*24:02:01G ~C*12:03:01G ~B*35:03:01G ~DRB1*13:01:01G ~DQB1*06:03:01G ~DPB1*13:01:01G	0.000121	7.00033
A*24:02:01G ~C*12:03:01G ~B*52:01 ~DRB1*15:02:01G ~DQB1*06:01:01G ~DPB1*04:02:01G	0.000121	7.00033
A*24:07 ~C*07:04:01G ~B*18:01:01G ~DRB1*15:02:01G ~DQB1*05:01:01G ~DPB1*13:01:01G	0.000121	7.00033
A*26:01:01G ~C*04:01:01G ~B*35:01:01G ~DRB1*04:05 ~DQB1*03:02:01G ~DPB1*03:01:01G	0.000121	7.00033
A*26:01:01G ~C*15:02:01G ~B*51:01:01G ~DRB1*11:01:01G ~DQB1*03:01:01G ~DPB1*04:01:01G	0.000121	7.00033
A*26:17 ~C*04:01:01G ~B*35:08 ~DRB1*04:03:01G ~DQB1*03:02:01G ~DPB1*02:01:02G	0.000121	7.00033
A*29:01:01G ~C*03:02:01G ~B*58:01:01G ~DRB1*03:01:01G ~DQB1*02:01:01G ~DPB1*13:01:01G	0.000121	7.00033
A*29:02:01G ~C*01:02:01G ~B*56:01:01G ~DRB1*03:01:01G ~DQB1*02:01:01G ~DPB1*17:01:01G	0.000121	7.00033
A*29:02:01G ~C*04:01:01G ~B*35:08 ~DRB1*08:04 ~DQB1*03:01:01G ~DPB1*04:02:01G	0.000121	7.00033
A*29:02:01G ~C*07:04:01G ~B*15:01:01G ~DRB1*15:01:01G ~DQB1*06:02:01G ~DPB1*04:01:01G	0.000121	7.00033
A*30:02:01G ~C*06:02:01G ~B*50:01:01G ~DRB1*04:03:01G ~DQB1*03:02:01G ~DPB1*04:01:01G	0.000121	7.00033
A*30:02:01G ~C*07:01:01G ~B*08:01:01G ~DRB1*10:01:01G ~DQB1*05:01:01G ~DPB1*01:01:01G	0.000121	7.00033
A*30:02:01G ~C*12:02:01G ~B*52:01 ~DRB1*15:02:01G ~DQB1*06:01:01G ~DPB1*04:01:01G	0.000121	7.00033
A*30:02:01G ~C*12:03:01G ~B*39:10 ~DRB1*13:02:01G ~DQB1*06:04:01G ~DPB1*01:01:02G	0.000121	7.00033
A*30:04:01G ~C*03:04:02 ~B*15:10 ~DRB1*12:01:01G ~DQB1*05:01:01G ~DPB1*01:01:01G	0.000121	7.00033
A*31:04 ~C*07:01:01G ~B*58:01:01G ~DRB1*08:04 ~DQB1*03:01:01G ~DPB1*02:01:02G	0.000121	7.00033
A*32:01:01G ~C*04:01:01G ~B*35:01:01G ~DRB1*11:01:01G ~DQB1*03:01:01G ~DPB1*04:01:01G	0.000121	7.00033
A*32:01:01G ~C*07:01:01G ~B*49:01:01G ~DRB1*07:01:01G ~DQB1*02:01:01G ~DPB1*14:01:01G	0.000121	7.00033
A*33:01:01G ~C*08:02:01G ~B*14:02 ~DRB1*15:03:01G ~DQB1*06:03:01G ~DPB1*30:01	0.000121	7.00033
A*33:03:01G ~C*05:01:01G ~B*44:02:01G ~DRB1*13:01:01G ~DQB1*06:03:01G ~DPB1*04:02:01G	0.000121	7.00033
A*33:03:01G ~C*15:02:01G ~B*51:01:01G ~DRB1*04:05 ~DQB1*03:02:01G ~DPB1*03:01:01G	0.000121	7.00033
A*34:02 ~C*07:04:01G ~B*18:01:01G ~DRB1*04:01:01G ~DQB1*03:02:01G ~DPB1*17:01:01G	0.000121	7.00033
A*34:02 ~C*17:01:01G ~B*41:01 ~DRB1*15:03:01G ~DQB1*06:03:01G ~DPB1*30:01	0.000121	7.00033
A*66:01:01G ~C*04:01:01G ~B*53:01:01G ~DRB1*03:01:01G ~DQB1*02:01:01G ~DPB1*03:01:01G	0.000121	7.00033
A*66:01:01G ~C*07:01:01G ~B*57:01:01G ~DRB1*04:05 ~DQB1*02:01:01G ~DPB1*17:01:01G	0.000121	7.00033
A*66:01:01G ~C*17:01:01G ~B*41:02 ~DRB1*13:03:01G ~DQB1*03:01:01G ~DPB1*11:01:01	0.000121	7.00033
A*68:01:01G ~C*03:02:01G ~B*58:01:01G ~DRB1*01:02 ~DQB1*05:01:01G ~DPB1*04:01:01G	0.000121	7.00033
A*68:01:01G ~C*07:02:01G ~B*08:01:01G ~DRB1*15:01:01G ~DQB1*06:02:01G ~DPB1*04:01:01G	0.000121	7.00033
A*68:01:02G ~C*12:03:01G ~B*35:03:01G ~DRB1*13:01:01G ~DQB1*06:03:01G ~DPB1*13:01:01G	0.000121	7.00033
A*68:01:02G ~C*15:02:01G ~B*51:01:01G ~DRB1*09:01:02G ~DQB1*03:03:02G ~DPB1*04:01:01G	0.000121	7.00033
A*68:02:01G ~C*07:01:01G ~B*47:03 ~DRB1*11:02 ~DQB1*03:01:01G ~DPB1*04:01:01G	0.000121	7.00033
A*80:01:01G ~C*04:01:01G ~B*53:01:01G ~DRB1*03:01:01G ~DQB1*02:01:01G ~DPB1*01:01:01G	0.000121	7.00033
A*01:01:01G ~C*16:01:01G ~B*51:01:01G ~DRB1*15:03:01G ~DQB1*06:02:01G ~DPB1*02:01:02G	0.00012	6.94248
A*02:05:01G ~C*06:02:01G ~B*50:01:01G ~DRB1*13:02:01G ~DQB1*06:04:01G ~DPB1*04:01:01G	0.00012	6.94248
A*03:01:01G ~C*06:02:01G ~B*50:01:01G ~DRB1*04:03:01G ~DQB1*03:02:01G ~DPB1*02:01:02G	0.00012	6.94248
A*03:01:01G ~C*07:02:01G ~B*07:02:01G ~DRB1*04:03:01G ~DQB1*03:02:01G ~DPB1*04:01:01G	0.00012	6.94248
A*03:01:01G ~C*07:02:01G ~B*07:02:01G ~DRB1*15:02:01G ~DQB1*06:01:01G ~DPB1*04:01:01G	0.00012	6.94248
A*03:02:01G ~C*15:02:01G ~B*51:01:01G ~DRB1*11:01:01G ~DQB1*03:01:01G ~DPB1*03:01:01G	0.00012	6.94248
A*11:01:01G ~C*04:01:01G ~B*35:08 ~DRB1*04:02 ~DQB1*03:02:01G ~DPB1*04:01:01G	0.00012	6.94248
A*26:01:01G ~C*15:02:01G ~B*51:01:01G ~DRB1*01:01:01G ~DQB1*05:01:01G ~DPB1*02:01:02G	0.00012	6.94248
A*31:01:02G ~C*04:01:01G ~B*35:08 ~DRB1*10:01:01G ~DQB1*05:01:01G ~DPB1*02:01:02G	0.00012	6.94248
A*31:01:02G ~C*06:02:01G ~B*50:01:01G ~DRB1*07:01:01G ~DQB1*02:01:01G ~DPB1*13:01:01G	0.00012	6.94248
A*68:01:01G ~C*07:02:01G ~B*07:02:01G ~DRB1*03:01:01G ~DQB1*02:01:01G ~DPB1*03:01:01G	0.00012	6.94248
A*01:01:01G ~C*04:01:01G ~B*35:01:01G ~DRB1*04:02 ~DQB1*03:02:01G ~DPB1*04:02:01G	0.000119	6.88463
A*02:01:01G ~C*06:02:01G ~B*50:01:01G ~DRB1*03:01:01G ~DQB1*02:01:01G ~DPB1*03:01:01G	0.000119	6.88463
A*02:02:01G ~C*14:02:01G ~B*15:16 ~DRB1*07:01:01G ~DQB1*02:01:01G ~DPB1*03:01:01G	0.000119	6.88463
A*24:02:01G ~C*15:02:01G ~B*51:01:01G ~DRB1*10:01:01G ~DQB1*05:01:01G ~DPB1*02:01:02G	0.000119	6.88463
A*26:01:01G ~C*07:02:01G ~B*08:01:01G ~DRB1*04:02 ~DQB1*03:02:01G ~DPB1*04:01:01G	0.000119	6.88463
A*30:01:01G ~C*17:01:01G ~B*42:01 ~DRB1*03:02 ~DQB1*04:02:01G ~DPB1*04:02:01G	0.000119	6.88463
A*33:03:01G ~C*03:02:01G ~B*58:01:01G ~DRB1*03:01:01G ~DQB1*02:01:01G ~DPB1*01:01:01G	0.000119	6.88463
A*68:01:01G ~C*07:01:01G ~B*50:01:01G ~DRB1*04:03:01G ~DQB1*03:02:01G ~DPB1*04:01:01G	0.000119	6.88463
A*68:01:01G ~C*15:04:01G ~B*51:01:01G ~DRB1*11:01:01G ~DQB1*03:01:01G ~DPB1*03:01:01G	0.000119	6.88463
A*02:01:01G ~C*16:04 ~B*44:02:01G ~DRB1*11:04:01G ~DQB1*03:01:01G ~DPB1*04:01:01G	0.000118	6.82677
A*23:01:01G ~C*04:01:01G ~B*44:03:01G ~DRB1*07:01:01G ~DQB1*02:01:01G ~DPB1*03:01:01G	0.000118	6.82677
A*24:02:01G ~C*06:02:01G ~B*53:01:01G ~DRB1*10:01:01G ~DQB1*05:01:01G ~DPB1*17:01:01G	0.000118	6.82677
A*26:01:01G ~C*07:02:01G ~B*08:01:01G ~DRB1*16:01 ~DQB1*05:02:01G ~DPB1*14:01:01G	0.000118	6.82677
A*29:02:01G ~C*06:02:01G ~B*45:01:01G ~DRB1*11:02 ~DQB1*03:01:01G ~DPB1*13:01:01G	0.000118	6.82677
A*31:01:02G ~C*06:02:01G ~B*50:01:01G ~DRB1*04:03:01G ~DQB1*03:02:01G ~DPB1*04:01:01G	0.000118	6.82677
A*31:01:02G ~C*15:02:01G ~B*51:01:01G ~DRB1*15:01:01G ~DQB1*06:02:01G ~DPB1*04:01:01G	0.000118	6.82677
A*32:01:01G ~C*05:01:01G ~B*44:02:01G ~DRB1*10:01:01G ~DQB1*05:01:01G ~DPB1*02:01:02G	0.000118	6.82677
A*32:01:01G ~C*12:02:01G ~B*52:01 ~DRB1*13:01:01G ~DQB1*06:03:01G ~DPB1*02:01:02G	0.000118	6.82677
A*66:01:01G ~C*17:01:01G ~B*41:02 ~DRB1*07:01:01G ~DQB1*02:01:01G ~DPB1*17:01:01G	0.000118	6.82677
A*01:01:01G ~C*17:01:01G ~B*41:01 ~DRB1*07:01:01G ~DQB1*02:01:01G ~DPB1*02:01:02G	0.000117	6.76892
A*02:01:01G ~C*14:02:01G ~B*51:01:01G ~DRB1*07:01:01G ~DQB1*02:01:01G ~DPB1*03:01:01G	0.000117	6.76892
A*26:01:01G ~C*07:02:01G ~B*08:01:01G ~DRB1*13:03:01G ~DQB1*03:01:01G ~DPB1*04:01:01G	0.000117	6.76892
A*30:01:01G ~C*03:04:02 ~B*15:10 ~DRB1*13:02:01G ~DQB1*06:04:01G ~DPB1*03:01:01G	0.000117	6.76892
A*30:01:01G ~C*07:01:01G ~B*49:01:01G ~DRB1*03:01:01G ~DQB1*02:01:01G ~DPB1*04:02:01G	0.000117	6.76892
A*02:01:01G ~C*02:02:02G ~B*27:05:02G ~DRB1*11:01:01G ~DQB1*03:01:01G ~DPB1*04:01:01G	0.000116	6.71106
A*02:01:01G ~C*07:01:01G ~B*15:17:01G ~DRB1*07:01:01G ~DQB1*02:01:01G ~DPB1*04:01:01G	0.000116	6.71106
A*02:01:01G ~C*12:03:01G ~B*18:01:01G ~DRB1*11:04:01G ~DQB1*03:01:01G ~DPB1*04:01:01G	0.000116	6.71106
A*03:01:01G ~C*07:01:01G ~B*39:24 ~DRB1*04:05 ~DQB1*02:01:01G ~DPB1*17:01:01G	0.000116	6.71106
A*03:01:01G ~C*08:02:01G ~B*14:02 ~DRB1*04:05 ~DQB1*02:01:01G ~DPB1*03:01:01G	0.000116	6.71106
A*03:02:01G ~C*15:02:01G ~B*51:01:01G ~DRB1*13:01:01G ~DQB1*06:03:01G ~DPB1*04:01:01G	0.000116	6.71106
A*11:01:01G ~C*04:01:01G ~B*35:01:01G ~DRB1*15:02:01G ~DQB1*06:01:01G ~DPB1*04:01:01G	0.000116	6.71106
A*11:01:01G ~C*07:02:01G ~B*08:01:01G ~DRB1*03:01:01G ~DQB1*02:01:01G ~DPB1*13:01:01G	0.000116	6.71106
A*23:01:01G ~C*06:02:01G ~B*50:01:01G ~DRB1*13:01:01G ~DQB1*06:03:01G ~DPB1*04:01:01G	0.000116	6.71106
A*24:02:01G ~C*04:01:01G ~B*35:02:01G ~DRB1*03:01:01G ~DQB1*02:01:01G ~DPB1*04:01:01G	0.000116	6.71106
A*24:02:01G ~C*04:01:01G ~B*35:08 ~DRB1*04:03:01G ~DQB1*03:02:01G ~DPB1*04:01:01G	0.000116	6.71106
A*26:01:01G ~C*07:02:01G ~B*08:01:01G ~DRB1*07:01:01G ~DQB1*02:01:01G ~DPB1*02:01:02G	0.000116	6.71106
A*30:01:01G ~C*06:02:01G ~B*13:02:01G ~DRB1*03:01:01G ~DQB1*02:01:01G ~DPB1*02:01:02G	0.000116	6.71106
A*33:03:01G ~C*07:02:01G ~B*08:01:01G ~DRB1*03:01:01G ~DQB1*02:01:01G ~DPB1*14:01:01G	0.000116	6.71106
A*68:01:01G ~C*16:04 ~B*51:01:01G ~DRB1*04:04 ~DQB1*03:02:01G ~DPB1*02:01:02G	0.000116	6.71106
A*01:01:01G ~C*06:02:01G ~B*57:01:01G ~DRB1*07:01:01G ~DQB1*03:03:02G ~DPB1*03:01:01G	0.000115	6.65321
A*02:01:01G ~C*05:01:01G ~B*44:02:01G ~DRB1*10:01:01G ~DQB1*05:01:01G ~DPB1*04:01:01G	0.000115	6.65321
A*02:01:01G ~C*06:02:01G ~B*50:01:01G ~DRB1*13:01:01G ~DQB1*06:03:01G ~DPB1*04:01:01G	0.000115	6.65321
A*02:01:01G ~C*15:02:01G ~B*51:01:01G ~DRB1*03:01:01G ~DQB1*02:01:01G ~DPB1*14:01:01G	0.000115	6.65321
A*02:01:01G ~C*16:02:01G ~B*51:01:01G ~DRB1*13:01:01G ~DQB1*06:03:01G ~DPB1*30:01	0.000115	6.65321
A*30:01:01G ~C*06:02:01G ~B*50:01:01G ~DRB1*07:01:01G ~DQB1*02:01:01G ~DPB1*17:01:01G	0.000115	6.65321
A*30:02:01G ~C*07:01:01G ~B*08:01:01G ~DRB1*03:01:01G ~DQB1*02:01:01G ~DPB1*04:01:01G	0.000115	6.65321
A*31:01:02G ~C*15:02:01G ~B*51:01:01G ~DRB1*04:06:01G ~DQB1*04:02:01G ~DPB1*14:01:01G	0.000115	6.65321
A*02:01:01G ~C*04:01:01G ~B*35:02:01G ~DRB1*11:04:01G ~DQB1*03:01:01G ~DPB1*04:01:01G	0.000114	6.59536
A*02:01:01G ~C*16:02:01G ~B*51:01:01G ~DRB1*04:03:01G ~DQB1*03:02:01G ~DPB1*04:01:01G	0.000114	6.59536
A*02:05:01G ~C*15:02:01G ~B*51:01:01G ~DRB1*13:02:01G ~DQB1*06:04:01G ~DPB1*02:01:02G	0.000114	6.59536
A*02:22:01G ~C*17:01:01G ~B*41:01 ~DRB1*15:03:01G ~DQB1*06:03:01G ~DPB1*02:01:02G	0.000114	6.59536
A*24:02:01G ~C*07:02:01G ~B*07:02:01G ~DRB1*11:01:01G ~DQB1*03:01:01G ~DPB1*04:01:01G	0.000114	6.59536
A*24:02:01G ~C*07:02:01G ~B*08:01:01G ~DRB1*13:01:01G ~DQB1*06:03:01G ~DPB1*02:01:02G	0.000114	6.59536
A*26:01:01G ~C*15:02:01G ~B*51:01:01G ~DRB1*03:01:01G ~DQB1*02:01:01G ~DPB1*04:01:01G	0.000114	6.59536
A*26:01:01G ~C*15:04:01G ~B*51:01:01G ~DRB1*11:01:01G ~DQB1*03:01:01G ~DPB1*04:01:01G	0.000114	6.59536
A*29:01:01G ~C*15:02:01G ~B*51:01:01G ~DRB1*16:01 ~DQB1*05:02:01G ~DPB1*02:01:02G	0.000114	6.59536
A*30:02:01G ~C*04:01:01G ~B*53:01:01G ~DRB1*03:01:01G ~DQB1*02:01:01G ~DPB1*04:02:01G	0.000114	6.59536
A*30:02:01G ~C*15:02:01G ~B*51:01:01G ~DRB1*07:01:01G ~DQB1*02:01:01G ~DPB1*17:01:01G	0.000114	6.59536
A*31:01:02G ~C*15:02:01G ~B*51:01:01G ~DRB1*07:01:01G ~DQB1*02:01:01G ~DPB1*14:01:01G	0.000114	6.59536
A*31:01:02G ~C*15:02:01G ~B*51:01:01G ~DRB1*09:01:02G ~DQB1*03:03:02G ~DPB1*14:01:01G	0.000114	6.59536
A*32:01:01G ~C*15:02:01G ~B*51:01:01G ~DRB1*04:02 ~DQB1*03:02:01G ~DPB1*04:01:01G	0.000114	6.59536
A*33:01:01G ~C*08:02:01G ~B*14:02 ~DRB1*03:01:01G ~DQB1*02:01:01G ~DPB1*04:01:01G	0.000114	6.59536
A*33:03:01G ~C*03:02:01G ~B*58:01:01G ~DRB1*07:01:01G ~DQB1*02:01:01G ~DPB1*04:01:01G	0.000114	6.59536
A*33:03:01G ~C*04:01:01G ~B*51:01:01G ~DRB1*04:05 ~DQB1*02:01:01G ~DPB1*14:01:01G	0.000114	6.59536
A*68:01:01G ~C*06:02:01G ~B*50:01:01G ~DRB1*04:03:01G ~DQB1*03:02:01G ~DPB1*02:01:02G	0.000114	6.59536
A*01:01:01G ~C*07:01:01G ~B*49:01:01G ~DRB1*11:04:01G ~DQB1*03:01:01G ~DPB1*04:01:01G	0.000113	6.5375
A*01:01:01G ~C*07:01:01G ~B*58:01:01G ~DRB1*15:03:01G ~DQB1*06:02:01G ~DPB1*13:01:01G	0.000113	6.5375
A*02:01:01G ~C*07:01:01G ~B*18:01:01G ~DRB1*04:03:01G ~DQB1*03:02:01G ~DPB1*03:01:01G	0.000113	6.5375
A*02:01:01G ~C*16:02:01G ~B*51:01:01G ~DRB1*10:01:01G ~DQB1*05:01:01G ~DPB1*02:01:02G	0.000113	6.5375
A*01:01:01G ~C*04:01:01G ~B*35:03:01G ~DRB1*07:01:01G ~DQB1*02:01:01G ~DPB1*04:01:01G	0.000112	6.47965
A*02:01:01G ~C*07:01:01G ~B*57:03:01G ~DRB1*03:01:01G ~DQB1*02:01:01G ~DPB1*04:01:01G	0.000112	6.47965
A*02:01:01G ~C*07:02:01G ~B*07:02:01G ~DRB1*15:01:01G ~DQB1*06:02:01G ~DPB1*14:01:01G	0.000112	6.47965
A*11:01:01G ~C*04:01:01G ~B*35:01:01G ~DRB1*01:01:01G ~DQB1*05:01:01G ~DPB1*04:02:01G	0.000112	6.47965
A*24:02:01G ~C*04:01:01G ~B*35:08 ~DRB1*13:02:01G ~DQB1*06:04:01G ~DPB1*04:01:01G	0.000112	6.47965
A*29:01:01G ~C*15:05:01G ~B*07:05:01G ~DRB1*15:01:01G ~DQB1*06:02:01G ~DPB1*02:01:02G	0.000112	6.47965
A*30:01:01G ~C*17:01:01G ~B*42:01 ~DRB1*03:02 ~DQB1*04:02:01G ~DPB1*04:01:01G	0.000112	6.47965
A*02:01:01G ~C*06:02:01G ~B*13:02:01G ~DRB1*07:01:01G ~DQB1*02:01:01G ~DPB1*17:01:01G	0.000111	6.42179
A*02:05:01G ~C*06:02:01G ~B*37:01:01G ~DRB1*10:01:01G ~DQB1*05:01:01G ~DPB1*04:01:01G	0.000111	6.42179
A*02:05:01G ~C*06:02:01G ~B*50:01:01G ~DRB1*03:01:01G ~DQB1*02:01:01G ~DPB1*04:02:01G	0.000111	6.42179
A*34:02 ~C*07:01:01G ~B*39:24 ~DRB1*04:05 ~DQB1*02:01:01G ~DPB1*02:01:02G	0.000111	6.42179
A*68:01:01G ~C*15:02:01G ~B*51:01:01G ~DRB1*13:01:01G ~DQB1*06:03:01G ~DPB1*04:01:01G	0.000111	6.42179
A*02:01:01G ~C*02:02:02G ~B*27:03 ~DRB1*13:03:01G ~DQB1*03:01:01G ~DPB1*17:01:01G	0.00011	6.36394
A*02:01:01G ~C*12:03:01G ~B*35:03:01G ~DRB1*14:01:01G ~DQB1*05:03:01G ~DPB1*04:01:01G	0.00011	6.36394
A*02:01:01G ~C*15:02:01G ~B*51:01:01G ~DRB1*11:01:01G ~DQB1*03:01:01G ~DPB1*04:02:01G	0.00011	6.36394
A*24:02:01G ~C*02:02:02G ~B*27:05:02G ~DRB1*04:03:01G ~DQB1*03:02:01G ~DPB1*14:01:01G	0.00011	6.36394
A*66:01:01G ~C*07:01:01G ~B*15:17:01G ~DRB1*04:05 ~DQB1*02:01:01G ~DPB1*04:01:01G	0.00011	6.36394
A*68:01:01G ~C*02:02:02G ~B*27:02 ~DRB1*11:01:01G ~DQB1*03:01:01G ~DPB1*04:01:01G	0.00011	6.36394
A*68:01:01G ~C*04:01:01G ~B*35:03:01G ~DRB1*07:01:01G ~DQB1*02:01:01G ~DPB1*02:01:02G	0.00011	6.36394
A*68:01:01G ~C*16:04 ~B*51:01:01G ~DRB1*08:04 ~DQB1*03:01:01G ~DPB1*02:01:02G	0.00011	6.36394
A*74:03 ~C*15:02:01G ~B*51:01:01G ~DRB1*16:01 ~DQB1*05:02:01G ~DPB1*03:01:01G	0.00011	6.36394
A*01:01:01G ~C*07:01:01G ~B*18:01:01G ~DRB1*11:04:01G ~DQB1*03:01:01G ~DPB1*04:02:01G	0.000109	6.30609
A*02:01:01G ~C*06:02:01G ~B*50:01:01G ~DRB1*13:02:01G ~DQB1*06:04:01G ~DPB1*04:01:01G	0.000109	6.30609
A*02:01:01G ~C*18:01:01G ~B*57:02 ~DRB1*15:03:01G ~DQB1*06:03:01G ~DPB1*04:01:01G	0.000109	6.30609
A*02:05:01G ~C*06:02:01G ~B*50:01:01G ~DRB1*16:01 ~DQB1*05:02:01G ~DPB1*04:01:01G	0.000109	6.30609
A*11:01:01G ~C*01:02:01G ~B*55:01:01G ~DRB1*16:02:01G ~DQB1*05:02:01G ~DPB1*02:01:02G	0.000109	6.30609
A*11:01:01G ~C*07:02:01G ~B*07:02:01G ~DRB1*15:01:01G ~DQB1*06:02:01G ~DPB1*04:01:01G	0.000109	6.30609
A*24:02:01G ~C*07:02:01G ~B*08:01:01G ~DRB1*07:01:01G ~DQB1*02:01:01G ~DPB1*02:01:02G	0.000109	6.30609
A*32:01:01G ~C*07:02:01G ~B*08:01:01G ~DRB1*03:01:01G ~DQB1*02:01:01G ~DPB1*02:01:02G	0.000109	6.30609
A*32:01:01G ~C*16:04 ~B*44:02:01G ~DRB1*11:04:01G ~DQB1*03:01:01G ~DPB1*04:01:01G	0.000109	6.30609
A*33:03:01G ~C*15:02:01G ~B*51:01:01G ~DRB1*04:03:01G ~DQB1*03:02:01G ~DPB1*03:01:01G	0.000109	6.30609
A*68:02:01G ~C*07:01:01G ~B*15:17:01G ~DRB1*13:02:01G ~DQB1*06:04:01G ~DPB1*04:01:01G	0.000109	6.30609
A*01:01:01G ~C*07:02:01G ~B*07:02:01G ~DRB1*04:03:01G ~DQB1*03:02:01G ~DPB1*04:01:01G	0.000108	6.24823
A*02:01:01G ~C*04:01:01G ~B*44:03:01G ~DRB1*07:01:01G ~DQB1*02:01:01G ~DPB1*04:01:01G	0.000108	6.24823
A*02:01:01G ~C*06:02:01G ~B*37:01:01G ~DRB1*03:01:01G ~DQB1*02:01:01G ~DPB1*04:01:01G	0.000108	6.24823
A*30:01:01G ~C*15:02:01G ~B*51:01:01G ~DRB1*13:01:01G ~DQB1*06:03:01G ~DPB1*03:01:01G	0.000108	6.24823
A*32:01:01G ~C*03:02:01G ~B*58:01:01G ~DRB1*03:01:01G ~DQB1*02:01:01G ~DPB1*14:01:01G	0.000108	6.24823
A*33:01:01G ~C*08:02:01G ~B*14:02 ~DRB1*13:01:01G ~DQB1*06:03:01G ~DPB1*04:01:01G	0.000108	6.24823
A*68:01:01G ~C*07:01:01G ~B*50:01:01G ~DRB1*07:01:01G ~DQB1*02:01:01G ~DPB1*17:01:01G	0.000108	6.24823
A*68:01:01G ~C*16:04 ~B*13:02:01G ~DRB1*15:01:01G ~DQB1*06:02:01G ~DPB1*04:01:01G	0.000108	6.24823
A*01:01:01G ~C*14:02:01G ~B*51:01:01G ~DRB1*13:01:01G ~DQB1*06:03:01G ~DPB1*02:01:02G	0.000107	6.19038
A*01:01:01G ~C*17:01:01G ~B*41:01 ~DRB1*07:01:01G ~DQB1*03:03:02G ~DPB1*17:01:01G	0.000107	6.19038
A*02:01:01G ~C*14:02:01G ~B*51:01:01G ~DRB1*10:01:01G ~DQB1*05:01:01G ~DPB1*04:01:01G	0.000107	6.19038
A*02:01:01G ~C*14:02:01G ~B*51:01:01G ~DRB1*13:01:01G ~DQB1*06:03:01G ~DPB1*17:01:01G	0.000107	6.19038
A*03:02:01G ~C*15:02:01G ~B*51:01:01G ~DRB1*11:01:01G ~DQB1*03:01:01G ~DPB1*02:01:02G	0.000107	6.19038
A*24:02:01G ~C*03:04:01G ~B*40:01:01G ~DRB1*15:01:01G ~DQB1*06:02:01G ~DPB1*02:01:02G	0.000107	6.19038
A*26:01:01G ~C*04:01:01G ~B*35:02:01G ~DRB1*11:04:01G ~DQB1*03:01:01G ~DPB1*02:01:02G	0.000107	6.19038
A*26:01:01G ~C*15:02:01G ~B*51:01:01G ~DRB1*04:02 ~DQB1*03:02:01G ~DPB1*04:01:01G	0.000107	6.19038
A*30:02:01G ~C*04:01:01G ~B*35:01:01G ~DRB1*16:01 ~DQB1*05:02:01G ~DPB1*02:01:02G	0.000107	6.19038
A*30:02:01G ~C*17:01:01G ~B*42:01 ~DRB1*03:02 ~DQB1*04:02:01G ~DPB1*01:01:01G	0.000107	6.19038
A*02:05:01G ~C*06:02:01G ~B*53:01:01G ~DRB1*10:01:01G ~DQB1*05:01:01G ~DPB1*03:01:01G	0.000106	6.13252
A*03:01:01G ~C*04:01:01G ~B*50:01:01G ~DRB1*07:01:01G ~DQB1*02:01:01G ~DPB1*04:01:01G	0.000106	6.13252
A*03:01:01G ~C*07:02:01G ~B*07:02:01G ~DRB1*04:03:01G ~DQB1*03:02:01G ~DPB1*04:02:01G	0.000106	6.13252
A*03:01:01G ~C*08:02:01G ~B*14:02 ~DRB1*01:02 ~DQB1*05:01:01G ~DPB1*13:01:01G	0.000106	6.13252
A*11:01:01G ~C*04:01:01G ~B*35:01:01G ~DRB1*04:02 ~DQB1*03:02:01G ~DPB1*04:01:01G	0.000106	6.13252
A*26:01:01G ~C*01:02:01G ~B*55:01:01G ~DRB1*13:01:01G ~DQB1*06:03:01G ~DPB1*04:01:01G	0.000106	6.13252
A*26:01:01G ~C*14:02:01G ~B*51:01:01G ~DRB1*10:01:01G ~DQB1*05:01:01G ~DPB1*14:01:01G	0.000106	6.13252
A*30:02:01G ~C*18:01:01G ~B*57:03:01G ~DRB1*13:01:01G ~DQB1*05:01:01G ~DPB1*02:01:02G	0.000106	6.13252
A*32:01:01G ~C*12:03:01G ~B*51:01:01G ~DRB1*09:01:02G ~DQB1*03:03:02G ~DPB1*04:01:01G	0.000106	6.13252
A*68:01:01G ~C*04:01:01G ~B*35:01:01G ~DRB1*16:01 ~DQB1*05:02:01G ~DPB1*14:01:01G	0.000106	6.13252
A*01:01:01G ~C*17:01:01G ~B*41:02 ~DRB1*13:03:01G ~DQB1*03:01:01G ~DPB1*02:01:02G	0.000105	6.07467
A*02:01:01G ~C*07:01:01G ~B*58:01:01G ~DRB1*03:01:01G ~DQB1*02:01:01G ~DPB1*04:01:01G	0.000105	6.07467
A*02:01:01G ~C*15:02:01G ~B*51:01:01G ~DRB1*14:01:01G ~DQB1*05:03:01G ~DPB1*04:01:01G	0.000105	6.07467
A*02:17:01G ~C*12:03:01G ~B*38:01 ~DRB1*11:04:01G ~DQB1*03:01:01G ~DPB1*04:01:01G	0.000105	6.07467
A*03:01:01G ~C*04:01:01G ~B*53:01:01G ~DRB1*13:01:01G ~DQB1*06:03:01G ~DPB1*03:01:01G	0.000105	6.07467
A*03:01:01G ~C*07:02:01G ~B*07:02:01G ~DRB1*13:01:01G ~DQB1*06:03:01G ~DPB1*04:01:01G	0.000105	6.07467
A*24:02:01G ~C*04:01:01G ~B*35:02:01G ~DRB1*07:01:01G ~DQB1*02:01:01G ~DPB1*04:01:01G	0.000105	6.07467
A*26:01:01G ~C*15:02:01G ~B*51:01:01G ~DRB1*16:01 ~DQB1*05:02:01G ~DPB1*04:01:01G	0.000105	6.07467
A*29:01:01G ~C*15:05:01G ~B*07:05:01G ~DRB1*13:02:01G ~DQB1*06:04:01G ~DPB1*04:01:01G	0.000105	6.07467
A*29:02:01G ~C*03:02:01G ~B*58:01:01G ~DRB1*03:01:01G ~DQB1*02:01:01G ~DPB1*02:01:02G	0.000105	6.07467
A*30:02:01G ~C*04:01:01G ~B*53:01:01G ~DRB1*04:05 ~DQB1*02:01:01G ~DPB1*02:01:02G	0.000105	6.07467
A*32:01:01G ~C*16:04 ~B*51:01:01G ~DRB1*11:01:01G ~DQB1*03:01:01G ~DPB1*04:01:01G	0.000105	6.07467
A*68:01:01G ~C*04:01:01G ~B*50:01:01G ~DRB1*07:01:01G ~DQB1*02:01:01G ~DPB1*03:01:01G	0.000105	6.07467
A*01:01:01G ~C*06:02:01G ~B*07:02:01G ~DRB1*15:01:01G ~DQB1*06:02:01G ~DPB1*17:01:01G	0.000104	6.01682
A*01:01:01G ~C*06:02:01G ~B*47:01:01G ~DRB1*15:02:01G ~DQB1*06:01:01G ~DPB1*02:01:02G	0.000104	6.01682
A*01:01:01G ~C*16:02:01G ~B*51:01:01G ~DRB1*15:01:01G ~DQB1*06:02:01G ~DPB1*10:01:01G	0.000104	6.01682
A*02:01:01G ~C*02:02:02G ~B*27:03 ~DRB1*01:02 ~DQB1*05:01:01G ~DPB1*02:01:02G	0.000104	6.01682
A*02:01:01G ~C*04:01:01G ~B*35:03:01G ~DRB1*16:01 ~DQB1*05:02:01G ~DPB1*04:01:01G	0.000104	6.01682
A*02:01:01G ~C*04:01:01G ~B*53:01:01G ~DRB1*04:01:01G ~DQB1*03:02:01G ~DPB1*02:01:02G	0.000104	6.01682
A*02:01:01G ~C*06:02:01G ~B*13:02:01G ~DRB1*04:05 ~DQB1*03:02:01G ~DPB1*03:01:01G	0.000104	6.01682
A*02:01:01G ~C*07:01:01G ~B*39:24 ~DRB1*01:01:01G ~DQB1*05:01:01G ~DPB1*02:01:02G	0.000104	6.01682
A*02:01:01G ~C*15:30 ~B*51:01:01G ~DRB1*15:01:01G ~DQB1*06:02:01G ~DPB1*02:01:02G	0.000104	6.01682
A*02:01:01G ~C*16:01:01G ~B*45:01:01G ~DRB1*03:02 ~DQB1*04:02:01G ~DPB1*01:01:01G	0.000104	6.01682
A*02:05:01G ~C*07:01:01G ~B*41:01 ~DRB1*08:04 ~DQB1*03:01:01G ~DPB1*02:01:02G	0.000104	6.01682
A*02:05:01G ~C*07:01:01G ~B*49:01:01G ~DRB1*12:01:01G ~DQB1*03:01:01G ~DPB1*04:01:01G	0.000104	6.01682
A*02:05:01G ~C*12:03:01G ~B*39:06 ~DRB1*16:01 ~DQB1*05:02:01G ~DPB1*04:01:01G	0.000104	6.01682
A*02:05:01G ~C*16:01:01G ~B*51:01:01G ~DRB1*03:02 ~DQB1*04:02:01G ~DPB1*01:01:01G	0.000104	6.01682
A*02:11:01G ~C*04:03 ~B*13:01:01G ~DRB1*14:04 ~DQB1*05:01:01G ~DPB1*04:01:01G	0.000104	6.01682
A*02:11:01G ~C*12:02:01G ~B*52:01 ~DRB1*15:02:01G ~DQB1*05:03:01G ~DPB1*04:01:01G	0.000104	6.01682
A*03:01:01G ~C*03:04:02 ~B*15:10 ~DRB1*10:01:01G ~DQB1*05:01:01G ~DPB1*01:01:01G	0.000104	6.01682
A*03:01:01G ~C*03:04:02 ~B*41:01 ~DRB1*03:01:01G ~DQB1*02:01:01G ~DPB1*11:01:01	0.000104	6.01682
A*03:01:01G ~C*04:01:01G ~B*35:03:01G ~DRB1*11:04:01G ~DQB1*03:01:01G ~DPB1*04:02:01G	0.000104	6.01682
A*03:01:01G ~C*07:01:01G ~B*49:01:01G ~DRB1*07:01:01G ~DQB1*02:01:01G ~DPB1*02:01:02G	0.000104	6.01682
A*11:01:01G ~C*03:04:01G ~B*40:01:01G ~DRB1*04:04 ~DQB1*03:02:01G ~DPB1*04:01:01G	0.000104	6.01682
A*11:01:01G ~C*04:01:01G ~B*35:03:01G ~DRB1*13:01:01G ~DQB1*06:03:01G ~DPB1*02:01:02G	0.000104	6.01682
A*11:01:01G ~C*07:02:01G ~B*08:01:01G ~DRB1*11:01:01G ~DQB1*03:01:01G ~DPB1*14:01:01G	0.000104	6.01682
A*11:01:01G ~C*12:03:01G ~B*40:01:01G ~DRB1*11:01:01G ~DQB1*03:01:01G ~DPB1*03:01:01G	0.000104	6.01682
A*23:01:01G ~C*02:02:02G ~B*27:05:02G ~DRB1*16:01 ~DQB1*05:02:01G ~DPB1*04:01:01G	0.000104	6.01682
A*23:01:01G ~C*06:02:01G ~B*50:01:01G ~DRB1*07:01:01G ~DQB1*02:01:01G ~DPB1*04:02:01G	0.000104	6.01682
A*23:01:01G ~C*07:01:01G ~B*49:01:01G ~DRB1*11:01:01G ~DQB1*03:01:01G ~DPB1*04:01:01G	0.000104	6.01682
A*23:01:01G ~C*07:04:01G ~B*18:01:01G ~DRB1*13:02:01G ~DQB1*06:09:01G ~DPB1*13:01:01G	0.000104	6.01682
A*23:01:01G ~C*15:02:01G ~B*51:01:01G ~DRB1*09:01:02G ~DQB1*03:03:02G ~DPB1*14:01:01G	0.000104	6.01682
A*24:02:01G ~C*01:02:01G ~B*55:01:01G ~DRB1*13:01:01G ~DQB1*06:03:01G ~DPB1*04:02:01G	0.000104	6.01682
A*24:02:01G ~C*04:01:01G ~B*35:02:01G ~DRB1*11:02 ~DQB1*03:01:01G ~DPB1*02:01:02G	0.000104	6.01682
A*24:02:01G ~C*04:01:01G ~B*35:03:01G ~DRB1*14:01:01G ~DQB1*05:03:01G ~DPB1*04:01:01G	0.000104	6.01682
A*24:02:01G ~C*04:01:01G ~B*53:01:01G ~DRB1*04:05 ~DQB1*03:02:01G ~DPB1*04:01:01G	0.000104	6.01682
A*24:02:01G ~C*06:02:01G ~B*57:01:01G ~DRB1*07:01:01G ~DQB1*03:03:02G ~DPB1*04:01:01G	0.000104	6.01682
A*24:02:01G ~C*07:01:01G ~B*44:03:02G ~DRB1*04:02 ~DQB1*03:02:01G ~DPB1*04:01:01G	0.000104	6.01682
A*24:02:01G ~C*07:02:01G ~B*08:01:01G ~DRB1*13:02:01G ~DQB1*06:09:01G ~DPB1*02:01:02G	0.000104	6.01682
A*24:02:01G ~C*14:02:01G ~B*51:01:01G ~DRB1*13:01:01G ~DQB1*06:03:01G ~DPB1*04:01:01G	0.000104	6.01682
A*25:01:01G ~C*05:01:01G ~B*44:02:01G ~DRB1*16:05 ~DQB1*05:02:01G ~DPB1*04:01:01G	0.000104	6.01682
A*26:01:01G ~C*05:01:01G ~B*18:01:01G ~DRB1*04:05 ~DQB1*02:01:01G ~DPB1*01:01:02G	0.000104	6.01682
A*26:01:01G ~C*07:02:01G ~B*08:01:01G ~DRB1*01:01:01G ~DQB1*05:01:01G ~DPB1*17:01:01G	0.000104	6.01682
A*26:01:01G ~C*07:02:01G ~B*57:02 ~DRB1*11:02 ~DQB1*03:01:01G ~DPB1*01:01:01G	0.000104	6.01682
A*26:17 ~C*14:02:01G ~B*51:01:01G ~DRB1*03:01:01G ~DQB1*02:01:01G ~DPB1*02:01:02G	0.000104	6.01682
A*29:01:01G ~C*04:01:01G ~B*35:08 ~DRB1*04:03:01G ~DQB1*03:02:01G ~DPB1*02:01:02G	0.000104	6.01682
A*29:01:01G ~C*07:01:01G ~B*15:03:01G ~DRB1*04:04 ~DQB1*04:02:01G ~DPB1*04:02:01G	0.000104	6.01682
A*29:01:01G ~C*07:02:01G ~B*07:02:01G ~DRB1*07:01:01G ~DQB1*02:01:01G ~DPB1*03:01:01G	0.000104	6.01682
A*29:02:01G ~C*12:03:01G ~B*39:10 ~DRB1*13:02:01G ~DQB1*06:04:01G ~DPB1*17:01:01G	0.000104	6.01682
A*30:01:01G ~C*07:01:01G ~B*08:01:01G ~DRB1*10:01:01G ~DQB1*05:01:01G ~DPB1*04:01:01G	0.000104	6.01682
A*30:01:01G ~C*17:01:01G ~B*42:01 ~DRB1*01:02 ~DQB1*05:01:01G ~DPB1*17:01:01G	0.000104	6.01682
A*30:02:01G ~C*04:01:01G ~B*51:01:01G ~DRB1*04:02 ~DQB1*03:02:01G ~DPB1*02:01:02G	0.000104	6.01682
A*30:02:01G ~C*04:01:01G ~B*53:01:01G ~DRB1*15:02:01G ~DQB1*06:01:01G ~DPB1*26:01	0.000104	6.01682
A*30:02:01G ~C*07:01:01G ~B*39:24 ~DRB1*04:05 ~DQB1*02:01:01G ~DPB1*03:01:01G	0.000104	6.01682
A*30:02:01G ~C*07:01:01G ~B*57:03:01G ~DRB1*11:02 ~DQB1*03:01:01G ~DPB1*04:02:01G	0.000104	6.01682
A*30:02:01G ~C*12:03:01G ~B*38:01 ~DRB1*03:01:01G ~DQB1*02:01:01G ~DPB1*14:01:01G	0.000104	6.01682
A*30:04:01G ~C*15:05:01G ~B*73:01 ~DRB1*01:02 ~DQB1*05:01:01G ~DPB1*13:01:01G	0.000104	6.01682
A*31:01:02G ~C*01:02:01G ~B*15:08 ~DRB1*01:02 ~DQB1*05:01:01G ~DPB1*04:01:01G	0.000104	6.01682
A*31:01:02G ~C*02:10:01G ~B*15:03:01G ~DRB1*04:01:01G ~DQB1*03:01:01G ~DPB1*05:01:01G	0.000104	6.01682
A*31:01:02G ~C*04:01:01G ~B*35:03:01G ~DRB1*13:01:01G ~DQB1*06:03:01G ~DPB1*02:01:02G	0.000104	6.01682
A*32:01:01G ~C*03:02:01G ~B*58:01:01G ~DRB1*04:02 ~DQB1*03:02:01G ~DPB1*05:01:01G	0.000104	6.01682
A*32:01:01G ~C*04:01:01G ~B*50:01:01G ~DRB1*03:01:01G ~DQB1*02:01:01G ~DPB1*04:02:01G	0.000104	6.01682
A*32:01:01G ~C*07:01:01G ~B*15:17:01G ~DRB1*04:05 ~DQB1*03:02:01G ~DPB1*03:01:01G	0.000104	6.01682
A*32:01:01G ~C*12:02:01G ~B*52:01 ~DRB1*13:02:01G ~DQB1*06:09:01G ~DPB1*03:01:01G	0.000104	6.01682
A*32:01:01G ~C*15:02:01G ~B*51:01:01G ~DRB1*04:05 ~DQB1*02:01:01G ~DPB1*02:01:02G	0.000104	6.01682
A*33:03:01G ~C*03:02:01G ~B*15:03:01G ~DRB1*03:01:01G ~DQB1*02:01:01G ~DPB1*02:01:02G	0.000104	6.01682
A*33:03:01G ~C*03:02:01G ~B*58:01:01G ~DRB1*04:05 ~DQB1*03:02:01G ~DPB1*01:01:02G	0.000104	6.01682
A*33:03:01G ~C*06:02:01G ~B*50:01:01G ~DRB1*15:02:01G ~DQB1*06:01:01G ~DPB1*04:01:01G	0.000104	6.01682
A*33:03:01G ~C*12:03:01G ~B*40:01:01G ~DRB1*15:02:01G ~DQB1*06:01:01G ~DPB1*09:01:01	0.000104	6.01682
A*68:01:01G ~C*07:01:01G ~B*50:01:01G ~DRB1*04:05 ~DQB1*03:02:01G ~DPB1*02:01:02G	0.000104	6.01682
A*68:02:01G ~C*04:01:01G ~B*35:01:01G ~DRB1*11:02 ~DQB1*03:01:01G ~DPB1*30:01	0.000104	6.01682
A*68:02:01G ~C*04:01:01G ~B*53:01:01G ~DRB1*08:04 ~DQB1*03:01:01G ~DPB1*01:01:01G	0.000104	6.01682
A*74:01:01G ~C*02:10:01G ~B*15:03:01G ~DRB1*11:02 ~DQB1*03:01:01G ~DPB1*13:01:01G	0.000104	6.01682
A*74:01:01G ~C*03:02:01G ~B*58:01:01G ~DRB1*16:02:01G ~DQB1*05:02:01G ~DPB1*01:01:01G	0.000104	6.01682
A*74:03 ~C*06:02:01G ~B*53:01:01G ~DRB1*01:02 ~DQB1*05:01:01G ~DPB1*14:01:01G	0.000104	6.01682
A*02:01:01G ~C*16:02:01G ~B*51:01:01G ~DRB1*16:02:01G ~DQB1*05:02:01G ~DPB1*14:01:01G	0.000103	5.95896
A*02:02:01G ~C*05:01:01G ~B*18:01:01G ~DRB1*03:01:01G ~DQB1*02:01:01G ~DPB1*04:02:01G	0.000103	5.95896
A*02:02:01G ~C*16:01:01G ~B*45:01:01G ~DRB1*12:01:01G ~DQB1*03:01:01G ~DPB1*04:02:01G	0.000103	5.95896
A*02:05:01G ~C*07:01:01G ~B*41:01 ~DRB1*13:05 ~DQB1*03:01:01G ~DPB1*02:01:02G	0.000103	5.95896
A*03:01:01G ~C*12:03:01G ~B*39:10 ~DRB1*13:02:01G ~DQB1*06:09:01G ~DPB1*04:01:01G	0.000103	5.95896
A*24:02:01G ~C*04:01:01G ~B*51:01:01G ~DRB1*11:04:01G ~DQB1*03:01:01G ~DPB1*04:01:01G	0.000103	5.95896
A*30:01:01G ~C*06:02:01G ~B*13:02:01G ~DRB1*13:01:01G ~DQB1*06:03:01G ~DPB1*04:01:01G	0.000103	5.95896
A*30:02:01G ~C*03:04:02 ~B*15:10 ~DRB1*03:01:01G ~DQB1*02:01:01G ~DPB1*01:01:01G	0.000103	5.95896
A*30:02:01G ~C*04:01:01G ~B*53:01:01G ~DRB1*04:01:01G ~DQB1*03:02:01G ~DPB1*04:01:01G	0.000103	5.95896
A*30:04:01G ~C*03:02:01G ~B*58:01:01G ~DRB1*03:01:01G ~DQB1*02:01:01G ~DPB1*02:01:02G	0.000103	5.95896
A*30:04:01G ~C*06:02:01G ~B*58:02 ~DRB1*15:03:01G ~DQB1*06:02:01G ~DPB1*04:02:01G	0.000103	5.95896
A*30:04:01G ~C*07:01:01G ~B*41:01 ~DRB1*01:02 ~DQB1*05:01:01G ~DPB1*03:01:01G	0.000103	5.95896
A*30:04:01G ~C*07:01:01G ~B*49:01:01G ~DRB1*13:02:01G ~DQB1*06:04:01G ~DPB1*04:01:01G	0.000103	5.95896
A*32:01:01G ~C*04:01:01G ~B*35:03:01G ~DRB1*03:01:01G ~DQB1*02:01:01G ~DPB1*04:01:01G	0.000103	5.95896
A*33:03:01G ~C*03:02:01G ~B*58:01:01G ~DRB1*13:02:01G ~DQB1*06:09:01G ~DPB1*04:02:01G	0.000103	5.95896
A*33:03:01G ~C*07:01:01G ~B*44:03:02G ~DRB1*07:01:01G ~DQB1*02:01:01G ~DPB1*13:01:01G	0.000103	5.95896
A*68:01:01G ~C*07:02:01G ~B*07:02:01G ~DRB1*01:02 ~DQB1*05:01:01G ~DPB1*11:01:01	0.000103	5.95896
A*68:01:01G ~C*07:02:01G ~B*07:02:01G ~DRB1*07:01:01G ~DQB1*02:01:01G ~DPB1*02:01:02G	0.000103	5.95896
A*01:01:01G ~C*14:02:01G ~B*51:01:01G ~DRB1*10:01:01G ~DQB1*05:01:01G ~DPB1*02:01:02G	0.000102	5.90111
A*01:01:01G ~C*17:01:01G ~B*41:01 ~DRB1*03:01:01G ~DQB1*02:01:01G ~DPB1*14:01:01G	0.000102	5.90111
A*02:01:01G ~C*07:02:01G ~B*07:02:01G ~DRB1*13:02:01G ~DQB1*06:04:01G ~DPB1*02:01:02G	0.000102	5.90111
A*02:01:01G ~C*07:02:01G ~B*08:01:01G ~DRB1*16:01 ~DQB1*05:02:01G ~DPB1*14:01:01G	0.000102	5.90111
A*02:01:01G ~C*12:03:01G ~B*53:01:01G ~DRB1*04:05 ~DQB1*02:01:01G ~DPB1*01:01:01G	0.000102	5.90111
A*02:05:01G ~C*06:02:01G ~B*13:02:01G ~DRB1*07:01:01G ~DQB1*02:01:01G ~DPB1*04:01:01G	0.000102	5.90111
A*02:05:01G ~C*06:02:01G ~B*50:01:01G ~DRB1*13:02:01G ~DQB1*06:04:01G ~DPB1*02:01:02G	0.000102	5.90111
A*03:01:01G ~C*16:02:01G ~B*51:01:01G ~DRB1*13:01:01G ~DQB1*06:03:01G ~DPB1*17:01:01G	0.000102	5.90111
A*11:01:01G ~C*12:02:01G ~B*52:01 ~DRB1*14:04 ~DQB1*05:03:01G ~DPB1*14:01:01G	0.000102	5.90111
A*24:02:01G ~C*07:02:01G ~B*08:01:01G ~DRB1*01:02 ~DQB1*05:01:01G ~DPB1*04:01:01G	0.000102	5.90111
A*24:02:01G ~C*12:03:01G ~B*18:01:01G ~DRB1*11:04:01G ~DQB1*03:01:01G ~DPB1*13:01:01G	0.000102	5.90111
A*24:02:01G ~C*15:02:01G ~B*51:01:01G ~DRB1*10:01:01G ~DQB1*05:01:01G ~DPB1*04:01:01G	0.000102	5.90111
A*26:01:01G ~C*12:03:01G ~B*38:01 ~DRB1*01:01:01G ~DQB1*05:01:01G ~DPB1*04:01:01G	0.000102	5.90111
A*26:17 ~C*14:02:01G ~B*51:01:01G ~DRB1*15:01:01G ~DQB1*06:02:01G ~DPB1*04:02:01G	0.000102	5.90111
A*31:01:02G ~C*07:02:01G ~B*08:01:01G ~DRB1*16:02:01G ~DQB1*05:02:01G ~DPB1*14:01:01G	0.000102	5.90111
A*31:01:02G ~C*15:02:01G ~B*51:01:01G ~DRB1*04:05 ~DQB1*02:01:01G ~DPB1*04:01:01G	0.000102	5.90111
A*32:01:01G ~C*05:01:01G ~B*44:02:01G ~DRB1*07:01:01G ~DQB1*02:01:01G ~DPB1*04:01:01G	0.000102	5.90111
A*68:02:01G ~C*07:01:01G ~B*49:01:01G ~DRB1*10:01:01G ~DQB1*05:01:01G ~DPB1*17:01:01G	0.000102	5.90111
A*02:01:01G ~C*06:02:01G ~B*50:01:01G ~DRB1*03:01:01G ~DQB1*02:01:01G ~DPB1*02:01:02G	0.000101	5.84325
A*02:01:01G ~C*16:01:01G ~B*45:01:01G ~DRB1*11:01:02 ~DQB1*05:02:01G ~DPB1*04:01:01G	0.000101	5.84325
A*02:01:01G ~C*16:01:01G ~B*45:01:01G ~DRB1*15:03:01G ~DQB1*06:02:01G ~DPB1*02:01:02G	0.000101	5.84325
A*02:02:01G ~C*17:01:01G ~B*41:01 ~DRB1*03:01:01G ~DQB1*02:01:01G ~DPB1*02:01:02G	0.000101	5.84325
A*33:01:01G ~C*08:02:01G ~B*14:02 ~DRB1*03:01:01G ~DQB1*02:01:01G ~DPB1*03:01:01G	0.000101	5.84325
A*33:03:01G ~C*06:02:01G ~B*50:01:01G ~DRB1*16:01 ~DQB1*05:02:01G ~DPB1*03:01:01G	0.000101	5.84325
A*68:01:01G ~C*16:02:01G ~B*51:08 ~DRB1*16:01 ~DQB1*05:02:01G ~DPB1*04:01:01G	0.000101	5.84325
A*68:01:02G ~C*07:04:01G ~B*15:18:01G ~DRB1*13:01:01G ~DQB1*06:03:01G ~DPB1*04:01:01G	0.000101	5.84325
A*02:01:01G ~C*03:02:01G ~B*58:01:01G ~DRB1*07:01:01G ~DQB1*02:01:01G ~DPB1*17:01:01G	0.0001	5.7854
A*02:01:01G ~C*14:02:01G ~B*51:01:01G ~DRB1*15:01:01G ~DQB1*06:02:01G ~DPB1*05:01:01G	0.0001	5.7854
A*02:01:01G ~C*16:01:01G ~B*45:01:01G ~DRB1*11:01:02 ~DQB1*05:02:01G ~DPB1*02:01:02G	0.0001	5.7854
A*02:01:01G ~C*16:01:01G ~B*51:01:01G ~DRB1*16:01 ~DQB1*05:02:01G ~DPB1*14:01:01G	0.0001	5.7854
A*02:03:01G ~C*08:01:01G ~B*15:02:01G ~DRB1*12:02 ~DQB1*03:01:01G ~DPB1*02:01:02G	0.0001	5.7854
A*03:01:01G ~C*12:02:01G ~B*52:01 ~DRB1*03:01:01G ~DQB1*02:01:01G ~DPB1*04:01:01G	0.0001	5.7854
A*03:01:01G ~C*12:03:01G ~B*38:01 ~DRB1*04:02 ~DQB1*03:02:01G ~DPB1*04:01:01G	0.0001	5.7854
A*03:02:01G ~C*15:02:01G ~B*51:01:01G ~DRB1*01:01:01G ~DQB1*05:01:01G ~DPB1*03:01:01G	0.0001	5.7854
A*24:02:01G ~C*01:02:01G ~B*55:01:01G ~DRB1*16:02:01G ~DQB1*05:02:01G ~DPB1*04:01:01G	0.0001	5.7854
A*24:02:01G ~C*04:01:01G ~B*35:02:01G ~DRB1*11:04:01G ~DQB1*03:01:01G ~DPB1*17:01:01G	0.0001	5.7854
A*24:02:01G ~C*04:01:01G ~B*35:08 ~DRB1*15:01:01G ~DQB1*06:02:01G ~DPB1*02:01:02G	0.0001	5.7854
A*24:02:01G ~C*07:02:01G ~B*07:02:01G ~DRB1*07:01:01G ~DQB1*02:01:01G ~DPB1*13:01:01G	0.0001	5.7854
A*30:02:01G ~C*16:01:01G ~B*45:01:01G ~DRB1*01:02 ~DQB1*05:01:01G ~DPB1*01:01:01G	0.0001	5.7854
A*30:04:01G ~C*15:02:01G ~B*51:01:01G ~DRB1*16:01 ~DQB1*05:02:01G ~DPB1*02:01:02G	0.0001	5.7854
A*32:01:01G ~C*02:02:02G ~B*27:02 ~DRB1*10:01:01G ~DQB1*05:01:01G ~DPB1*02:01:02G	0.0001	5.7854
A*68:01:02G ~C*15:02:01G ~B*51:01:01G ~DRB1*10:01:01G ~DQB1*05:01:01G ~DPB1*02:01:02G	0.0001	5.7854
A*01:01:01G ~C*07:02:01G ~B*07:02:01G ~DRB1*13:01:01G ~DQB1*06:03:01G ~DPB1*14:01:01G	9.9e-05	5.72755
A*02:01:01G ~C*07:01:01G ~B*49:01:01G ~DRB1*07:01:01G ~DQB1*02:01:01G ~DPB1*03:01:01G	9.9e-05	5.72755
A*02:01:01G ~C*07:02:01G ~B*51:01:01G ~DRB1*04:05 ~DQB1*03:02:01G ~DPB1*03:01:01G	9.9e-05	5.72755
A*02:01:01G ~C*12:03:01G ~B*18:01:01G ~DRB1*11:04:01G ~DQB1*03:01:01G ~DPB1*04:02:01G	9.9e-05	5.72755
A*02:01:01G ~C*16:02:01G ~B*51:08 ~DRB1*04:05 ~DQB1*02:01:01G ~DPB1*02:01:02G	9.9e-05	5.72755
A*02:01:01G ~C*17:01:01G ~B*41:01 ~DRB1*07:01:01G ~DQB1*02:01:01G ~DPB1*02:01:02G	9.9e-05	5.72755
A*02:05:01G ~C*17:01:01G ~B*41:01 ~DRB1*04:03:01G ~DQB1*03:02:01G ~DPB1*04:01:01G	9.9e-05	5.72755
A*03:01:01G ~C*04:01:01G ~B*53:01:01G ~DRB1*13:01:01G ~DQB1*06:03:01G ~DPB1*02:01:02G	9.9e-05	5.72755
A*03:01:01G ~C*15:02:01G ~B*51:01:01G ~DRB1*04:02 ~DQB1*03:02:01G ~DPB1*04:01:01G	9.9e-05	5.72755
A*23:01:01G ~C*06:02:01G ~B*50:01:01G ~DRB1*07:01:01G ~DQB1*02:01:01G ~DPB1*13:01:01G	9.9e-05	5.72755
A*24:02:01G ~C*12:03:01G ~B*38:01 ~DRB1*14:01:01G ~DQB1*05:03:01G ~DPB1*04:01:01G	9.9e-05	5.72755
A*26:01:01G ~C*15:02:01G ~B*51:01:01G ~DRB1*07:01:01G ~DQB1*02:01:01G ~DPB1*02:01:02G	9.9e-05	5.72755
A*30:02:01G ~C*15:04:01G ~B*51:01:01G ~DRB1*07:01:01G ~DQB1*02:01:01G ~DPB1*14:01:01G	9.9e-05	5.72755
A*33:03:01G ~C*12:03:01G ~B*38:01 ~DRB1*13:01:01G ~DQB1*06:03:01G ~DPB1*04:02:01G	9.9e-05	5.72755
A*74:01:01G ~C*16:02:01G ~B*51:01:01G ~DRB1*16:01 ~DQB1*05:02:01G ~DPB1*04:01:01G	9.9e-05	5.72755
A*01:01:01G ~C*06:02:01G ~B*37:01:01G ~DRB1*10:01:01G ~DQB1*05:01:01G ~DPB1*09:01:01	9.8e-05	5.66969
A*01:01:01G ~C*07:04:01G ~B*15:01:01G ~DRB1*16:01 ~DQB1*05:02:01G ~DPB1*14:01:01G	9.8e-05	5.66969
A*02:01:01G ~C*07:01:01G ~B*15:17:01G ~DRB1*07:01:01G ~DQB1*02:01:01G ~DPB1*03:01:01G	9.8e-05	5.66969
A*23:01:01G ~C*02:02:02G ~B*51:01:01G ~DRB1*14:01:01G ~DQB1*05:03:01G ~DPB1*04:01:01G	9.8e-05	5.66969
A*31:01:02G ~C*06:02:01G ~B*50:01:01G ~DRB1*03:01:01G ~DQB1*02:01:01G ~DPB1*02:01:02G	9.8e-05	5.66969
A*32:01:01G ~C*07:01:01G ~B*49:01:01G ~DRB1*11:04:01G ~DQB1*03:01:01G ~DPB1*04:01:01G	9.8e-05	5.66969
A*33:03:01G ~C*15:02:01G ~B*51:01:01G ~DRB1*11:01:01G ~DQB1*03:01:01G ~DPB1*02:01:02G	9.8e-05	5.66969
A*68:01:01G ~C*12:03:01G ~B*38:01 ~DRB1*04:03:01G ~DQB1*03:02:01G ~DPB1*02:01:02G	9.8e-05	5.66969
A*68:02:01G ~C*07:01:01G ~B*57:03:01G ~DRB1*08:04 ~DQB1*03:01:01G ~DPB1*02:01:02G	9.8e-05	5.66969
A*01:01:01G ~C*06:02:01G ~B*37:01:01G ~DRB1*13:01:01G ~DQB1*06:03:01G ~DPB1*04:02:01G	9.7e-05	5.61184
A*01:01:01G ~C*07:02:01G ~B*07:02:01G ~DRB1*03:01:01G ~DQB1*02:01:01G ~DPB1*03:01:01G	9.7e-05	5.61184
A*01:01:01G ~C*07:02:01G ~B*08:01:01G ~DRB1*03:01:01G ~DQB1*02:01:01G ~DPB1*17:01:01G	9.7e-05	5.61184
A*01:01:01G ~C*16:02:01G ~B*51:01:01G ~DRB1*04:03:01G ~DQB1*03:02:01G ~DPB1*02:01:02G	9.7e-05	5.61184
A*02:01:01G ~C*06:02:01G ~B*50:01:01G ~DRB1*07:01:01G ~DQB1*02:01:01G ~DPB1*04:02:01G	9.7e-05	5.61184
A*03:01:01G ~C*15:04:01G ~B*51:01:01G ~DRB1*11:01:01G ~DQB1*03:01:01G ~DPB1*04:01:01G	9.7e-05	5.61184
A*03:02:01G ~C*15:02:01G ~B*51:01:01G ~DRB1*15:01:01G ~DQB1*06:02:01G ~DPB1*04:01:01G	9.7e-05	5.61184
A*24:02:01G ~C*01:02:01G ~B*55:01:01G ~DRB1*13:01:01G ~DQB1*06:03:01G ~DPB1*02:01:02G	9.7e-05	5.61184
A*33:03:01G ~C*06:02:01G ~B*53:01:01G ~DRB1*10:01:01G ~DQB1*05:01:01G ~DPB1*17:01:01G	9.7e-05	5.61184
A*01:01:01G ~C*06:02:01G ~B*50:01:01G ~DRB1*11:04:01G ~DQB1*03:01:01G ~DPB1*04:02:01G	9.6e-05	5.55398
A*01:01:01G ~C*17:01:01G ~B*41:01 ~DRB1*10:01:01G ~DQB1*05:01:01G ~DPB1*03:01:01G	9.6e-05	5.55398
A*02:01:01G ~C*03:04:01G ~B*40:01:01G ~DRB1*03:01:01G ~DQB1*05:02:01G ~DPB1*17:01:01G	9.6e-05	5.55398
A*02:01:01G ~C*07:02:01G ~B*07:02:01G ~DRB1*07:01:01G ~DQB1*02:01:01G ~DPB1*17:01:01G	9.6e-05	5.55398
A*02:01:01G ~C*12:03:01G ~B*39:10 ~DRB1*13:02:01G ~DQB1*06:04:01G ~DPB1*01:01:02G	9.6e-05	5.55398
A*02:01:01G ~C*16:02:01G ~B*51:01:01G ~DRB1*04:03:01G ~DQB1*03:02:01G ~DPB1*03:01:01G	9.6e-05	5.55398
A*03:01:01G ~C*04:01:01G ~B*35:03:01G ~DRB1*04:05 ~DQB1*03:02:01G ~DPB1*02:01:02G	9.6e-05	5.55398
A*03:01:01G ~C*06:02:01G ~B*53:01:01G ~DRB1*15:01:01G ~DQB1*06:02:01G ~DPB1*04:01:01G	9.6e-05	5.55398
A*23:01:01G ~C*06:02:01G ~B*13:02:01G ~DRB1*11:04:01G ~DQB1*03:01:01G ~DPB1*02:01:02G	9.6e-05	5.55398
A*24:02:01G ~C*07:01:01G ~B*08:01:01G ~DRB1*03:01:01G ~DQB1*02:01:01G ~DPB1*02:01:02G	9.6e-05	5.55398
A*26:01:01G ~C*14:02:01G ~B*51:01:01G ~DRB1*04:03:01G ~DQB1*03:02:01G ~DPB1*04:01:01G	9.6e-05	5.55398
A*30:02:01G ~C*05:01:01G ~B*18:01:01G ~DRB1*03:01:01G ~DQB1*02:01:01G ~DPB1*04:01:01G	9.6e-05	5.55398
A*31:01:02G ~C*04:01:01G ~B*35:01:01G ~DRB1*16:01 ~DQB1*05:02:01G ~DPB1*04:01:01G	9.6e-05	5.55398
A*32:01:01G ~C*04:01:01G ~B*50:01:01G ~DRB1*04:05 ~DQB1*02:01:01G ~DPB1*03:01:01G	9.6e-05	5.55398
A*66:01:01G ~C*15:02:01G ~B*51:01:01G ~DRB1*01:01:01G ~DQB1*05:01:01G ~DPB1*04:01:01G	9.6e-05	5.55398
A*02:02:01G ~C*17:01:01G ~B*41:01 ~DRB1*07:01:01G ~DQB1*02:01:01G ~DPB1*04:02:01G	9.5e-05	5.49613
A*02:02:01G ~C*17:01:01G ~B*41:01 ~DRB1*13:03:01G ~DQB1*03:01:01G ~DPB1*17:01:01G	9.5e-05	5.49613
A*02:05:01G ~C*06:02:01G ~B*50:01:01G ~DRB1*10:01:01G ~DQB1*05:01:01G ~DPB1*14:01:01G	9.5e-05	5.49613
A*03:02:01G ~C*16:04 ~B*44:02:01G ~DRB1*04:02 ~DQB1*03:02:01G ~DPB1*02:01:02G	9.5e-05	5.49613
A*23:01:01G ~C*16:01:01G ~B*15:10 ~DRB1*11:01:02 ~DQB1*03:01:01G ~DPB1*13:01:01G	9.5e-05	5.49613
A*24:02:01G ~C*06:02:01G ~B*37:01:01G ~DRB1*01:01:01G ~DQB1*05:04 ~DPB1*02:01:02G	9.5e-05	5.49613
A*30:02:01G ~C*07:02:01G ~B*08:01:01G ~DRB1*03:01:01G ~DQB1*02:01:01G ~DPB1*02:01:02G	9.5e-05	5.49613
A*31:01:02G ~C*15:02:01G ~B*51:01:01G ~DRB1*10:01:01G ~DQB1*05:01:01G ~DPB1*14:01:01G	9.5e-05	5.49613
A*33:01:01G ~C*08:02:01G ~B*14:02 ~DRB1*01:02 ~DQB1*05:01:01G ~DPB1*13:01:01G	9.5e-05	5.49613
A*02:01:01G ~C*07:02:01G ~B*07:02:01G ~DRB1*01:02 ~DQB1*05:01:01G ~DPB1*04:01:01G	9.4e-05	5.43828
A*23:01:01G ~C*07:01:01G ~B*49:01:01G ~DRB1*13:03:01G ~DQB1*03:01:01G ~DPB1*17:01:01G	9.4e-05	5.43828
A*24:02:01G ~C*07:01:01G ~B*49:01:01G ~DRB1*03:01:01G ~DQB1*02:01:01G ~DPB1*03:01:01G	9.4e-05	5.43828
A*24:02:01G ~C*12:03:01G ~B*18:01:01G ~DRB1*16:01 ~DQB1*05:02:01G ~DPB1*04:01:01G	9.4e-05	5.43828
A*26:01:01G ~C*07:01:01G ~B*15:17:01G ~DRB1*13:02:01G ~DQB1*06:04:01G ~DPB1*04:01:01G	9.4e-05	5.43828
A*26:01:01G ~C*12:03:01G ~B*50:01:01G ~DRB1*07:01:01G ~DQB1*02:01:01G ~DPB1*04:01:01G	9.4e-05	5.43828
A*30:02:01G ~C*05:01:01G ~B*18:01:01G ~DRB1*03:01:01G ~DQB1*02:01:01G ~DPB1*02:01:02G	9.4e-05	5.43828
A*33:03:01G ~C*15:02:01G ~B*51:01:01G ~DRB1*11:01:01G ~DQB1*03:01:01G ~DPB1*03:01:01G	9.4e-05	5.43828
A*74:01:01G ~C*04:01:01G ~B*35:01:01G ~DRB1*15:03:01G ~DQB1*06:02:01G ~DPB1*02:01:02G	9.4e-05	5.43828
A*01:01:01G ~C*17:01:01G ~B*41:01 ~DRB1*10:01:01G ~DQB1*05:01:01G ~DPB1*04:02:01G	9.3e-05	5.38042
A*02:01:01G ~C*04:01:01G ~B*35:08 ~DRB1*04:03:01G ~DQB1*03:02:01G ~DPB1*02:01:02G	9.3e-05	5.38042
A*02:01:01G ~C*05:01:01G ~B*44:02:01G ~DRB1*16:01 ~DQB1*05:02:01G ~DPB1*04:01:01G	9.3e-05	5.38042
A*02:01:01G ~C*14:02:01G ~B*51:01:01G ~DRB1*04:02 ~DQB1*03:02:01G ~DPB1*04:01:01G	9.3e-05	5.38042
A*03:02:01G ~C*06:02:01G ~B*50:01:01G ~DRB1*04:03:01G ~DQB1*03:02:01G ~DPB1*04:01:01G	9.3e-05	5.38042
A*24:02:01G ~C*15:02:01G ~B*51:01:01G ~DRB1*04:02 ~DQB1*03:02:01G ~DPB1*04:01:01G	9.3e-05	5.38042
A*32:01:01G ~C*03:02:01G ~B*58:01:01G ~DRB1*04:05 ~DQB1*02:01:01G ~DPB1*04:01:01G	9.3e-05	5.38042
A*68:01:02G ~C*07:02:01G ~B*51:01:01G ~DRB1*04:05 ~DQB1*03:02:01G ~DPB1*04:01:01G	9.3e-05	5.38042
A*02:01:01G ~C*06:02:01G ~B*57:01:01G ~DRB1*11:01:01G ~DQB1*03:01:01G ~DPB1*04:01:01G	9.2e-05	5.32257
A*02:01:01G ~C*12:03:01G ~B*39:10 ~DRB1*07:01:01G ~DQB1*02:01:01G ~DPB1*04:01:01G	9.2e-05	5.32257
A*02:02:01G ~C*17:01:01G ~B*41:01 ~DRB1*04:05 ~DQB1*02:01:01G ~DPB1*13:01:01G	9.2e-05	5.32257
A*24:02:01G ~C*06:02:01G ~B*37:01:01G ~DRB1*11:04:01G ~DQB1*03:01:01G ~DPB1*04:01:01G	9.2e-05	5.32257
A*24:02:01G ~C*07:01:01G ~B*49:01:01G ~DRB1*13:02:01G ~DQB1*06:04:01G ~DPB1*04:01:01G	9.2e-05	5.32257
A*26:01:01G ~C*12:03:01G ~B*38:01 ~DRB1*10:01:01G ~DQB1*05:01:01G ~DPB1*02:01:02G	9.2e-05	5.32257
A*26:01:01G ~C*15:02:01G ~B*51:01:01G ~DRB1*13:01:01G ~DQB1*06:03:01G ~DPB1*03:01:01G	9.2e-05	5.32257
A*31:01:02G ~C*15:02:01G ~B*51:01:01G ~DRB1*03:01:01G ~DQB1*02:01:01G ~DPB1*13:01:01G	9.2e-05	5.32257
A*32:01:01G ~C*04:01:01G ~B*50:01:01G ~DRB1*07:01:01G ~DQB1*02:01:01G ~DPB1*14:01:01G	9.2e-05	5.32257
A*68:01:01G ~C*15:02:01G ~B*51:01:01G ~DRB1*07:01:01G ~DQB1*02:01:01G ~DPB1*04:01:01G	9.2e-05	5.32257
A*02:01:01G ~C*04:01:01G ~B*15:03:01G ~DRB1*04:05 ~DQB1*02:01:01G ~DPB1*17:01:01G	9.1e-05	5.26471
A*02:01:01G ~C*05:01:01G ~B*44:02:01G ~DRB1*03:01:01G ~DQB1*02:01:01G ~DPB1*04:01:01G	9.1e-05	5.26471
A*03:01:01G ~C*06:02:01G ~B*37:01:01G ~DRB1*10:01:01G ~DQB1*05:01:01G ~DPB1*03:01:01G	9.1e-05	5.26471
A*24:02:01G ~C*17:01:01G ~B*41:02 ~DRB1*13:03:01G ~DQB1*03:01:01G ~DPB1*02:01:02G	9.1e-05	5.26471
A*26:01:01G ~C*07:02:01G ~B*08:01:01G ~DRB1*15:01:01G ~DQB1*06:02:01G ~DPB1*04:01:01G	9.1e-05	5.26471
A*30:02:01G ~C*03:02:01G ~B*58:01:01G ~DRB1*03:01:01G ~DQB1*02:01:01G ~DPB1*04:01:01G	9.1e-05	5.26471
A*31:01:02G ~C*17:01:01G ~B*42:01 ~DRB1*03:02 ~DQB1*04:02:01G ~DPB1*01:01:01G	9.1e-05	5.26471
A*32:01:01G ~C*04:01:01G ~B*50:01:01G ~DRB1*07:01:01G ~DQB1*02:01:01G ~DPB1*02:01:02G	9.1e-05	5.26471
A*32:01:01G ~C*07:01:01G ~B*15:17:01G ~DRB1*16:01 ~DQB1*05:02:01G ~DPB1*02:01:02G	9.1e-05	5.26471
A*32:01:01G ~C*15:02:01G ~B*51:01:01G ~DRB1*13:02:01G ~DQB1*06:09:01G ~DPB1*04:01:01G	9.1e-05	5.26471
A*68:01:01G ~C*07:02:01G ~B*07:02:01G ~DRB1*15:01:01G ~DQB1*06:02:01G ~DPB1*03:01:01G	9.1e-05	5.26471
A*01:01:01G ~C*08:02:01G ~B*14:02 ~DRB1*07:01:01G ~DQB1*02:01:01G ~DPB1*17:01:01G	9e-05	5.20686
A*02:01:01G ~C*01:02:01G ~B*55:01:01G ~DRB1*13:01:01G ~DQB1*06:03:01G ~DPB1*04:01:01G	9e-05	5.20686
A*02:01:01G ~C*07:01:01G ~B*49:01:01G ~DRB1*15:01:01G ~DQB1*05:02:01G ~DPB1*04:01:01G	9e-05	5.20686
A*02:05:01G ~C*15:02:01G ~B*51:01:01G ~DRB1*04:02 ~DQB1*03:02:01G ~DPB1*04:01:01G	9e-05	5.20686
A*11:01:01G ~C*01:02:01G ~B*55:01:01G ~DRB1*04:03:01G ~DQB1*03:02:01G ~DPB1*04:01:01G	9e-05	5.20686
A*24:02:01G ~C*04:01:01G ~B*35:03:01G ~DRB1*04:05 ~DQB1*03:02:01G ~DPB1*03:01:01G	9e-05	5.20686
A*29:02:01G ~C*17:01:01G ~B*42:01 ~DRB1*03:02 ~DQB1*04:02:01G ~DPB1*04:01:01G	9e-05	5.20686
A*30:01:01G ~C*17:01:01G ~B*42:01 ~DRB1*03:02 ~DQB1*04:02:01G ~DPB1*17:01:01G	9e-05	5.20686
A*31:01:02G ~C*15:02:01G ~B*51:01:01G ~DRB1*11:01:01G ~DQB1*03:01:01G ~DPB1*02:01:02G	9e-05	5.20686
A*32:01:01G ~C*02:02:02G ~B*27:02 ~DRB1*10:01:01G ~DQB1*05:01:01G ~DPB1*04:01:01G	9e-05	5.20686
A*33:03:01G ~C*15:02:01G ~B*51:01:01G ~DRB1*13:01:01G ~DQB1*06:03:01G ~DPB1*45:01	9e-05	5.20686
A*33:03:01G ~C*16:04 ~B*51:01:01G ~DRB1*13:01:01G ~DQB1*06:03:01G ~DPB1*02:01:02G	9e-05	5.20686
A*66:01:01G ~C*06:02:01G ~B*50:01:01G ~DRB1*07:01:01G ~DQB1*02:01:01G ~DPB1*04:02:01G	9e-05	5.20686
A*68:01:01G ~C*04:01:01G ~B*35:03:01G ~DRB1*13:01:01G ~DQB1*06:03:01G ~DPB1*10:01:01G	9e-05	5.20686
A*68:01:01G ~C*15:02:01G ~B*51:01:01G ~DRB1*15:01:01G ~DQB1*06:02:01G ~DPB1*04:01:01G	9e-05	5.20686
A*01:01:01G ~C*04:01:01G ~B*35:01:01G ~DRB1*01:01:01G ~DQB1*05:01:01G ~DPB1*04:01:01G	8.9e-05	5.14901
A*01:01:01G ~C*04:01:01G ~B*50:01:01G ~DRB1*07:01:01G ~DQB1*02:01:01G ~DPB1*03:01:01G	8.9e-05	5.14901
A*01:01:01G ~C*15:02:01G ~B*51:01:01G ~DRB1*07:01:01G ~DQB1*02:01:01G ~DPB1*04:01:01G	8.9e-05	5.14901
A*02:01:01G ~C*05:01:01G ~B*18:01:01G ~DRB1*04:05 ~DQB1*02:01:01G ~DPB1*01:01:02G	8.9e-05	5.14901
A*02:01:01G ~C*06:02:01G ~B*13:02:01G ~DRB1*03:01:01G ~DQB1*02:01:01G ~DPB1*02:01:02G	8.9e-05	5.14901
A*11:01:01G ~C*07:01:01G ~B*15:17:01G ~DRB1*13:02:01G ~DQB1*06:04:01G ~DPB1*04:01:01G	8.9e-05	5.14901
A*11:01:01G ~C*07:01:01G ~B*44:03:02G ~DRB1*07:01:01G ~DQB1*02:01:01G ~DPB1*04:01:01G	8.9e-05	5.14901
A*23:01:01G ~C*15:05:01G ~B*73:01 ~DRB1*01:02 ~DQB1*05:01:01G ~DPB1*02:01:02G	8.9e-05	5.14901
A*24:02:01G ~C*01:02:01G ~B*55:01:01G ~DRB1*16:01 ~DQB1*05:02:01G ~DPB1*04:01:01G	8.9e-05	5.14901
A*24:02:01G ~C*16:04 ~B*51:01:01G ~DRB1*11:04:01G ~DQB1*03:01:01G ~DPB1*17:01:01G	8.9e-05	5.14901
A*30:01:01G ~C*08:02:01G ~B*14:02 ~DRB1*03:01:01G ~DQB1*02:01:01G ~DPB1*04:01:01G	8.9e-05	5.14901
A*31:01:02G ~C*01:02:01G ~B*15:08 ~DRB1*13:01:01G ~DQB1*06:03:01G ~DPB1*02:01:02G	8.9e-05	5.14901
A*32:01:01G ~C*16:04 ~B*51:01:01G ~DRB1*10:01:01G ~DQB1*05:01:01G ~DPB1*03:01:01G	8.9e-05	5.14901
A*33:03:01G ~C*06:02:01G ~B*53:01:01G ~DRB1*03:01:01G ~DQB1*02:01:01G ~DPB1*02:01:02G	8.9e-05	5.14901
A*68:01:01G ~C*04:01:01G ~B*35:01:01G ~DRB1*03:01:01G ~DQB1*02:01:01G ~DPB1*17:01:01G	8.9e-05	5.14901
A*68:02:01G ~C*17:01:01G ~B*42:01 ~DRB1*03:02 ~DQB1*04:02:01G ~DPB1*01:01:01G	8.9e-05	5.14901
A*01:01:01G ~C*06:02:01G ~B*07:05:01G ~DRB1*15:01:01G ~DQB1*06:02:01G ~DPB1*02:01:02G	8.8e-05	5.09115
A*02:01:01G ~C*05:01:01G ~B*44:02:01G ~DRB1*03:01:01G ~DQB1*02:01:01G ~DPB1*03:01:01G	8.8e-05	5.09115
A*02:01:01G ~C*05:01:01G ~B*44:02:01G ~DRB1*13:02:01G ~DQB1*06:09:01G ~DPB1*04:01:01G	8.8e-05	5.09115
A*02:01:01G ~C*06:02:01G ~B*50:01:01G ~DRB1*13:02:01G ~DQB1*06:04:01G ~DPB1*04:02:01G	8.8e-05	5.09115
A*02:01:01G ~C*12:03:01G ~B*18:01:01G ~DRB1*16:01 ~DQB1*05:02:01G ~DPB1*03:01:01G	8.8e-05	5.09115
A*02:01:01G ~C*12:03:01G ~B*38:01 ~DRB1*08:01:01G ~DQB1*04:02:01G ~DPB1*04:01:01G	8.8e-05	5.09115
A*02:01:01G ~C*16:02:01G ~B*51:01:01G ~DRB1*13:02:01G ~DQB1*06:09:01G ~DPB1*15:01:01G	8.8e-05	5.09115
A*23:01:01G ~C*07:02:01G ~B*07:02:01G ~DRB1*11:04:01G ~DQB1*03:01:01G ~DPB1*02:01:02G	8.8e-05	5.09115
A*24:02:01G ~C*04:01:01G ~B*35:08 ~DRB1*04:03:01G ~DQB1*03:02:01G ~DPB1*14:01:01G	8.8e-05	5.09115
A*30:02:01G ~C*04:01:01G ~B*53:01:01G ~DRB1*04:02 ~DQB1*03:02:01G ~DPB1*04:01:01G	8.8e-05	5.09115
A*30:02:01G ~C*06:02:01G ~B*50:01:01G ~DRB1*07:01:01G ~DQB1*02:01:01G ~DPB1*04:01:01G	8.8e-05	5.09115
A*30:04:01G ~C*17:01:01G ~B*41:01 ~DRB1*03:01:01G ~DQB1*02:01:01G ~DPB1*04:01:01G	8.8e-05	5.09115
A*31:01:02G ~C*15:02:01G ~B*51:01:01G ~DRB1*13:01:01G ~DQB1*06:03:01G ~DPB1*10:01:01G	8.8e-05	5.09115
A*33:03:01G ~C*03:02:01G ~B*58:01:01G ~DRB1*03:01:01G ~DQB1*02:01:01G ~DPB1*13:01:01G	8.8e-05	5.09115
A*01:01:01G ~C*17:01:01G ~B*41:01 ~DRB1*11:04:01G ~DQB1*03:01:01G ~DPB1*03:01:01G	8.7e-05	5.0333
A*01:03 ~C*17:01:01G ~B*41:01 ~DRB1*04:05 ~DQB1*02:01:01G ~DPB1*02:01:02G	8.7e-05	5.0333
A*02:01:01G ~C*03:02:01G ~B*58:01:01G ~DRB1*03:01:01G ~DQB1*02:01:01G ~DPB1*17:01:01G	8.7e-05	5.0333
A*02:01:01G ~C*07:01:01G ~B*58:01:01G ~DRB1*03:01:01G ~DQB1*02:01:01G ~DPB1*02:01:02G	8.7e-05	5.0333
A*03:01:01G ~C*06:02:01G ~B*50:01:01G ~DRB1*07:01:01G ~DQB1*02:01:01G ~DPB1*17:01:01G	8.7e-05	5.0333
A*03:01:01G ~C*07:02:01G ~B*51:02 ~DRB1*04:03:01G ~DQB1*03:02:01G ~DPB1*03:01:01G	8.7e-05	5.0333
A*03:01:01G ~C*12:03:01G ~B*18:01:01G ~DRB1*11:04:01G ~DQB1*03:01:01G ~DPB1*02:01:02G	8.7e-05	5.0333
A*03:01:01G ~C*15:02:01G ~B*51:01:01G ~DRB1*13:01:01G ~DQB1*06:03:01G ~DPB1*13:01:01G	8.7e-05	5.0333
A*11:01:01G ~C*04:01:01G ~B*35:01:01G ~DRB1*13:01:01G ~DQB1*06:03:01G ~DPB1*04:01:01G	8.7e-05	5.0333
A*23:01:01G ~C*06:02:01G ~B*50:01:01G ~DRB1*03:01:01G ~DQB1*02:01:01G ~DPB1*02:01:02G	8.7e-05	5.0333
A*26:01:01G ~C*04:01:01G ~B*35:01:01G ~DRB1*14:01:01G ~DQB1*05:03:01G ~DPB1*04:01:01G	8.7e-05	5.0333
A*30:01:01G ~C*06:02:01G ~B*13:02:01G ~DRB1*03:01:01G ~DQB1*02:01:01G ~DPB1*04:02:01G	8.7e-05	5.0333
A*30:01:01G ~C*17:01:01G ~B*42:01 ~DRB1*11:02 ~DQB1*03:01:01G ~DPB1*01:01:01G	8.7e-05	5.0333
A*30:02:01G ~C*04:01:01G ~B*53:01:01G ~DRB1*04:05 ~DQB1*03:02:01G ~DPB1*02:01:02G	8.7e-05	5.0333
A*31:01:02G ~C*04:01:01G ~B*35:03:01G ~DRB1*07:01:01G ~DQB1*02:01:01G ~DPB1*14:01:01G	8.7e-05	5.0333
A*31:01:02G ~C*15:02:01G ~B*51:01:01G ~DRB1*14:01:01G ~DQB1*05:03:01G ~DPB1*13:01:01G	8.7e-05	5.0333
A*31:01:02G ~C*15:04:01G ~B*51:01:01G ~DRB1*15:01:01G ~DQB1*06:02:01G ~DPB1*04:01:01G	8.7e-05	5.0333
A*68:01:01G ~C*04:01:01G ~B*35:03:01G ~DRB1*07:01:01G ~DQB1*02:01:01G ~DPB1*03:01:01G	8.7e-05	5.0333
A*68:01:01G ~C*15:04:01G ~B*51:01:01G ~DRB1*13:01:01G ~DQB1*06:03:01G ~DPB1*04:01:01G	8.7e-05	5.0333
A*68:02:01G ~C*02:02:02G ~B*27:03 ~DRB1*03:01:01G ~DQB1*02:01:01G ~DPB1*04:01:01G	8.7e-05	5.0333
A*74:01:01G ~C*07:01:01G ~B*39:24 ~DRB1*11:02 ~DQB1*03:01:01G ~DPB1*04:01:01G	8.7e-05	5.0333
A*01:01:01G ~C*03:03:01G ~B*55:01:01G ~DRB1*04:03:01G ~DQB1*03:02:01G ~DPB1*04:01:01G	8.6e-05	4.97544
A*01:01:01G ~C*05:01:01G ~B*44:02:01G ~DRB1*04:02 ~DQB1*03:02:01G ~DPB1*02:01:02G	8.6e-05	4.97544
A*01:01:01G ~C*06:02:01G ~B*57:01:01G ~DRB1*07:01:01G ~DQB1*03:03:02G ~DPB1*10:01:01G	8.6e-05	4.97544
A*01:01:01G ~C*07:01:01G ~B*08:01:01G ~DRB1*03:01:01G ~DQB1*02:01:01G ~DPB1*15:01:01G	8.6e-05	4.97544
A*01:01:01G ~C*07:01:01G ~B*15:17:01G ~DRB1*14:01:01G ~DQB1*05:03:01G ~DPB1*04:01:01G	8.6e-05	4.97544
A*01:01:01G ~C*07:01:01G ~B*57:03:01G ~DRB1*04:05 ~DQB1*02:01:01G ~DPB1*02:01:02G	8.6e-05	4.97544
A*01:01:01G ~C*07:01:01G ~B*58:01:01G ~DRB1*08:04 ~DQB1*04:02:01G ~DPB1*04:01:01G	8.6e-05	4.97544
A*01:01:01G ~C*14:02:01G ~B*51:01:01G ~DRB1*15:01:01G ~DQB1*06:02:01G ~DPB1*04:01:01G	8.6e-05	4.97544
A*01:01:01G ~C*15:02:01G ~B*51:01:01G ~DRB1*01:02 ~DQB1*05:01:01G ~DPB1*39:01:01G	8.6e-05	4.97544
A*01:01:01G ~C*17:01:01G ~B*13:02:01G ~DRB1*07:01:01G ~DQB1*02:01:01G ~DPB1*03:01:01G	8.6e-05	4.97544
A*01:01:01G ~C*18:01:01G ~B*13:02:01G ~DRB1*15:03:01G ~DQB1*06:02:01G ~DPB1*04:02:01G	8.6e-05	4.97544
A*01:01:01G ~C*18:01:01G ~B*81:01:01G ~DRB1*03:01:01G ~DQB1*02:01:01G ~DPB1*04:02:01G	8.6e-05	4.97544
A*01:03 ~C*07:02:01G ~B*07:02:01G ~DRB1*03:01:01G ~DQB1*02:01:01G ~DPB1*11:01:01	8.6e-05	4.97544
A*01:03 ~C*15:05:01G ~B*73:01 ~DRB1*04:05 ~DQB1*02:01:01G ~DPB1*03:01:01G	8.6e-05	4.97544
A*02:01:01G ~C*02:02:02G ~B*27:05:02G ~DRB1*16:01 ~DQB1*05:02:01G ~DPB1*312:01	8.6e-05	4.97544
A*02:01:01G ~C*03:04:02 ~B*15:10 ~DRB1*15:03:01G ~DQB1*06:02:01G ~DPB1*04:02:01G	8.6e-05	4.97544
A*02:01:01G ~C*04:01:01G ~B*35:01:01G ~DRB1*04:05 ~DQB1*03:02:01G ~DPB1*17:01:01G	8.6e-05	4.97544
A*02:01:01G ~C*04:01:01G ~B*35:03:01G ~DRB1*07:01:01G ~DQB1*02:01:01G ~DPB1*02:01:02G	8.6e-05	4.97544
A*02:01:01G ~C*05:01:01G ~B*07:02:01G ~DRB1*15:01:01G ~DQB1*06:02:01G ~DPB1*45:01	8.6e-05	4.97544
A*02:01:01G ~C*07:01:01G ~B*39:24 ~DRB1*13:02:01G ~DQB1*06:09:01G ~DPB1*03:01:01G	8.6e-05	4.97544
A*02:01:01G ~C*07:01:01G ~B*58:01:01G ~DRB1*11:02 ~DQB1*03:01:01G ~DPB1*02:01:02G	8.6e-05	4.97544
A*02:01:01G ~C*07:01:01G ~B*58:01:01G ~DRB1*15:03:01G ~DQB1*06:02:01G ~DPB1*15:01:01G	8.6e-05	4.97544
A*02:01:01G ~C*14:02:01G ~B*15:16 ~DRB1*04:04 ~DQB1*04:02:01G ~DPB1*03:01:01G	8.6e-05	4.97544
A*02:01:01G ~C*14:02:01G ~B*51:01:01G ~DRB1*11:04:01G ~DQB1*03:01:01G ~DPB1*05:01:01G	8.6e-05	4.97544
A*02:01:01G ~C*15:02:01G ~B*51:01:01G ~DRB1*07:01:01G ~DQB1*03:03:02G ~DPB1*13:01:01G	8.6e-05	4.97544
A*02:01:01G ~C*16:02:01G ~B*51:01:01G ~DRB1*11:04:01G ~DQB1*03:01:01G ~DPB1*23:01:01G	8.6e-05	4.97544
A*02:02:01G ~C*06:02:01G ~B*58:02 ~DRB1*01:02 ~DQB1*05:01:01G ~DPB1*01:01:02G	8.6e-05	4.97544
A*02:02:01G ~C*07:02:01G ~B*08:01:01G ~DRB1*15:03:01G ~DQB1*05:01:01G ~DPB1*02:01:02G	8.6e-05	4.97544
A*02:05:01G ~C*02:02:02G ~B*27:05:02G ~DRB1*04:03:01G ~DQB1*03:02:01G ~DPB1*02:01:02G	8.6e-05	4.97544
A*02:05:01G ~C*02:10:01G ~B*15:03:01G ~DRB1*11:01:02 ~DQB1*03:01:01G ~DPB1*01:01:01G	8.6e-05	4.97544
A*02:05:01G ~C*07:01:01G ~B*49:01:01G ~DRB1*16:02:01G ~DQB1*06:03:01G ~DPB1*03:01:01G	8.6e-05	4.97544
A*02:08 ~C*06:02:01G ~B*50:01:01G ~DRB1*07:01:01G ~DQB1*02:01:01G ~DPB1*03:01:01G	8.6e-05	4.97544
A*02:11:01G ~C*04:01:01G ~B*35:03:01G ~DRB1*15:02:02 ~DQB1*06:01:01G ~DPB1*04:01:01G	8.6e-05	4.97544
A*02:11:01G ~C*12:03:01G ~B*52:01 ~DRB1*15:01:01G ~DQB1*06:01:01G ~DPB1*09:01:01	8.6e-05	4.97544
A*02:11:01G ~C*15:02:01G ~B*40:06:01G ~DRB1*14:04 ~DQB1*05:03:01G ~DPB1*04:01:01G	8.6e-05	4.97544
A*02:14 ~C*07:01:01G ~B*39:24 ~DRB1*13:01:01G ~DQB1*06:03:01G ~DPB1*04:01:01G	8.6e-05	4.97544
A*02:16:01G ~C*03:03:01G ~B*15:01:01G ~DRB1*11:04:01G ~DQB1*03:01:01G ~DPB1*04:01:01G	8.6e-05	4.97544
A*02:22:01G ~C*06:02:01G ~B*13:02:01G ~DRB1*01:02 ~DQB1*05:01:01G ~DPB1*02:01:02G	8.6e-05	4.97544
A*03:01:01G ~C*04:01:01G ~B*35:01:01G ~DRB1*13:03:01G ~DQB1*03:01:01G ~DPB1*02:01:02G	8.6e-05	4.97544
A*03:01:01G ~C*04:01:01G ~B*35:03:01G ~DRB1*01:01:01G ~DQB1*05:04 ~DPB1*02:01:02G	8.6e-05	4.97544
A*03:01:01G ~C*05:01:01G ~B*15:17:01G ~DRB1*01:02 ~DQB1*05:01:01G ~DPB1*04:02:01G	8.6e-05	4.97544
A*03:01:01G ~C*05:01:01G ~B*44:02:01G ~DRB1*04:02 ~DQB1*03:02:01G ~DPB1*04:02:01G	8.6e-05	4.97544
A*03:01:01G ~C*06:02:01G ~B*18:01:01G ~DRB1*15:01:01G ~DQB1*06:02:01G ~DPB1*03:01:01G	8.6e-05	4.97544
A*03:01:01G ~C*07:02:01G ~B*07:02:01G ~DRB1*07:01:01G ~DQB1*02:01:01G ~DPB1*01:01:02G	8.6e-05	4.97544
A*03:01:01G ~C*07:02:01G ~B*07:02:01G ~DRB1*14:06 ~DQB1*03:01:01G ~DPB1*02:01:02G	8.6e-05	4.97544
A*03:01:01G ~C*12:03:01G ~B*18:01:01G ~DRB1*11:04:01G ~DQB1*03:01:01G ~DPB1*04:02:01G	8.6e-05	4.97544
A*03:01:01G ~C*17:01:01G ~B*40:01:01G ~DRB1*13:03:01G ~DQB1*03:01:01G ~DPB1*04:02:01G	8.6e-05	4.97544
A*03:02:01G ~C*03:02:01G ~B*58:01:01G ~DRB1*15:01:01G ~DQB1*06:02:01G ~DPB1*03:01:01G	8.6e-05	4.97544
A*03:02:01G ~C*07:01:01G ~B*41:01 ~DRB1*04:05 ~DQB1*03:02:01G ~DPB1*01:01:01G	8.6e-05	4.97544
A*03:02:01G ~C*12:02:01G ~B*41:02 ~DRB1*13:03:01G ~DQB1*03:01:01G ~DPB1*04:02:01G	8.6e-05	4.97544
A*03:02:01G ~C*15:02:01G ~B*51:01:01G ~DRB1*07:01:01G ~DQB1*02:01:01G ~DPB1*03:01:01G	8.6e-05	4.97544
A*11:01:01G ~C*01:02:01G ~B*56:01:01G ~DRB1*04:05 ~DQB1*03:02:01G ~DPB1*13:01:01G	8.6e-05	4.97544
A*11:01:01G ~C*02:02:02G ~B*18:01:01G ~DRB1*04:02 ~DQB1*03:02:01G ~DPB1*04:02:01G	8.6e-05	4.97544
A*11:01:01G ~C*04:01:01G ~B*15:01:01G ~DRB1*04:04 ~DQB1*03:02:01G ~DPB1*02:01:02G	8.6e-05	4.97544
A*11:01:01G ~C*07:01:01G ~B*18:01:01G ~DRB1*15:02:02 ~DQB1*06:01:01G ~DPB1*13:01:01G	8.6e-05	4.97544
A*11:01:01G ~C*07:02:01G ~B*07:05:01G ~DRB1*15:01:01G ~DQB1*06:01:01G ~DPB1*01:01:01G	8.6e-05	4.97544
A*11:01:01G ~C*12:05 ~B*18:01:01G ~DRB1*11:01:01G ~DQB1*03:01:01G ~DPB1*04:02:01G	8.6e-05	4.97544
A*11:01:01G ~C*15:02:01G ~B*51:01:01G ~DRB1*13:01:01G ~DQB1*06:03:01G ~DPB1*13:01:01G	8.6e-05	4.97544
A*23:01:01G ~C*04:01:01G ~B*35:08 ~DRB1*07:01:01G ~DQB1*02:01:01G ~DPB1*17:01:01G	8.6e-05	4.97544
A*23:01:01G ~C*04:07 ~B*15:31 ~DRB1*15:03:01G ~DQB1*06:02:01G ~DPB1*02:01:02G	8.6e-05	4.97544
A*23:01:01G ~C*06:02:01G ~B*50:01:01G ~DRB1*01:02 ~DQB1*05:01:01G ~DPB1*01:01:01G	8.6e-05	4.97544
A*23:01:01G ~C*18:01:01G ~B*81:01:01G ~DRB1*11:01:02 ~DQB1*06:02:01G ~DPB1*04:02:01G	8.6e-05	4.97544
A*24:02:01G ~C*03:03:01G ~B*55:01:01G ~DRB1*11:04:01G ~DQB1*03:01:01G ~DPB1*04:02:01G	8.6e-05	4.97544
A*24:02:01G ~C*04:01:01G ~B*35:08 ~DRB1*11:04:01G ~DQB1*03:01:01G ~DPB1*04:02:01G	8.6e-05	4.97544
A*24:02:01G ~C*04:01:01G ~B*53:01:01G ~DRB1*04:05 ~DQB1*02:01:01G ~DPB1*03:01:01G	8.6e-05	4.97544
A*24:02:01G ~C*07:01:01G ~B*44:03:02G ~DRB1*12:02 ~DQB1*03:01:01G ~DPB1*28:01:01G	8.6e-05	4.97544
A*24:02:01G ~C*07:02:01G ~B*40:06:01G ~DRB1*15:02:01G ~DQB1*05:03:01G ~DPB1*04:01:01G	8.6e-05	4.97544
A*24:02:01G ~C*12:03:01G ~B*18:01:01G ~DRB1*04:01:01G ~DQB1*02:01:01G ~DPB1*14:01:01G	8.6e-05	4.97544
A*24:02:01G ~C*15:02:01G ~B*40:02:01G ~DRB1*04:01:01G ~DQB1*03:02:01G ~DPB1*09:01:01	8.6e-05	4.97544
A*24:02:01G ~C*15:02:01G ~B*40:06:01G ~DRB1*14:04 ~DQB1*05:03:01G ~DPB1*03:01:01G	8.6e-05	4.97544
A*24:02:01G ~C*15:02:01G ~B*51:01:01G ~DRB1*15:06 ~DQB1*05:02:01G ~DPB1*26:01	8.6e-05	4.97544
A*24:03:01G ~C*02:02:02G ~B*58:01:01G ~DRB1*13:02:01G ~DQB1*06:09:01G ~DPB1*03:01:01G	8.6e-05	4.97544
A*24:03:01G ~C*12:03:01G ~B*38:01 ~DRB1*07:01:01G ~DQB1*02:01:01G ~DPB1*04:01:01G	8.6e-05	4.97544
A*24:07 ~C*04:01:01G ~B*35:05 ~DRB1*12:02 ~DQB1*03:01:01G ~DPB1*13:01:01G	8.6e-05	4.97544
A*24:07 ~C*08:01:01G ~B*15:02:01G ~DRB1*12:02 ~DQB1*03:01:01G ~DPB1*04:01:01G	8.6e-05	4.97544
A*26:01:01G ~C*03:03:01G ~B*55:01:01G ~DRB1*03:01:01G ~DQB1*02:01:01G ~DPB1*03:01:01G	8.6e-05	4.97544
A*26:01:01G ~C*12:02:01G ~B*40:06:01G ~DRB1*12:02 ~DQB1*03:01:01G ~DPB1*02:01:02G	8.6e-05	4.97544
A*29:01:01G ~C*15:02:01G ~B*51:01:01G ~DRB1*04:07:01G ~DQB1*03:01:01G ~DPB1*04:02:01G	8.6e-05	4.97544
A*29:02:01G ~C*17:01:01G ~B*42:01 ~DRB1*04:03:01G ~DQB1*03:02:01G ~DPB1*04:01:01G	8.6e-05	4.97544
A*30:01:01G ~C*03:04:02 ~B*15:10 ~DRB1*12:01:01G ~DQB1*05:01:01G ~DPB1*01:01:01G	8.6e-05	4.97544
A*30:01:01G ~C*04:01:01G ~B*51:01:01G ~DRB1*08:04 ~DQB1*05:02:01G ~DPB1*14:01:01G	8.6e-05	4.97544
A*30:01:01G ~C*15:02:01G ~B*51:01:01G ~DRB1*03:01:01G ~DQB1*02:01:01G ~DPB1*04:01:01G	8.6e-05	4.97544
A*30:01:01G ~C*15:02:01G ~B*51:01:01G ~DRB1*04:02 ~DQB1*03:02:01G ~DPB1*14:01:01G	8.6e-05	4.97544
A*30:01:01G ~C*17:01:01G ~B*41:02 ~DRB1*04:05 ~DQB1*02:01:01G ~DPB1*01:01:02G	8.6e-05	4.97544
A*30:01:01G ~C*17:01:01G ~B*42:01 ~DRB1*04:05 ~DQB1*02:01:01G ~DPB1*02:01:02G	8.6e-05	4.97544
A*30:02:01G ~C*03:04:02 ~B*15:10 ~DRB1*01:02 ~DQB1*05:01:01G ~DPB1*04:02:01G	8.6e-05	4.97544
A*30:04:01G ~C*04:01:01G ~B*15:03:01G ~DRB1*08:04 ~DQB1*03:01:01G ~DPB1*02:01:02G	8.6e-05	4.97544
A*30:04:01G ~C*04:01:01G ~B*15:03:01G ~DRB1*11:01:02 ~DQB1*05:01:01G ~DPB1*04:01:01G	8.6e-05	4.97544
A*30:04:01G ~C*06:02:01G ~B*50:01:01G ~DRB1*10:01:01G ~DQB1*05:01:01G ~DPB1*03:01:01G	8.6e-05	4.97544
A*30:04:01G ~C*07:01:01G ~B*39:24 ~DRB1*04:03:01G ~DQB1*03:02:01G ~DPB1*03:01:01G	8.6e-05	4.97544
A*30:04:01G ~C*07:01:01G ~B*39:24 ~DRB1*13:02:01G ~DQB1*06:04:01G ~DPB1*02:01:02G	8.6e-05	4.97544
A*30:04:01G ~C*17:01:01G ~B*41:01 ~DRB1*03:01:01G ~DQB1*02:01:01G ~DPB1*39:01:01G	8.6e-05	4.97544
A*30:04:01G ~C*17:01:01G ~B*41:01 ~DRB1*15:03:01G ~DQB1*06:03:01G ~DPB1*03:01:01G	8.6e-05	4.97544
A*31:01:02G ~C*06:02:01G ~B*37:01:01G ~DRB1*01:01:01G ~DQB1*05:01:01G ~DPB1*01:01:02G	8.6e-05	4.97544
A*31:01:02G ~C*15:02:01G ~B*51:01:01G ~DRB1*04:07:01G ~DQB1*03:01:01G ~DPB1*02:01:02G	8.6e-05	4.97544
A*31:01:02G ~C*15:05:01G ~B*35:01:01G ~DRB1*11:02 ~DQB1*02:01:01G ~DPB1*17:01:01G	8.6e-05	4.97544
A*31:01:02G ~C*17:01:01G ~B*41:01 ~DRB1*04:05 ~DQB1*02:01:01G ~DPB1*04:01:01G	8.6e-05	4.97544
A*31:04 ~C*17:01:01G ~B*45:01:01G ~DRB1*08:04 ~DQB1*03:01:01G ~DPB1*02:01:02G	8.6e-05	4.97544
A*32:01:01G ~C*02:02:02G ~B*40:02:01G ~DRB1*13:01:01G ~DQB1*06:03:01G ~DPB1*03:01:01G	8.6e-05	4.97544
A*32:01:01G ~C*03:04:01G ~B*18:01:01G ~DRB1*13:01:01G ~DQB1*06:03:01G ~DPB1*14:01:01G	8.6e-05	4.97544
A*32:01:01G ~C*04:01:01G ~B*15:03:01G ~DRB1*04:05 ~DQB1*02:01:01G ~DPB1*04:02:01G	8.6e-05	4.97544
A*32:01:01G ~C*04:01:01G ~B*35:03:01G ~DRB1*11:04:01G ~DQB1*03:01:01G ~DPB1*04:02:01G	8.6e-05	4.97544
A*32:01:01G ~C*07:02:01G ~B*50:01:01G ~DRB1*07:01:01G ~DQB1*02:01:01G ~DPB1*14:01:01G	8.6e-05	4.97544
A*32:01:01G ~C*12:03:01G ~B*51:01:01G ~DRB1*15:01:01G ~DQB1*05:02:01G ~DPB1*04:01:01G	8.6e-05	4.97544
A*32:01:01G ~C*16:02:01G ~B*13:02:01G ~DRB1*07:01:01G ~DQB1*02:01:01G ~DPB1*17:01:01G	8.6e-05	4.97544
A*32:01:01G ~C*17:01:01G ~B*41:01 ~DRB1*08:04 ~DQB1*04:02:01G ~DPB1*02:01:02G	8.6e-05	4.97544
A*33:01:01G ~C*08:02:01G ~B*14:02 ~DRB1*07:01:01G ~DQB1*02:01:01G ~DPB1*02:01:02G	8.6e-05	4.97544
A*33:01:01G ~C*16:01:01G ~B*78:01 ~DRB1*13:01:01G ~DQB1*06:04:01G ~DPB1*04:02:01G	8.6e-05	4.97544
A*33:03:01G ~C*04:01:01G ~B*35:01:01G ~DRB1*03:01:01G ~DQB1*02:01:01G ~DPB1*03:01:01G	8.6e-05	4.97544
A*33:03:01G ~C*14:02:01G ~B*51:01:01G ~DRB1*15:01:01G ~DQB1*06:02:01G ~DPB1*05:01:01G	8.6e-05	4.97544
A*33:03:01G ~C*14:02:01G ~B*51:02 ~DRB1*12:02 ~DQB1*03:01:01G ~DPB1*28:01:01G	8.6e-05	4.97544
A*34:02 ~C*12:03:01G ~B*39:10 ~DRB1*11:02 ~DQB1*03:01:01G ~DPB1*04:02:01G	8.6e-05	4.97544
A*34:02 ~C*17:01:01G ~B*41:01 ~DRB1*07:01:01G ~DQB1*02:01:01G ~DPB1*17:01:01G	8.6e-05	4.97544
A*36:01 ~C*04:01:01G ~B*53:01:01G ~DRB1*03:01:01G ~DQB1*02:01:01G ~DPB1*01:01:01G	8.6e-05	4.97544
A*36:01 ~C*04:01:01G ~B*53:01:01G ~DRB1*03:02 ~DQB1*04:02:01G ~DPB1*01:01:01G	8.6e-05	4.97544
A*66:01:01G ~C*08:02:01G ~B*14:02 ~DRB1*11:01:01G ~DQB1*03:01:01G ~DPB1*04:02:01G	8.6e-05	4.97544
A*66:01:01G ~C*17:01:01G ~B*41:02 ~DRB1*13:03:01G ~DQB1*03:01:01G ~DPB1*17:01:01G	8.6e-05	4.97544
A*66:01:01G ~C*17:01:01G ~B*41:02 ~DRB1*13:03:01G ~DQB1*03:02:01G ~DPB1*02:01:02G	8.6e-05	4.97544
A*68:01:01G ~C*02:02:02G ~B*27:05:02G ~DRB1*04:08 ~DQB1*03:01:01G ~DPB1*04:01:01G	8.6e-05	4.97544
A*68:01:01G ~C*03:04:01G ~B*40:01:01G ~DRB1*11:01:01G ~DQB1*03:01:01G ~DPB1*02:01:02G	8.6e-05	4.97544
A*68:01:01G ~C*04:01:01G ~B*15:03:01G ~DRB1*13:02:01G ~DQB1*06:04:01G ~DPB1*03:01:01G	8.6e-05	4.97544
A*68:01:01G ~C*07:01:01G ~B*50:01:01G ~DRB1*04:01:01G ~DQB1*03:02:01G ~DPB1*04:01:01G	8.6e-05	4.97544
A*68:01:01G ~C*07:02:01G ~B*08:01:01G ~DRB1*13:02:01G ~DQB1*06:04:01G ~DPB1*28:01:01G	8.6e-05	4.97544
A*68:01:01G ~C*15:04:01G ~B*51:01:01G ~DRB1*10:01:01G ~DQB1*05:01:01G ~DPB1*14:01:01G	8.6e-05	4.97544
A*68:01:01G ~C*17:01:01G ~B*41:01 ~DRB1*04:05 ~DQB1*02:01:01G ~DPB1*17:01:01G	8.6e-05	4.97544
A*68:01:02G ~C*07:02:01G ~B*08:01:01G ~DRB1*03:01:01G ~DQB1*02:01:01G ~DPB1*04:01:01G	8.6e-05	4.97544
A*68:02:01G ~C*03:04:02 ~B*15:10 ~DRB1*08:04 ~DQB1*03:01:01G ~DPB1*02:01:02G	8.6e-05	4.97544
A*68:02:01G ~C*05:01:01G ~B*18:01:01G ~DRB1*04:05 ~DQB1*02:01:01G ~DPB1*01:01:02G	8.6e-05	4.97544
A*68:02:01G ~C*07:02:01G ~B*07:02:01G ~DRB1*15:03:01G ~DQB1*06:02:01G ~DPB1*01:01:01G	8.6e-05	4.97544
A*68:02:01G ~C*12:03:01G ~B*39:10 ~DRB1*08:04 ~DQB1*03:01:01G ~DPB1*02:01:02G	8.6e-05	4.97544
A*69:01 ~C*01:02:01G ~B*55:01:01G ~DRB1*11:01:01G ~DQB1*03:01:01G ~DPB1*04:01:01G	8.6e-05	4.97544
A*69:01 ~C*07:04:01G ~B*44:02:01G ~DRB1*15:01:01G ~DQB1*06:02:01G ~DPB1*02:01:02G	8.6e-05	4.97544
A*69:01 ~C*12:03:01G ~B*35:08 ~DRB1*03:01:01G ~DQB1*02:01:01G ~DPB1*04:01:01G	8.6e-05	4.97544
A*74:01:01G ~C*08:02:01G ~B*35:01:01G ~DRB1*11:02 ~DQB1*03:01:01G ~DPB1*04:02:01G	8.6e-05	4.97544
A*74:01:01G ~C*17:01:01G ~B*42:01 ~DRB1*03:02 ~DQB1*04:02:01G ~DPB1*04:02:01G	8.6e-05	4.97544
A*01:01:01G ~C*17:01:01G ~B*41:01 ~DRB1*03:02 ~DQB1*04:02:01G ~DPB1*01:01:01G	8.5e-05	4.91759
A*02:01:01G ~C*03:03:01G ~B*55:01:01G ~DRB1*03:01:01G ~DQB1*02:01:01G ~DPB1*03:01:01G	8.5e-05	4.91759
A*02:01:01G ~C*16:01:01G ~B*51:01:01G ~DRB1*03:01:01G ~DQB1*02:01:01G ~DPB1*13:01:01G	8.5e-05	4.91759
A*03:01:01G ~C*06:02:01G ~B*50:01:01G ~DRB1*03:01:01G ~DQB1*02:01:01G ~DPB1*04:01:01G	8.5e-05	4.91759
A*11:01:01G ~C*04:01:01G ~B*35:01:01G ~DRB1*01:01:01G ~DQB1*05:01:01G ~DPB1*09:01:01	8.5e-05	4.91759
A*11:01:01G ~C*04:01:01G ~B*51:01:01G ~DRB1*04:07:01G ~DQB1*03:01:01G ~DPB1*02:01:02G	8.5e-05	4.91759
A*11:01:01G ~C*08:01:01G ~B*15:02:01G ~DRB1*12:02 ~DQB1*03:01:01G ~DPB1*05:01:01G	8.5e-05	4.91759
A*11:01:01G ~C*14:02:01G ~B*51:01:01G ~DRB1*11:04:01G ~DQB1*03:01:01G ~DPB1*04:01:01G	8.5e-05	4.91759
A*23:01:01G ~C*12:02:01G ~B*52:01 ~DRB1*15:02:01G ~DQB1*06:01:01G ~DPB1*17:01:01G	8.5e-05	4.91759
A*24:02:01G ~C*04:01:01G ~B*35:02:01G ~DRB1*15:02:01G ~DQB1*06:01:01G ~DPB1*04:01:01G	8.5e-05	4.91759
A*24:02:01G ~C*12:02:01G ~B*52:01 ~DRB1*10:01:01G ~DQB1*05:01:01G ~DPB1*04:01:01G	8.5e-05	4.91759
A*24:02:01G ~C*15:02:01G ~B*51:01:01G ~DRB1*07:01:01G ~DQB1*02:01:01G ~DPB1*03:01:01G	8.5e-05	4.91759
A*29:01:01G ~C*07:04:01G ~B*15:18:01G ~DRB1*11:04:01G ~DQB1*03:01:01G ~DPB1*02:01:02G	8.5e-05	4.91759
A*29:01:01G ~C*15:05:01G ~B*07:05:01G ~DRB1*03:01:01G ~DQB1*02:01:01G ~DPB1*14:01:01G	8.5e-05	4.91759
A*29:01:01G ~C*16:01:01G ~B*51:01:01G ~DRB1*04:05 ~DQB1*02:01:01G ~DPB1*14:01:01G	8.5e-05	4.91759
A*29:02:01G ~C*12:03:01G ~B*18:01:01G ~DRB1*11:04:01G ~DQB1*03:01:01G ~DPB1*04:02:01G	8.5e-05	4.91759
A*30:02:01G ~C*04:01:01G ~B*53:01:01G ~DRB1*10:01:01G ~DQB1*05:01:01G ~DPB1*14:01:01G	8.5e-05	4.91759
A*31:01:02G ~C*04:01:01G ~B*35:08 ~DRB1*07:01:01G ~DQB1*02:01:01G ~DPB1*02:01:02G	8.5e-05	4.91759
A*32:01:01G ~C*06:02:01G ~B*53:01:01G ~DRB1*01:02 ~DQB1*05:01:01G ~DPB1*04:01:01G	8.5e-05	4.91759
A*32:01:01G ~C*07:01:01G ~B*41:01 ~DRB1*04:05 ~DQB1*03:02:01G ~DPB1*03:01:01G	8.5e-05	4.91759
A*32:01:01G ~C*12:02:01G ~B*52:01 ~DRB1*15:02:01G ~DQB1*06:01:01G ~DPB1*02:01:02G	8.5e-05	4.91759
A*32:01:01G ~C*15:02:01G ~B*51:01:01G ~DRB1*03:01:01G ~DQB1*02:01:01G ~DPB1*02:01:02G	8.5e-05	4.91759
A*33:01:01G ~C*08:02:01G ~B*14:02 ~DRB1*11:04:01G ~DQB1*03:01:01G ~DPB1*04:01:01G	8.5e-05	4.91759
A*33:03:01G ~C*03:02:01G ~B*58:01:01G ~DRB1*10:01:01G ~DQB1*05:01:01G ~DPB1*02:01:02G	8.5e-05	4.91759
A*33:03:01G ~C*04:01:01G ~B*35:08 ~DRB1*13:02:01G ~DQB1*06:04:01G ~DPB1*02:01:02G	8.5e-05	4.91759
A*33:03:01G ~C*12:03:01G ~B*39:10 ~DRB1*07:01:01G ~DQB1*02:01:01G ~DPB1*11:01:01	8.5e-05	4.91759
A*68:01:01G ~C*07:02:01G ~B*08:01:01G ~DRB1*13:02:01G ~DQB1*06:04:01G ~DPB1*03:01:01G	8.5e-05	4.91759
A*68:01:01G ~C*15:02:01G ~B*51:01:01G ~DRB1*03:01:01G ~DQB1*02:01:01G ~DPB1*04:01:01G	8.5e-05	4.91759
A*02:05:01G ~C*03:02:01G ~B*58:01:01G ~DRB1*03:01:01G ~DQB1*02:01:01G ~DPB1*04:01:01G	8.4e-05	4.85974
A*03:01:01G ~C*12:02:01G ~B*52:01 ~DRB1*04:03:01G ~DQB1*03:02:01G ~DPB1*04:01:01G	8.4e-05	4.85974
A*11:01:01G ~C*05:01:01G ~B*44:02:01G ~DRB1*04:01:01G ~DQB1*03:01:01G ~DPB1*04:01:01G	8.4e-05	4.85974
A*23:01:01G ~C*04:01:01G ~B*44:03:01G ~DRB1*03:01:01G ~DQB1*02:01:01G ~DPB1*03:01:01G	8.4e-05	4.85974
A*23:01:01G ~C*15:05:01G ~B*07:05:01G ~DRB1*07:01:01G ~DQB1*02:01:01G ~DPB1*04:02:01G	8.4e-05	4.85974
A*24:02:01G ~C*01:02:01G ~B*55:01:01G ~DRB1*03:01:01G ~DQB1*02:01:01G ~DPB1*04:01:01G	8.4e-05	4.85974
A*24:02:01G ~C*12:03:01G ~B*38:01 ~DRB1*13:01:01G ~DQB1*06:03:01G ~DPB1*04:01:01G	8.4e-05	4.85974
A*24:02:01G ~C*15:04:01G ~B*51:01:01G ~DRB1*15:01:01G ~DQB1*06:02:01G ~DPB1*04:01:01G	8.4e-05	4.85974
A*24:03:01G ~C*07:02:01G ~B*08:01:01G ~DRB1*03:01:01G ~DQB1*02:01:01G ~DPB1*04:01:01G	8.4e-05	4.85974
A*31:01:02G ~C*04:01:01G ~B*35:08 ~DRB1*13:01:01G ~DQB1*06:03:01G ~DPB1*04:01:01G	8.4e-05	4.85974
A*31:01:02G ~C*15:02:01G ~B*51:01:01G ~DRB1*04:02 ~DQB1*03:02:01G ~DPB1*04:01:01G	8.4e-05	4.85974
A*32:01:01G ~C*04:01:01G ~B*35:02:01G ~DRB1*11:04:01G ~DQB1*03:01:01G ~DPB1*04:02:01G	8.4e-05	4.85974
A*32:01:01G ~C*12:02:01G ~B*52:01 ~DRB1*15:02:02 ~DQB1*06:01:01G ~DPB1*04:01:01G	8.4e-05	4.85974
A*68:01:01G ~C*06:02:01G ~B*50:01:01G ~DRB1*07:01:01G ~DQB1*02:01:01G ~DPB1*17:01:01G	8.4e-05	4.85974
A*68:01:02G ~C*15:02:01G ~B*51:01:01G ~DRB1*03:01:01G ~DQB1*02:01:01G ~DPB1*03:01:01G	8.4e-05	4.85974
A*68:02:01G ~C*17:01:01G ~B*15:03:01G ~DRB1*16:01 ~DQB1*05:02:01G ~DPB1*04:01:01G	8.4e-05	4.85974
A*01:01:01G ~C*07:01:01G ~B*15:01:01G ~DRB1*15:02:01G ~DQB1*06:01:01G ~DPB1*02:01:02G	8.3e-05	4.80188
A*03:01:01G ~C*04:01:01G ~B*35:02:01G ~DRB1*11:04:01G ~DQB1*03:01:01G ~DPB1*04:01:01G	8.3e-05	4.80188
A*03:01:01G ~C*08:02:01G ~B*14:02 ~DRB1*11:02 ~DQB1*03:01:01G ~DPB1*04:02:01G	8.3e-05	4.80188
A*11:01:01G ~C*15:02:01G ~B*40:06:01G ~DRB1*14:04 ~DQB1*05:03:01G ~DPB1*02:01:02G	8.3e-05	4.80188
A*24:02:01G ~C*06:02:01G ~B*50:01:01G ~DRB1*10:01:01G ~DQB1*05:01:01G ~DPB1*03:01:01G	8.3e-05	4.80188
A*26:01:01G ~C*06:02:01G ~B*50:01:01G ~DRB1*04:01:01G ~DQB1*03:02:01G ~DPB1*04:01:01G	8.3e-05	4.80188
A*26:01:01G ~C*06:02:01G ~B*53:01:01G ~DRB1*03:01:01G ~DQB1*02:01:01G ~DPB1*17:01:01G	8.3e-05	4.80188
A*32:01:01G ~C*02:02:02G ~B*40:02:01G ~DRB1*04:02 ~DQB1*03:02:01G ~DPB1*03:01:01G	8.3e-05	4.80188
A*32:01:01G ~C*17:01:01G ~B*41:01 ~DRB1*03:01:01G ~DQB1*02:01:01G ~DPB1*04:01:01G	8.3e-05	4.80188
A*33:03:01G ~C*03:02:01G ~B*58:01:01G ~DRB1*13:02:01G ~DQB1*06:09:01G ~DPB1*03:01:01G	8.3e-05	4.80188
A*68:02:01G ~C*07:01:01G ~B*47:03 ~DRB1*03:01:01G ~DQB1*02:01:01G ~DPB1*04:01:01G	8.3e-05	4.80188
A*01:01:01G ~C*06:02:01G ~B*37:01:01G ~DRB1*12:01:01G ~DQB1*03:01:01G ~DPB1*02:01:02G	8.2e-05	4.74403
A*01:01:01G ~C*12:03:01G ~B*38:01 ~DRB1*11:04:01G ~DQB1*03:01:01G ~DPB1*04:02:01G	8.2e-05	4.74403
A*02:01:01G ~C*02:02:02G ~B*27:03 ~DRB1*08:04 ~DQB1*04:02:01G ~DPB1*02:01:02G	8.2e-05	4.74403
A*02:01:01G ~C*07:01:01G ~B*18:01:01G ~DRB1*04:03:01G ~DQB1*03:02:01G ~DPB1*13:01:01G	8.2e-05	4.74403
A*02:01:01G ~C*07:01:01G ~B*39:24 ~DRB1*04:01:01G ~DQB1*03:02:01G ~DPB1*03:01:01G	8.2e-05	4.74403
A*02:01:01G ~C*14:02:01G ~B*51:01:01G ~DRB1*13:01:01G ~DQB1*06:03:01G ~DPB1*04:01:01G	8.2e-05	4.74403
A*02:01:01G ~C*15:02:01G ~B*51:01:01G ~DRB1*04:01:01G ~DQB1*03:02:01G ~DPB1*04:01:01G	8.2e-05	4.74403
A*02:01:01G ~C*16:02:01G ~B*51:01:01G ~DRB1*04:02 ~DQB1*03:02:01G ~DPB1*02:01:02G	8.2e-05	4.74403
A*02:01:01G ~C*17:01:01G ~B*41:01 ~DRB1*07:01:01G ~DQB1*02:01:01G ~DPB1*14:01:01G	8.2e-05	4.74403
A*11:01:01G ~C*06:02:01G ~B*13:02:01G ~DRB1*07:01:01G ~DQB1*02:01:01G ~DPB1*03:01:01G	8.2e-05	4.74403
A*24:02:01G ~C*07:02:01G ~B*07:02:01G ~DRB1*03:01:01G ~DQB1*02:01:01G ~DPB1*04:01:01G	8.2e-05	4.74403
A*24:02:01G ~C*17:01:01G ~B*41:01 ~DRB1*07:01:01G ~DQB1*02:01:01G ~DPB1*11:01:01	8.2e-05	4.74403
A*24:02:01G ~C*17:01:01G ~B*41:01 ~DRB1*13:02:01G ~DQB1*06:04:01G ~DPB1*04:01:01G	8.2e-05	4.74403
A*26:01:01G ~C*07:02:01G ~B*07:02:01G ~DRB1*03:01:01G ~DQB1*02:01:01G ~DPB1*04:01:01G	8.2e-05	4.74403
A*26:01:01G ~C*12:03:01G ~B*38:01 ~DRB1*07:01:01G ~DQB1*02:01:01G ~DPB1*17:01:01G	8.2e-05	4.74403
A*30:02:01G ~C*04:01:01G ~B*53:01:01G ~DRB1*13:01:01G ~DQB1*06:03:01G ~DPB1*02:01:02G	8.2e-05	4.74403
A*30:02:01G ~C*04:01:01G ~B*53:01:01G ~DRB1*13:01:01G ~DQB1*06:03:01G ~DPB1*04:01:01G	8.2e-05	4.74403
A*30:04:01G ~C*17:01:01G ~B*42:01 ~DRB1*03:02 ~DQB1*04:02:01G ~DPB1*01:01:01G	8.2e-05	4.74403
A*32:01:01G ~C*14:02:01G ~B*51:01:01G ~DRB1*15:01:01G ~DQB1*06:02:01G ~DPB1*04:01:01G	8.2e-05	4.74403
A*32:01:01G ~C*15:04:01G ~B*51:01:01G ~DRB1*11:01:01G ~DQB1*03:01:01G ~DPB1*04:01:01G	8.2e-05	4.74403
A*68:01:01G ~C*07:02:01G ~B*08:01:01G ~DRB1*03:01:01G ~DQB1*02:01:01G ~DPB1*04:02:01G	8.2e-05	4.74403
A*69:01 ~C*02:02:02G ~B*27:05:02G ~DRB1*16:02:01G ~DQB1*05:02:01G ~DPB1*04:01:01G	8.2e-05	4.74403
A*02:01:01G ~C*04:01:01G ~B*35:01:01G ~DRB1*01:01:01G ~DQB1*05:01:01G ~DPB1*04:01:01G	8.1e-05	4.68617
A*02:01:01G ~C*07:01:01G ~B*18:01:01G ~DRB1*11:04:01G ~DQB1*03:01:01G ~DPB1*04:02:01G	8.1e-05	4.68617
A*02:01:01G ~C*15:05:01G ~B*07:05:01G ~DRB1*10:01:01G ~DQB1*05:01:01G ~DPB1*03:01:01G	8.1e-05	4.68617
A*02:05:01G ~C*06:02:01G ~B*50:01:01G ~DRB1*04:03:01G ~DQB1*03:02:01G ~DPB1*17:01:01G	8.1e-05	4.68617
A*02:05:01G ~C*06:02:01G ~B*53:01:01G ~DRB1*10:01:01G ~DQB1*05:01:01G ~DPB1*14:01:01G	8.1e-05	4.68617
A*02:05:01G ~C*07:01:01G ~B*58:01:01G ~DRB1*13:02:01G ~DQB1*06:04:01G ~DPB1*04:01:01G	8.1e-05	4.68617
A*11:01:01G ~C*07:01:01G ~B*08:01:01G ~DRB1*03:01:01G ~DQB1*02:01:01G ~DPB1*04:01:01G	8.1e-05	4.68617
A*11:01:01G ~C*12:02:01G ~B*52:01 ~DRB1*04:03:01G ~DQB1*03:02:01G ~DPB1*04:01:01G	8.1e-05	4.68617
A*23:01:01G ~C*04:01:01G ~B*15:03:01G ~DRB1*01:02 ~DQB1*05:01:01G ~DPB1*02:01:02G	8.1e-05	4.68617
A*23:01:01G ~C*07:02:01G ~B*08:01:01G ~DRB1*03:01:01G ~DQB1*02:01:01G ~DPB1*02:01:02G	8.1e-05	4.68617
A*24:02:01G ~C*04:01:01G ~B*35:01:01G ~DRB1*16:01 ~DQB1*05:02:01G ~DPB1*09:01:01	8.1e-05	4.68617
A*24:02:01G ~C*06:02:01G ~B*37:01:01G ~DRB1*10:01:01G ~DQB1*05:01:01G ~DPB1*03:01:01G	8.1e-05	4.68617
A*31:01:02G ~C*04:01:01G ~B*35:08 ~DRB1*03:01:01G ~DQB1*02:01:01G ~DPB1*02:01:02G	8.1e-05	4.68617
A*31:01:02G ~C*06:02:01G ~B*50:01:01G ~DRB1*15:02:01G ~DQB1*06:01:01G ~DPB1*04:01:01G	8.1e-05	4.68617
A*68:01:01G ~C*04:01:01G ~B*35:03:01G ~DRB1*04:05 ~DQB1*03:02:01G ~DPB1*17:01:01G	8.1e-05	4.68617
A*02:01:01G ~C*07:01:01G ~B*49:01:01G ~DRB1*01:01:01G ~DQB1*05:04 ~DPB1*03:01:01G	8e-05	4.62832
A*02:01:01G ~C*15:02:01G ~B*51:01:01G ~DRB1*04:02 ~DQB1*03:02:01G ~DPB1*10:01:01G	8e-05	4.62832
A*03:01:01G ~C*04:01:01G ~B*35:01:01G ~DRB1*16:01 ~DQB1*05:02:01G ~DPB1*02:01:02G	8e-05	4.62832
A*03:01:01G ~C*15:05:01G ~B*18:01:01G ~DRB1*15:03:01G ~DQB1*06:02:01G ~DPB1*30:01	8e-05	4.62832
A*11:01:01G ~C*12:02:01G ~B*52:01 ~DRB1*03:01:01G ~DQB1*02:01:01G ~DPB1*04:01:01G	8e-05	4.62832
A*26:01:01G ~C*07:02:01G ~B*08:01:01G ~DRB1*13:02:01G ~DQB1*06:04:01G ~DPB1*04:01:01G	8e-05	4.62832
A*30:01:01G ~C*03:04:02 ~B*15:10 ~DRB1*13:02:01G ~DQB1*06:04:01G ~DPB1*02:01:02G	8e-05	4.62832
A*30:02:01G ~C*06:02:01G ~B*50:01:01G ~DRB1*07:01:01G ~DQB1*02:01:01G ~DPB1*02:01:02G	8e-05	4.62832
A*32:01:01G ~C*07:01:01G ~B*49:01:01G ~DRB1*13:02:01G ~DQB1*06:04:01G ~DPB1*03:01:01G	8e-05	4.62832
A*68:01:01G ~C*06:02:01G ~B*53:01:01G ~DRB1*10:01:01G ~DQB1*05:01:01G ~DPB1*17:01:01G	8e-05	4.62832
A*68:02:01G ~C*03:04:02 ~B*15:10 ~DRB1*03:01:01G ~DQB1*02:01:01G ~DPB1*04:01:01G	8e-05	4.62832
A*01:01:01G ~C*12:03:01G ~B*18:01:01G ~DRB1*07:01:01G ~DQB1*02:01:01G ~DPB1*03:01:01G	7.9e-05	4.57047
A*02:01:01G ~C*04:01:01G ~B*35:08 ~DRB1*14:01:01G ~DQB1*05:03:01G ~DPB1*04:01:01G	7.9e-05	4.57047
A*02:01:01G ~C*07:01:01G ~B*58:01:01G ~DRB1*13:02:01G ~DQB1*06:04:01G ~DPB1*04:01:01G	7.9e-05	4.57047
A*02:01:01G ~C*14:02:01G ~B*51:01:01G ~DRB1*13:02:01G ~DQB1*06:04:01G ~DPB1*04:01:01G	7.9e-05	4.57047
A*02:01:01G ~C*16:02:01G ~B*51:01:01G ~DRB1*04:02 ~DQB1*03:02:01G ~DPB1*10:01:01G	7.9e-05	4.57047
A*02:01:01G ~C*16:02:01G ~B*51:01:01G ~DRB1*16:01 ~DQB1*05:02:01G ~DPB1*03:01:01G	7.9e-05	4.57047
A*02:02:01G ~C*17:01:01G ~B*41:01 ~DRB1*11:02 ~DQB1*03:01:01G ~DPB1*04:01:01G	7.9e-05	4.57047
A*02:05:01G ~C*06:02:01G ~B*37:01:01G ~DRB1*10:01:01G ~DQB1*05:01:01G ~DPB1*02:01:02G	7.9e-05	4.57047
A*02:05:01G ~C*06:02:01G ~B*50:01:01G ~DRB1*03:01:01G ~DQB1*02:01:01G ~DPB1*13:01:01G	7.9e-05	4.57047
A*02:434 ~C*03:02:01G ~B*58:01:01G ~DRB1*03:01:01G ~DQB1*02:01:01G ~DPB1*04:01:01G	7.9e-05	4.57047
A*23:01:01G ~C*06:02:01G ~B*50:01:01G ~DRB1*04:06:01G ~DQB1*04:02:01G ~DPB1*14:01:01G	7.9e-05	4.57047
A*24:02:01G ~C*01:02:01G ~B*55:01:01G ~DRB1*13:01:01G ~DQB1*06:03:01G ~DPB1*14:01:01G	7.9e-05	4.57047
A*26:01:01G ~C*12:03:01G ~B*18:01:01G ~DRB1*03:01:01G ~DQB1*02:01:01G ~DPB1*01:01:01G	7.9e-05	4.57047
A*29:01:01G ~C*15:02:01G ~B*51:01:01G ~DRB1*16:01 ~DQB1*05:02:01G ~DPB1*04:01:01G	7.9e-05	4.57047
A*68:01:01G ~C*04:01:01G ~B*35:03:01G ~DRB1*04:03:01G ~DQB1*03:02:01G ~DPB1*04:01:01G	7.9e-05	4.57047
A*68:01:01G ~C*15:04:01G ~B*51:01:01G ~DRB1*04:04 ~DQB1*03:02:01G ~DPB1*04:01:01G	7.9e-05	4.57047
A*68:01:02G ~C*15:02:01G ~B*51:01:01G ~DRB1*04:03:01G ~DQB1*03:02:01G ~DPB1*04:01:01G	7.9e-05	4.57047
A*01:01:01G ~C*04:01:01G ~B*35:01:01G ~DRB1*14:01:01G ~DQB1*05:03:01G ~DPB1*02:01:02G	7.8e-05	4.51261
A*02:05:01G ~C*06:02:01G ~B*50:01:01G ~DRB1*11:04:01G ~DQB1*03:01:01G ~DPB1*04:01:01G	7.8e-05	4.51261
A*02:06:01G ~C*12:02:01G ~B*52:01 ~DRB1*15:02:01G ~DQB1*06:01:01G ~DPB1*04:01:01G	7.8e-05	4.51261
A*03:01:01G ~C*07:02:01G ~B*07:02:01G ~DRB1*15:01:01G ~DQB1*06:02:01G ~DPB1*13:01:01G	7.8e-05	4.51261
A*24:02:01G ~C*01:02:01G ~B*55:01:01G ~DRB1*16:02:01G ~DQB1*05:02:01G ~DPB1*02:01:02G	7.8e-05	4.51261
A*24:02:01G ~C*04:01:01G ~B*51:01:01G ~DRB1*04:02 ~DQB1*03:02:01G ~DPB1*03:01:01G	7.8e-05	4.51261
A*24:02:01G ~C*15:02:01G ~B*51:01:01G ~DRB1*07:01:01G ~DQB1*02:01:01G ~DPB1*17:01:01G	7.8e-05	4.51261
A*26:01:01G ~C*07:02:01G ~B*07:02:01G ~DRB1*15:01:01G ~DQB1*06:126 ~DPB1*04:01:01G	7.8e-05	4.51261
A*29:01:01G ~C*07:01:01G ~B*57:01:01G ~DRB1*11:01:01G ~DQB1*03:01:01G ~DPB1*04:01:01G	7.8e-05	4.51261
A*32:01:01G ~C*06:02:01G ~B*50:01:01G ~DRB1*07:01:01G ~DQB1*02:01:01G ~DPB1*04:01:01G	7.8e-05	4.51261
A*33:03:01G ~C*06:02:01G ~B*50:01:01G ~DRB1*13:02:01G ~DQB1*06:04:01G ~DPB1*02:01:02G	7.8e-05	4.51261
A*68:01:02G ~C*12:02:01G ~B*52:01 ~DRB1*11:01:01G ~DQB1*03:01:01G ~DPB1*04:01:01G	7.8e-05	4.51261
A*01:01:01G ~C*17:01:01G ~B*41:01 ~DRB1*13:01:01G ~DQB1*06:03:01G ~DPB1*04:01:01G	7.7e-05	4.45476
A*02:01:01G ~C*04:01:01G ~B*35:08 ~DRB1*13:01:01G ~DQB1*06:03:01G ~DPB1*02:01:02G	7.7e-05	4.45476
A*02:01:01G ~C*06:02:01G ~B*50:01:01G ~DRB1*11:01:01G ~DQB1*03:01:01G ~DPB1*02:01:02G	7.7e-05	4.45476
A*02:01:01G ~C*12:03:01G ~B*39:06 ~DRB1*16:01 ~DQB1*05:02:01G ~DPB1*17:01:01G	7.7e-05	4.45476
A*02:01:01G ~C*14:02:01G ~B*51:01:01G ~DRB1*11:01:01G ~DQB1*03:01:01G ~DPB1*04:01:01G	7.7e-05	4.45476
A*02:05:01G ~C*07:01:01G ~B*41:01 ~DRB1*13:05 ~DQB1*03:01:01G ~DPB1*04:01:01G	7.7e-05	4.45476
A*03:02:01G ~C*06:02:01G ~B*13:02:01G ~DRB1*07:01:01G ~DQB1*02:01:01G ~DPB1*17:01:01G	7.7e-05	4.45476
A*03:02:01G ~C*07:02:01G ~B*08:01:01G ~DRB1*03:01:01G ~DQB1*02:01:01G ~DPB1*04:01:01G	7.7e-05	4.45476
A*24:02:01G ~C*12:02:01G ~B*52:01 ~DRB1*15:02:01G ~DQB1*06:01:01G ~DPB1*04:02:01G	7.7e-05	4.45476
A*31:01:02G ~C*04:01:01G ~B*35:08 ~DRB1*15:01:01G ~DQB1*06:02:01G ~DPB1*13:01:01G	7.7e-05	4.45476
A*32:01:01G ~C*04:01:01G ~B*50:01:01G ~DRB1*04:03:01G ~DQB1*03:02:01G ~DPB1*03:01:01G	7.7e-05	4.45476
A*68:01:01G ~C*15:02:01G ~B*51:01:01G ~DRB1*15:01:01G ~DQB1*06:02:01G ~DPB1*02:01:02G	7.7e-05	4.45476
A*01:01:01G ~C*04:01:01G ~B*35:02:01G ~DRB1*13:01:01G ~DQB1*06:03:01G ~DPB1*04:01:01G	7.6e-05	4.3969
A*01:01:01G ~C*07:04:01G ~B*08:01:01G ~DRB1*13:02:01G ~DQB1*06:09:01G ~DPB1*04:02:01G	7.6e-05	4.3969
A*01:03 ~C*07:01:01G ~B*15:17:01G ~DRB1*04:05 ~DQB1*03:02:01G ~DPB1*03:01:01G	7.6e-05	4.3969
A*02:01:01G ~C*06:02:01G ~B*50:01:01G ~DRB1*04:06:01G ~DQB1*04:02:01G ~DPB1*02:01:02G	7.6e-05	4.3969
A*02:01:01G ~C*17:01:01G ~B*41:01 ~DRB1*07:01:01G ~DQB1*02:01:01G ~DPB1*04:02:01G	7.6e-05	4.3969
A*02:05:01G ~C*06:02:01G ~B*53:01:01G ~DRB1*13:02:01G ~DQB1*06:04:01G ~DPB1*04:01:01G	7.6e-05	4.3969
A*24:02:01G ~C*04:01:01G ~B*35:08 ~DRB1*13:02:01G ~DQB1*06:04:01G ~DPB1*13:01:01G	7.6e-05	4.3969
A*26:01:01G ~C*03:02:01G ~B*58:01:01G ~DRB1*01:01:01G ~DQB1*05:01:01G ~DPB1*04:01:01G	7.6e-05	4.3969
A*29:01:01G ~C*15:05:01G ~B*07:05:01G ~DRB1*16:01 ~DQB1*05:02:01G ~DPB1*14:01:01G	7.6e-05	4.3969
A*30:01:01G ~C*06:02:01G ~B*13:02:01G ~DRB1*07:01:01G ~DQB1*02:01:01G ~DPB1*09:01:01	7.6e-05	4.3969
A*30:04:01G ~C*06:02:01G ~B*50:01:01G ~DRB1*07:01:01G ~DQB1*02:01:01G ~DPB1*03:01:01G	7.6e-05	4.3969
A*68:01:01G ~C*04:01:01G ~B*35:08 ~DRB1*15:01:01G ~DQB1*06:02:01G ~DPB1*03:01:01G	7.6e-05	4.3969
A*68:01:01G ~C*07:02:01G ~B*08:01:01G ~DRB1*04:05 ~DQB1*03:02:01G ~DPB1*02:01:02G	7.6e-05	4.3969
A*68:01:01G ~C*07:02:01G ~B*08:01:01G ~DRB1*11:01:01G ~DQB1*03:01:01G ~DPB1*04:01:01G	7.6e-05	4.3969
A*68:02:01G ~C*04:01:01G ~B*53:01:01G ~DRB1*04:03:01G ~DQB1*03:02:01G ~DPB1*02:01:02G	7.6e-05	4.3969
A*68:02:01G ~C*17:01:01G ~B*41:01 ~DRB1*13:01:01G ~DQB1*06:03:01G ~DPB1*02:01:02G	7.6e-05	4.3969
A*74:03 ~C*15:02:01G ~B*51:01:01G ~DRB1*16:01 ~DQB1*05:02:01G ~DPB1*13:01:01G	7.6e-05	4.3969
A*02:01:01G ~C*12:02:01G ~B*52:01 ~DRB1*04:03:01G ~DQB1*03:02:01G ~DPB1*04:01:01G	7.5e-05	4.33905
A*02:01:01G ~C*16:01:01G ~B*45:01:01G ~DRB1*11:01:02 ~DQB1*05:02:01G ~DPB1*01:01:01G	7.5e-05	4.33905
A*02:01:01G ~C*16:01:01G ~B*45:01:01G ~DRB1*13:01:01G ~DQB1*06:03:01G ~DPB1*02:01:02G	7.5e-05	4.33905
A*03:01:01G ~C*15:05:01G ~B*73:01 ~DRB1*01:02 ~DQB1*05:01:01G ~DPB1*04:01:01G	7.5e-05	4.33905
A*03:01:01G ~C*16:02:01G ~B*51:01:01G ~DRB1*04:03:01G ~DQB1*03:02:01G ~DPB1*02:01:02G	7.5e-05	4.33905
A*11:01:01G ~C*15:02:01G ~B*40:06:01G ~DRB1*15:01:01G ~DQB1*06:01:01G ~DPB1*13:01:01G	7.5e-05	4.33905
A*23:01:01G ~C*03:02:01G ~B*58:01:01G ~DRB1*03:01:01G ~DQB1*02:01:01G ~DPB1*17:01:01G	7.5e-05	4.33905
A*23:01:01G ~C*04:01:01G ~B*44:03:01G ~DRB1*04:02 ~DQB1*03:02:01G ~DPB1*05:01:01G	7.5e-05	4.33905
A*24:02:01G ~C*04:01:01G ~B*35:02:01G ~DRB1*04:05 ~DQB1*02:01:01G ~DPB1*04:01:01G	7.5e-05	4.33905
A*24:02:01G ~C*07:02:01G ~B*08:01:01G ~DRB1*04:05 ~DQB1*03:02:01G ~DPB1*03:01:01G	7.5e-05	4.33905
A*26:01:01G ~C*03:03:01G ~B*55:01:01G ~DRB1*04:05 ~DQB1*03:02:01G ~DPB1*04:01:01G	7.5e-05	4.33905
[truncated: 1,589 more rows]
